# Supplementary material for: Multi‐omic analysis of biological aging biomarkers in long‐term calorie restriction and endurance exercise practitioners: A cross‐sectional study
Source: Aging Cell. 2024 Dec 18;24(4):e14442. doi: 10.1111/acel.14442 (PMC11984672; doi:10.1111/acel.14442)
Supplement: Supplementary file 1 — Table S1. Table S2. Table S3. [file ACEL-24-e14442-s002.xlsx]

## Sheet: READ ME
	This document contains 10 Tables:
	TableS1. gut microbiome CR: selected microbial sequences in the comparison of CR vs WD
	TableS2. DNAm CR: selected CpGs in the comparison of CR vs WD
	TableS3. mRNA CR: selected genes in the comparison of CR vs WD
	TableS4. Metabolites CR: selected metabolites in the comparison of CR vs WD
	TableS5. Hormones CR: selected compounds in the comparison of CR vs WD
	TableS6. gut microbiome EX: selected microbial sequences in the comparison of EX vs WD
	TableS7. DNAm EX: selected CpGs in the comparison of EX vs WD
	TableS8. mRNA EX: selected genes in the comparison of EX vs WD
	TableS9. Metabolites EX: selected metabolites in the comparison of EX vs WD
	TableS10. Hormones EX: selected compounds in the comparison of EX vs WD
	each Table reports features information/annotation and mean (sd) values in the two groups
	For DNAm mean (sd) expressed as M-values
	For mRNA and gut microbiome mean (sd) expressed as log cpm
	For metabolites and hormones mean (sd) expressed as metabolite concentratuion (from MS experiment)
	Blue text indicates features with lower values in CR and EX compared with WD
	Red text indicates features with higher values in CR and EX compared with WD

## Sheet: Table S1
sequence	Kingdom	Phylum	Class	Order	Family	Genus	Species	Mean;sd CR	Mean;sd WD	% Variance explained
TACGTAGGGAGCGAGCGTTGTCCGGATTTACTGGGTGTAAAGGGTGCGTAGGCGGCGAGGCAAGTCAGGCGTGAAATCTATGGGCTTAACCCATAAACTGCGCTTGAAACTGTCTTGCTTGAGTGAAGTAGAGGTAGGCGGAATTCCCGGTGTAGCGGTGAAATGCGTAGAGATCGGGAGGAACACCAGTGGCGAAGGCGGCCTACTGGGCTTTAACTGACGCTGAAGCACGAAAGCATGGGTAGCAAACAGG	Bacteria	Firmicutes	Clostridia	Clostridiales	Ruminococcaceae	Ruminococcus		0.9 ; 2.85	20.67 ; 17.05	7.04
TACGTAGGGAGCGAGCGTTGTCCGGAATGACTGGGTGTAAAGGGAGCGTAGGCGGGATGGCAAGTCAGATGTGAAACCTGAGGGCTCAACCTTCAGACTGCATTTGAAACTGCTGTTCTTGAGTGAAGTAGAGGTAAGCGGAATTCCTGGTGTAGCGGTGAAATGCGTAGAGATCAGGAGGAACATCGGTGGCGAAGGCGGCTTACTGGGCTTTTACTGACGCTGAGGCTCGAAAGCGTGGGGAGCAAACAGG	Bacteria	Firmicutes	Clostridia	Clostridiales	Ruminococcaceae	Ruminococcus		173 ; 294.41	0 ; 0	6
TACGTAGGGGGCGAGCGTTGTCCGGAATGATTGGGCGTAAAGGGCGCGTAGGCGGCCTGCTAAGTCTGGAGTGAAAGTCCTGCTTTCAAGGTGGGAATTGCTTTGGATACTGGTGGGCTGGAGTGCAGGAGAGGAAAGCGGAATTACCGGTGTAGCGGTGAAATGCGTAGAGATCGGTAGGAACACCAGTGGCGAAGGCGGCTTTCTGGACTGAAACTGACGCTGAGGCGCGAAAGCGTGGGGAGCAAACAGG	Bacteria	Firmicutes	Clostridia	Clostridiales				90.6 ; 56.38	17.78 ; 53.33	5.13
TACGTATGGTGCAAGCGTTATCCGGATTTACTGGGTGTAAAGGGAGCGTAGACGGATGGGCAAGTCTGATGTGAAAACCCGGGGCTCAACCCCGGGACTGCATTGGAAACTGTTCATCTAGAGTGCTGGAGAGGTAAGTGGAATTCCTAGTGTAGCGGTGAAATGCGTAGATATTAGGAGGAACACCAGTGGCGAAGGCGGCTTACTGGACAGTAACTGACGTTGAGGCTCGAAAGCGTGGGGAGCAAACAGG	Bacteria	Firmicutes	Clostridia	Clostridiales	Lachnospiraceae	Ruminococcus	torques	3 ; 7.13	157.67 ; 192.05	4.48
TACGTATGGAGCAAGCGTTATCCGGATTTACTGGGTGTAAAGGGAGTGTAGGTGGTATCACAAGTCAGAAGTGAAAGCCCGGGGCTCAACCCCGGGACTGCTTTTGAAACTGTGGAACTGGAGTGCAGGAGAGGTAAGTGGAATTCCTAGTGTAGCGGTGAAATGCGTAGATATTAGGAGGAACACCAGTGGCGAAGGCGGCTTACTGGACTGTAACTGACACTGAGGCTCGAAAGCGTGGGGAGCAAACAGG	Bacteria	Firmicutes	Clostridia	Clostridiales	Lachnospiraceae	Lachnospira		85.7 ; 101.67	2.67 ; 8	3.42
TACGGAGGATCCGAGCGTTATCCGGATTTATTGGGTTTAAAGGGAGCGTAGGCGGGTTGTTAAGTCAGTTGTGAAAGTTTGCGGCTCAACCGTAAAATTGCAGTTGATACTGGCGACCTTGAGTGCAACAGAGGTAGGCGGAATTCGTGGTGTAGCGGTGAAATGCTTAGATATCACGAAGAACTCCGATTGCGAAGGCAGCTTACTGGATTGTAACTGACGCTGATGCTCGAAAGTGTGGGTATCAAACAGG	Bacteria	Bacteroidetes	Bacteroidia	Bacteroidales	Bacteroidaceae	Bacteroides	caccae	4.8 ; 15.18	328.44 ; 492.52	3.42
TACGTAGGGAGCGAGCGTTATCCGGATTTATTGGGTGTAAAGGGTGCGTAGACGGGAAATTAAGTTAGTTGTGAAATCCCACGGCTCAACTGTGGAACTGCAACTAAAACTGATTTTCTTGAGTACTGGAGAGGAAAGTGGAATTCCTAGTGTAGCGGTGAAATGCGTAGATATTAGGAGGAACACCAGTGGCGAAGGCGACTTTCTGGACAGAAACTGACGTTGAGGCACGAAAGTGTGGGGAGCAAACAGG	Bacteria	Firmicutes	Clostridia	Clostridiales				20.9 ; 33.66	0 ; 0	3.34
TACGTAGGGGGCAAGCGTTATCCGGATTTACTGGGTGTAAAGGGAGCGTAGACGGCATCACAAGTCAGAAGTGAAAATCCGGGGCTCAACCCCGGAACTGCTTTTGAAACTGTGGAGCTGGAGTGCAGGAGAGGTAAGCGGAATTCCTAGTGTAGCGGTGAAATGCGTAGATATTAGGAGGAACACCAGTGGCGAAGGCGGCTTACTGGACTGTAACTGACGTTGAGGCTCGAAAGCGTGGGGAGCAAACAGG	Bacteria	Firmicutes	Clostridia	Clostridiales	Lachnospiraceae			179.1 ; 279.02	0 ; 0	2.94
TACGTATGGTGCAAGCGTTATCCGGATTTACTGGGTGTAAAGGGTGCGTAGGTGGCAAGGCAAGTCTGAAGTGAAAATCCGGGGCTCAACCCCGGAACTGCTTTGGAAACTGTTTAGCTAGAGTACAGGAGAGGTAAGTGGAATTCCTAGTGTAGCGGTGAAATGCGTAGATATTAGGAGGAACACCAGTGGCGAAGGCGACTTACTGGACTGGTACTGACACTGAGGCACGAAAGCGTGGGGAGCAAACAGG	Bacteria	Firmicutes	Clostridia	Clostridiales	Lachnospiraceae	Coprococcus	eutactus	285 ; 451.18	0 ; 0	2.86
TACGTAGGGGGCAAGCGTTATCCGGATTTACTGGGTGTAAAGGGAGCGTAGACGGCACAGCAAGTCTGAAGTGAAATCCCCGGGCTCAACCCGGGAACTGCTTTGGAAACTGTTGGGCTGGAGTGCTGGAGAGGCAAGCGGAATTCCTAGTGTAGCGGTGAAATGCGTAGATATTAGGAGGAACACCAGTGGCGAAGGCGGCTTGCTGGACAGTAACTGACGTTGAGGCTCGAAAGCGTGGGGAGCAAACAGG	Bacteria	Firmicutes	Clostridia	Clostridiales	Lachnospiraceae			0 ; 0	42.11 ; 74.3	2.77
TACGTAGGGGGCGAGCGTTGTCCGGAATCACTGGGCGTAAAGGGCGCGTAGGCGGCCTAGTAAGTCAGATGTGAAAAGTGAGGGCTCAACCCTTAGAGTGCATCTGATACTGCTAGGCTTGAGTACAGAAGAGGAAAGCGGAATTCCTAGTGTAGCGGTGAAATGCGTAGATATTAGGAGGAACACCAGTGGCGAAGGCGGCTTTCTGGGCTGAAACTGACGCTGAGGCGCGAAAGCGTGGGGAGCAAACAGG	Bacteria	Firmicutes	Clostridia	Clostridiales	Peptococcaceae			2.8 ; 4.39	0 ; 0	2.49
TACGTAGGGGGCAAGCGTTATCCGGATTTACTGGGTGTAAAGGGAGCGTAGACGGCCGTGCAAGTCTGATGTGAAAGGCTGGGGCTCAACCCCGGGACTGCATTGGAAACTGTATGGCTGGAGTGCCGGAGAGGTAAGCGGAATTCCTAGTGTAGCGGTGAAATGCGTAGATATTAGGAGGAACACCAGTGGCGAAGGCGGCTTACTGGACGGTAACTGACGTTGAGGCTCGAAAGCGTGGGGAGCAAACAGG	Bacteria	Firmicutes	Clostridia	Clostridiales	Lachnospiraceae	Blautia		50.3 ; 68.56	0 ; 0	2.29
TACGTAGGGGGCAAGCGTTATCCGGATTTACTGGGTGTAAAGGGAGCGTAGACGGCGATGCAAGTCTGAAGTGAAATACCCGGGCTCAACCTGGGAACTGCTTTGGAAACTGTATGGCTAGAGTGCTGGAGAGGTAAGCGGAATTCCTAGTGTAGCGGTGAAATGCGTAGATATTAGGAAGAACACCAGTGGCGAAGGCGGCTTACTGGACAGTAACTGACGTTCAGGCTCGAAAGCGTGGGGAGCAAACAGG	Bacteria	Firmicutes	Clostridia	Clostridiales	Lachnospiraceae			38.5 ; 42.12	0 ; 0	1.98
TACGTAGGGGGCAAGCGTTATCCGGATTTACTGGGTGTAAAGGGAGCGTAGGCGGCATGGCAAGCCAGATGTGAAAGGCCGGGGCTCAACCCCGGGACTGCATTTGGAACTGTCAGGCTTGAGTGTTGGAGAGGTAAGCGGAATTCCTAGTGTAGCGGTGAAATGCGTAGATATTAGGAGGAACACCAGTGGCGAAGGCGGCTTACTGGACAATAACTGACGCTGAGGCTCGAAAGCGTGGGGAGCAAACAGG	Bacteria	Firmicutes	Clostridia	Clostridiales	Lachnospiraceae	Coprococcus		31.9 ; 67.93	0 ; 0	1.96
TACGTATGGTGCAAGCGTTATCCGGATTTACTGGGTGTAAAGGGAGCGTAGACGGAGTGGCAAGTCTGATGTGAAAACCCGGGGCTCAACCCCGGGACTGCATTGGAAACTGTCAATCTAGAGTACCGGAGAGGTAAGCGGAATTCCTAGTGTAGCGGTGAAATGCGTAGATATTAGGAGGAACACCAGTGGCGAAGGCGGCTTACTGGACGGTAACTGACGTTGAGGCTCGAAAGCGTGGGGAGCAAACAGG	Bacteria	Firmicutes	Clostridia	Clostridiales	Lachnospiraceae	Ruminococcus		55.8 ; 103.9	135.33 ; 90.48	1.9
TACGTAGGGGGCAAGCGTTATCCGGATTTACTGGGTGTAAAGGGAGCGTAGACGGTGAGGCAAGTCTGAAGTGAAATGCCGGGGCTCAACCCCGGAACTGCTTTGGAAACTGTCTGACTAGAGTGCAGGAGAGGTAAGTGGAATTCCTAGTGTAGCGGTGAAATGCGTAGATATTAGGAGGAACACCAGTGGCGAAGGCGGCTTACTGGACTGTAACTGACGTTGAGGCTCGAAAGCGTGGGGAGCAAACAGG	Bacteria	Firmicutes	Clostridia	Clostridiales	Lachnospiraceae			12 ; 18.02	0 ; 0	1.8
TACGTAGGTGGCAAGCGTTGTCCGGATTTACTGGGTGTAAAGGGCGTGCAGCCGGGAATGCAAGTCAGATGTGAAATCCATGGGCTTAACCCATGAACTGCATTTGAAACTGTATTTCTTGAGTACTGGAGAGGCAATCGGAATTCCTAGTGTAGCGGTGAAATGCGTAGATATTAGGAGGAACACCAGTGGCGAAGGCGGATTGCTGGACAGCAACTGACGGTGAGGCGCGAAAGTGTGGGGAGCAAACAGG	Bacteria	Firmicutes	Clostridia	Clostridiales	Ruminococcaceae	Oscillospira		99.8 ; 107.77	43.89 ; 84.11	1.65
TACGGAGGATCCGAGCGTTATCCGGATTTATTGGGTTTAAAGGGAGCGTAGATGGATGTTTAAGTCAGTTGTGAAAGTTTGCGGCTCAACCGTAAAATTGCAGTTGATACTGGATATCTTGAGTGCAGTTGAGGCAGGCGGAATTCGTGGTGTAGCGGTGAAATGCTTAGATATCACGAAGAACTCCGATTGCGAAGGCAGCCTGCTAAGCTGCAACTGACATTGAGGCTCGAAAGTGTGGGTATCAAACAGG	Bacteria	Bacteroidetes	Bacteroidia	Bacteroidales	Bacteroidaceae	Bacteroides		472.6 ; 926.45	938.56 ; 733.06	1.59
TACGTATGGTGCAAGCGTTATCCGGATTTACTGGGTGTAAAGGGTGCGTAGGTGGTATGGCAAGTCAGAAGTGAAAGGCTGGGGCTCAACCCCGGGACTGCTTTTGAAACTGTCAAACTAGAGTACAGGAGAGGAAAGCGGAATTCCTAGTGTAGCGGTGAAATGCGTAGATATTAGGAGGAACACCAGTGGCGAAGGCGGCTTTCTGGACTGAAACTGACACTGAGGCACGAAAGCGTGGGGAGCAAACAGG	Bacteria	Firmicutes	Clostridia	Clostridiales	Lachnospiraceae	Coprococcus		492.5 ; 680.59	0 ; 0	1.49
TACGTAGGGGGCGAGCGTTATCCGGAATTATTGGGCGTAAAGAGTACGTAGGCGGTTTTTTAAGCGAGGGGTATAAGGCAGCGGCTTAACTGCTGTTGGCCCCTCGAACTGGAGGACTTGAGTGTCGGAGAGGAAAGCGGAATTCCTAGTGTAGCGGTGAAATGCGTAGAGATTAGGAGGAACACCAGTGGCGAAGGCGGCTTTCTGGACGACAACTGACGCTGAGGTACGAAAGCGTGGGGAGCAAACAGG	Bacteria	Firmicutes	Clostridia	Clostridiales	Mogibacteriaceae			0.7 ; 2.21	7.22 ; 7.26	1.46
TACGTAGGGGGCAAGCGTTATCCGGATTTACTGGGTGTAAAGGGAGCGTAGACGGAATGGCAAGTCTGATGTGAAAGGCCGGGGCTCAACCCCGGGACTGCATTGGAAACTGTCAATCTAGAGTACCGGAGGGGTAAGTGGAATTCCTAGTGTAGCGGTGAAATGCGTAGATATTAGGAGGAACACCAGTGGCGAAGGCGGCTTACTGGACGGTAACTGACGTTGAGGCTCGAAAGCGTGGGGAGCAAACAGG	Bacteria	Firmicutes	Clostridia	Clostridiales	Lachnospiraceae			19.9 ; 38.39	92.11 ; 93.04	1.44
TACGTAGGGGGCGAGCGTTGTCCGGAATGACTGGGCGTAAAGGGCGTGTAGGCGGCCGACTAAGTCTGATGTGAAATACCCGCTTTTAAGGTGGGTCGTGCATTGGAAACTGGATGGCTAGAGTGCGGAAGAGGTAAGTGGAATTCCCAGTGTAGCGGTGAAATGCGTAGAGATTGGGAGGAACACCAGTGGCGAAGGCGACTTACTGGGCCGCAACTGACGCTGAGGCGCGAAAGCGTGGGGAGCAAACAGG	Bacteria	Firmicutes	Clostridia	Clostridiales				3.4 ; 8.73	0 ; 0	1.41
TACGTAGGGGGCAAGCGTTATCCGGATTTACTGGGTGTAAAGGGAGCGTAGACGGCATGGCAAGTCTGAAGTGAAATGCCAGGGCTTAACCCTGGAACTGCTTTGGAAACTGTCTAGCTAGAGTGCAGGAGAGGTAAGTGGAATTCCTAGTGTAGCGGTGAAATGCGTAGATATTAGGAGGAACACCAGTGGCGAAGGCGGCTTACTGGACTGTAACTGACGTTGAGGCTCGAAGGCGTGGGGAGCAAACAGG	Bacteria	Firmicutes	Clostridia	Clostridiales	Lachnospiraceae			10.2 ; 17.83	0 ; 0	1.34
TACGTAGGGTGCGAGCGTTAATCGGAATTACTGGGCGTAAAGCGTGCGCAGGCGGTTGTGTAAGACAGATGTGAAATGCCCGGGCTTAACCTGGGAATTGCATTTGTGACTGCACGGCTAGAGTGTGTCAGAGGGGGGTAGAATTCCACGTGTAGCAGTGAAATGCGTAGATATGTGGAGGAATACCGATGGCGAAGGCAGCCCCCTGGGATAACACTGACGCTCATGCACGAAAGCGTGGGGAGCAAACAGG	Bacteria	Proteobacteria	Betaproteobacteria	Burkholderiales	Oxalobacteraceae	Oxalobacter	formigenes	8.1 ; 10.8	0 ; 0	1.34
AACGTAGGTCACAAGCGTTGTCCGGAATTACTGGGTGTAAAGGGAGCGCAGGCGGGCAGACAAGTTGGAAGTGAAATCCATGGGCTCAACCCATGAACTGCTTTCAAAACTGTATGTCTTGAGTAGTGCAGAGGTAGGCGGAATTCCCGGTGTAGCGGTGGAATGCGTAGATATCGGGAGGAACACCAGTGGCGAAGGCGGCCTACTGGGCACCAACTGACGCTGAGGCTCGAAAGTGTGGGTAGCAAACAGG	Bacteria	Firmicutes	Clostridia	Clostridiales	Ruminococcaceae	Faecalibacterium	prausnitzii	8.3 ; 15.13	0 ; 0	1.31
TACGTAGGGGGCAAGCGTTATCCGGATTTACTGGGTGTAAAGGGAGCGTAGGCGGCCATGCAAGTCAGAAGTGAAAGCCCGGGGCTCAACCCCGGGACTGCTTTTGAAACTGTAAGGCTAGATTGCCGGAGAGGTAAGCGGAATTCCTAGTGTAGCGGTGAAATGCGTAGATATTAGGAGGAACACCAGTGGCGAAGGCGGCTTACTGGACGGTGAATGACGCTGAGGCTCGAAAGCGTGGGGAGCAAACAGG	Bacteria	Firmicutes	Clostridia	Clostridiales	Lachnospiraceae	Coprococcus		0 ; 0	53.44 ; 101.01	1.28
TACGTAGGGAGCGAGCGTTATCCGGATTTACTGGGTGTAAAGGGCGTGTAGGCGGGGAAGCAAGTCAGATGTGAAAACCAGTGGCTCAACCACTGGCCTGCATTTGAAACTGTTTTTCTTGAGTGATGGAGAGGCAGGCGGAATTCCGTGTGTAGCGGTGAAATGCGTAGATATACGGAGGAACACCAGTGGCGAAGGCGGCCTGCTGGACATTAACTGACGCTGAGGCGCGAAAGCGTGGGGAGCAAACAGG	Bacteria	Firmicutes	Clostridia	Clostridiales	Ruminococcaceae	Oscillospira		7.6 ; 16.13	118.67 ; 140.99	1.27
TACGTATGGAGCAAGCGTTATCCGGATTTACTGGGTGTAAAGGGAGTGTAGGTGGCCATGCAAGTCAGAAGTGAAAATCCGGGGCTCAACCCCGGAACTGCTTTTGAAACTGTAAGGCTAGAGTGCAGGAGGGGTGAGTGGAATTCCTAGTGTAGCGGTGAAATGCGTAGATATTAGGAGGAACACCAGTGGCGAAGGCGGCTCACTGGACTGTAACTGACACTGAGGCTCGAAAGCGTGGGGAGCAAACAGG	Bacteria	Firmicutes	Clostridia	Clostridiales	Lachnospiraceae	Lachnospira		445.5 ; 515.09	14.56 ; 31.37	1.26
TACGTAGGGGGCAAGCGTTATCCGGATTTACTGGGTGTAAAGGGTGCGTAGGTGGCAAGGCAAGTCAGATGTGAAAGCCCGGGGCTCAACCCCGGTATTGCATTTGAAACTGTTTAGCTAGAGTGCAGGAGAGGTAAGTGGAATTCCTAGTGTAGCGGTGAAATGCGTAGATATTAGGAGGAACACCAGTGGCGAAGGCGGCTTACTGGACTGTAACTGACACTGAGGCACGAAAGCGTGGGGAGCAAACAGG	Bacteria	Firmicutes	Clostridia	Clostridiales	Lachnospiraceae	Coprococcus		20.4 ; 33.95	0 ; 0	1.24
TACGAAGGGGGCAAGCGTTGTTCGGAATTACTGGGCGTAAAGGGAGTGTAGGCGGTTATGTAAGATAGTGGTGAAATCCCAGAGCTTAACTTTGGAATTGCCATTATGACTATGTGGCTAGAATTACAGAGAGGATAGTGGAATACCCAGTGTAGAGGTGAAATTCGTAGATATTGGGTAGAACACCAGTGGCGAAGGCGACTATCTGGCTGTATATTGACGCTGAGGCTCGAAAGCATGGGGATCAAACAGG	Bacteria	Proteobacteria	Alphaproteobacteria	RF32				7.8 ; 12.08	0 ; 0	1.22
TACGTAGGTGGCAAGCGTTATCCGGATTTACTGGGTGTAAAGGGCGTGTAGGCGGGAAAGCAAGTCAGATGTGAAAACTGTGGGCTCAACCCACAGCCTGCATTTGAAACTGTTTTTCTTGAGTACTGGAGAGGCAGATGGAATTCCTAGTGTAGCGGTGAAATGCGTAGATATTAGGAGGAACACCAGTGGCGAAGGCGATCTGCTGGACAGCAACTGACGCTGAGGCGCGAAAGCGTGGGGAGCAAACAGG	Bacteria	Firmicutes	Clostridia	Clostridiales	Ruminococcaceae	Oscillospira		5.6 ; 8.41	0 ; 0	1.2
TACGTATGGGGCAAGCGTTATCCGGATTTACTGGGTGTAAAGGGAGCGTAGGCGGTAAGACAAGTCAGAAGTGAAAGGCTGGGGCTCAACCCTGGGACTGCTTTTGAAACTGTCTAACTAGAGTGCAGGAGAGGTAAGTGGAATTCCTAGTGTAGCGGTGAAATGCGTAGATATTAGGAGGAACACCAGTGGCGAAGGCGGCTTACTGGACTGTAACTGACGCTGAGGCTCGAAAGCGTGGGGAGCAAACAGG	Bacteria	Firmicutes	Clostridia	Clostridiales	Lachnospiraceae	Anaerostipes		19.5 ; 27.71	0 ; 0	1.19
TACGTATGGAGCAAGCGTTATCCGGATTTACTGGGTGTAAAGGGAGCGTAGACGGCAGGGCAAGTCTGATGTGAAAACCCGGGGCTCAACCCCGGGACTGCATTGGAAACTGTCCGGCTGGAGTGCAGGAGAGGTAAGTGGAATTCCTAGTGTAGCGGTGAAATGCGTAGATATTAGGAGGAACACCAGTGGCGAAGGCGGCTTACTGGACTGTAACTGACGTTGAGGCTCGAAAGCGTGGGGAGCAAACAGG	Bacteria	Firmicutes	Clostridia	Clostridiales	Lachnospiraceae			177.4 ; 322.2	0 ; 0	1.01
TACGTATGGTGCAAGCGTTATCCGGATTTACTGGGTGTAAAGGGAGCGCAGGCGGTGCGGCAAGTCTGATGTGAAAGCCCGGGGCTCAACCCCGGTACTGCATTGGAAACTGTCGTACTAGAGTGTCGGAGGGGTAAGTGGAATTCCTAGTGTAGCGGTGAAATGCGTAGATATTAGGAGGAACACCAGTGGCGAAGGCGGCTTACTGGACGATTACTGACGCTGAGGCTCGAAAGCGTGGGGAGCAAACAGG	Bacteria	Firmicutes	Clostridia	Clostridiales	Lachnospiraceae	Roseburia		49.2 ; 96.15	0 ; 0	0.98
TACGTAGGGAGCGAGCGTTATCCGGATTTATTGGGTGTAAAGGGTGCGTAGACGGGAAGTCAAGTTAGTTGTGAAATCCCTCGGCTTAACTGAGGAACTGCAACTAAAACTGATTTTCTTGAGTACTGGAGAGGAAAGTGGAATTCCTAGTGTAGCGGTGAAATGCGTAGATATTAGGAGGAACACCGGTGGCGAAGGCGACTTTCTGGACAGAAACTGACGTTGAGGCACGAAAGTGTGGGGAGCAAACAGG	Bacteria	Firmicutes	Clostridia	Clostridiales				128.3 ; 183.22	22.11 ; 66.33	0.97
TACGTAGGGGGCTAGCGTTATCCGGATTTACTGGGCGTAAAGGGTGCGTAGGTGGTTTCTTAAGTCAGGAGTGAAAGGCTACGGCTCAACCGTAGTAAGCTCTTGAAACTGGGAAACTTGAGTGCAGGAGAGGAAAGTGGAATTCCTAGTGTAGCGGTGAAATGCGTAGATATTAGGAGGAACACCAGTAGCGAAGGCGGCTTTCTGGACTGTAACTGACACTGAGGCACGAAAGCGTGGGGAGCAAACAGG	Bacteria	Firmicutes	Clostridia	Clostridiales	Clostridiaceae	SMB53		46.5 ; 87.45	0 ; 0	0.94
TACGTAGGGGGCAAGCGTTATCCGGAATTACTGGGTGTAAAGGGTGAGTAGGCGGCATGACAAGTAAGATGTGAAAGCCCGTGGCTTAACCACGGGATTGCATTTTAAACTGTTGAGCTAGAGTACAGGAGAGGAAAGCGGAATTCCCAGTGTAGCGGTGAAATGCGTAGATATTGGGAAGAACACCAGTGGCGAAGGCGGCTTTCTGGACTGAAACTGACGCTGAGGCACGAAAGCGTGGGGAGCAAACAGG	Bacteria	Firmicutes	Clostridia	Clostridiales				18.7 ; 23.45	0 ; 0	0.92
TACGTAGGGAGCGAGCGTTGTCCGGAATTACTGGGTGTAAAGGGAGCGTAGGCGGGATGCCAAGTAGAATGTTAAATCCATCGGCTCAACTGGTGGCAGCGTTCTAAACTGGCGTTCTTGAGTGAGGTAGAGGCAGGCGGAATTCCTAGTGTAGCGGTGAAATGCGTAGATATTAGGAGGAACACCAGTGGCGAAGGCGGCCTGCTGGGCCTTAACTGACGCTGAGGCTCGAAAGCGTGGGGAGCAAACAGG	Bacteria	Firmicutes	Clostridia	Clostridiales	Ruminococcaceae	Aerotruncus		0 ; 0	9.44 ; 12.7	0.91
TACGTAGGTGGCGAGCGTTATCCGGAATTATTGGGCGTAAAGAGGGAGCAGGCGGCACTAAGGGTCTGTGGTGAAAGATCGAAGCTTAACTTCGGTAAGCCATGGAAACCGTAGAGCTAGAGTGTGTGAGAGGATCGTGGAATTCCATGTGTAGCGGTGAAATGCGTAGATATATGGAGGAACACCAGTGGCGAAGGCGACGATCTGGCGCATAACTGACGCTCAGTCCCGAAAGCGTGGGGAGCAAATAGG	Bacteria	Firmicutes	Erysipelotrichi	Erysipelotrichales	Erysipelotrichaceae			26.5 ; 32.43	7.22 ; 15.44	0.89
TACGTAGGTGGCAAGCGTTGTCCGGAATTACTGGGTGTAAAGGGAGCGTAGGCGGGCAGGCAAGTCAGGCGTGAAATATATCGGCTCAACCGGTAACGGCGCTTGAAACTGCAGGTCTTGAGTGAAGTAGAGGTTGGCGGAATTCCTAGTGTAGCGGTGAAATGCGTAGATATTAGGAGGAACACCAGTGGCGAAGGCGGCCAACTGGGCTTTTACTGACGCTGAGGCTCGAAAGTGTGGGGAGCAAACAGG	Bacteria	Firmicutes	Clostridia	Clostridiales	Ruminococcaceae	Ruminococcus		31.9 ; 35.06	0 ; 0	0.78
TACGTATGGGGCAAGCGTTATCCGGATTTACTGGGTGTAAAGGGAGTGTAGGCGGCAGTACAAGTCAGGAGTGAAAACTTGGGGCTCAACCCCAAGACTGCTTTTGAAACTGTACAGCTAGAGTGTAGGAAGGGCAAGCGGAATTCCTGGTGTAGCGGTGAAATGCGTAGATATCAGGAAGAACACCGGTGGCGAAGGCGGCTTGCTGGACTATAACTGACGCTGAGACTCGAAAGCGTGGGGAGCGAACAGG	Bacteria	Firmicutes	Clostridia	Clostridiales				0 ; 0	19.89 ; 33.92	0.76
TACGTAGGGAGCAAGCGTTATCCGGATTTATTGGGTGTAAAGGGTGCGTAGACGGAAAGACAAGTTAGTTGTGAAATACCTCGGCTTAACTGAGGAACTGCAACTAAAACTATCTATCTTGAGTACTGGAGGGGAAAGCGGAATTCCTAGTGTAGCGGTGAAATGCGTAGATATTAGGAAGAACACCGGTGGCGAAGGCGGCTTTCTGGACAGTAACTGACGTTGAGGCACGAAAGTGTGGGGAGCAAACAGG	Bacteria	Firmicutes	Clostridia	Clostridiales				18.7 ; 34.52	0 ; 0	0.75
TACGTAGGTCCCGAGCGTTGTCCGGATTTATTGGGCGTAAAGCGAGCGCAGGTGGTTTATTAAGTCTGGTGTAAAAGGCAGTGGCTCAACCATTGTATGCATTGGAAACTGGTAGACTTGAGTGCAGGAGAGGAGAGTGGAATTCCATGTGTAGCGGTGAAATGCGTAGATATATGGAGGAACACCGGTGGCGAAAGCGGCTCTCTGGCCTGTAACTGACACTGAGGCTCGAAAGCGTGGGGAGCAAACAGG	Bacteria	Firmicutes	Bacilli	Lactobacillales	Streptococcaceae	Lactococcus		0 ; 0	45.22 ; 84.16	0.72
TACGTAGGGGGCAAGCGTTATCCGGATTTACTGGGTGTAAAGGGAGCGTAGACGGCATGGCAAGCCAGATGTGAAAACCCAGGGCTCAACCTTGGGATTGCATTTGGAACTGCCAGGCTGGAGTGCAGGAGAGGTAAGCGGAATTCCTAGTGTAGCGGTGAAATGCGTAGATATTAGGAGGAACACCAGTGGCGAAGGCGGCTTACTGGACTGTAACTGACGTTGAGGCTCGAAAGCGTGGGGAGCAAACAGG	Bacteria	Firmicutes	Clostridia	Clostridiales	Lachnospiraceae			0.6 ; 1.9	11.22 ; 12.52	0.72
AACGTAGGTCACAAGCGTTGTCCGGAATTACTGGGTGTAAAGGGAGCGCAGGCGGGAGAACAAGTTGGAAGTGAAATCCATGGGCTCAACCCATGAACTGCTTTCAAAACTGTTTTTCTTGAGTAGTGCAGAGGTAGGCGGAATTCCCGGTGTAGCGGTGGAATGCGTAGATATCGGGAGGAACACCAGTGGCGAAGGCGGCCTACTGGGCACCAACTGACGCTGAGGCTCGAAAGTGTGGGTAGCAAACAGG	Bacteria	Firmicutes	Clostridia	Clostridiales	Ruminococcaceae	Faecalibacterium	prausnitzii	839 ; 600.35	294.67 ; 371.27	0.71
TACGTAGGGAGCAAGCGTTATCCGGATTTATTGGGTGTAAAGGGTGCGTAGACGGGACAACAAGTTAGTTGTGAAATCCCTCGGCTTAACTGAGGAACTGCAACTAAAACTATTGTTCTTGAGTGTTGGAGAGGAAAGTGGAATTCCTAGTGTAGCGGTGAAATGCGTAGATATTAGGAGGAACACCGGTGGCGAAGGCGACTTTCTGGACAATAACTGACGTTGAGGCACGAAAGTGTGGGGAGCAAACAGG	Bacteria	Firmicutes	Clostridia	Clostridiales				30 ; 31.4	18.67 ; 56	0.7
AACGTAGGTGGCAAGCGTTGTCCGGAATTACTGGGTGTAAAGGGAGCGCAGGCGGGAGAGCAAGTTGGAAGTGAAATCTGTGGGCTCAACTCACAAATTGCTTTCAAAACTGTTTTTCTTGAGTGGTGTAGAGGTAGGCGGAATTCCCGGTGTAGCGGTGGAATGCGTAGATATCGGGAGGAACACCAGTGGCGAAGGCGGCCTACTGGGCACTAACTGACGCTGAGGCTCGAAAGCATGGGTAGCAAACAGG	Bacteria	Firmicutes	Clostridia	Clostridiales	Ruminococcaceae			0 ; 0	27.11 ; 66.69	0.64
TACGTAGGTTGCAAGCGTTGTCCGGAATTACTGGGTGTAAAGGGCGTGTAGGCGGAGCTGCAAGTCAGATGTGAAATCCCGGGGCTCAACCCCGGAACTGCATTTGAAACTGTAGCCCTTGAGTATCGGAGAGGCAAGCGGAATTCCTAGTGTAGCGGTGAAATGCGTAGATATTAGGAGGAACACCAGTGGCGAAGGCGGCTTGCTGGACGACAACTGACGCTGAGGCGCGAAAGCGTGGGGAGCAAACAGG	Bacteria	Firmicutes	Clostridia	Clostridiales	Ruminococcaceae			10.8 ; 13.09	3.78 ; 11.33	0.62
TACGTATGGAGCAAGCGTTATCCGGATTTACTGGGTGTAAAGGGTGCGTAGGTGGCAGTGCAAGTCAGATGTGAAAGGCCGGGGCTCAACCCCGGAGCTGCATTTGAAACTGCGCGGCTAGAGTACAGGAGAGGCAGGCGGAATTCCTAGTGTAGCGGTGAAATGCGTAGATATTAGGAGGAACACCAGTGGCGAAGGCGGCCTGCTGGACTGTTACTGACACTGAGGCACGAAAGCGTGGGGAGCAAACAGG	Bacteria	Firmicutes	Clostridia	Clostridiales	Lachnospiraceae	Coprococcus		26.8 ; 66.24	0 ; 0	0.61
TACGTAGGGAGCGAGCGTTGTCCGGATTTACTGGGTGTAAAGGGTGCGTAGGCGGCTCTGCAAGTCAGAAGTGAAATCCATGGGCTTAACCCATGAACTGCTTTTGAAACTGTAGAGCTTGAGTGAAGTAGAGGTAGGCGGAATTCCCGGTGTAGCGGTGAAATGCGTAGAGATCGGGAGGAACACCAGTGGCGAAGGCGGCCTACTGGGCTTTAACTGACGCTGAGGCACGAAAGCATGGGTAGCAAACAGG	Bacteria	Firmicutes	Clostridia	Clostridiales	Ruminococcaceae	Ruminococcus		0.6 ; 1.9	39.33 ; 68.91	0.59
TACGTAGGTGGCAAGCGTTATCCGGATTTACTGGGTGTAAAGGGCGTGTAGGCGGGATTGCAAGTCAGATGTGAAAACTGGGGGCTCAACCTCCAGCCTGCATTTGAAACTGTAGTTCTTGAGTGCTGGAGAGGCAATCGGAATTCCGTGTGTAGCGGTGAAATGCGTAGATATACGGAGGAACACCAGTGGCGAAGGCGGATTGCTGGACAGTAACTGACGCTGAGGCGCGAAAGCGTGGGGAGCAAACAGG	Bacteria	Firmicutes	Clostridia	Clostridiales	Ruminococcaceae	Oscillospira		8.4 ; 19.25	31.89 ; 55.33	0.49
TACGTAGGGGGCAAGCGTTATCCGGATTTACTGGGTGTAAAGGGAGCGTAGACGGCAAGGCAAGTCTGAAGTGAAAGCCCGGTGCTTAACGCCGGGACTGCTTTGGAAACTGTTTAGCTGGAGTGCCGGAGAGGTAAGCGGAATTCCTAGTGTAGCGGTGAAATGCGTAGATATTAGGAAGAACACCAGTGGCGAAGGCGGCTTACTGGACGGTAACTGACGTTGAGGCTCGAAAGCGTGGGGAGCAAACAGG	Bacteria	Firmicutes	Clostridia	Clostridiales	Lachnospiraceae			8.8 ; 27.83	57.44 ; 62.04	0.45
TACGTATGGTGCAAGCGTTATCCGGATTTACTGGGTGTAAAGGGTGCGTAGGTGGTGAGACAAGTCTGAAGTGAAAATCCGGGGCTTAACCCCGGAACTGCTTTGGAAACTGCCTGACTAGAGTACAGGAGAGGTAAGTGGAATTCCTAGTGTAGCGGTGAAATGCGTAGATATTAGGAGGAACACCAGTGGCGAAGGCGACTTACTGGACTGCTACTGACACTGAGGCACGAAAGCGTGGGGAGCAAACAGG	Bacteria	Firmicutes	Clostridia	Clostridiales	Lachnospiraceae	Coprococcus	eutactus	24.4 ; 66.8	0 ; 0	0.45
TACGTAGGTGGCAAGCGTTATCCGGATTTACTGGGTGTAAAGGGCGTGTAGGCGGGATCGCAAGTCAGATGTGAAAACTGGAGGCTCAACCTCCAGCCTGCATTTGAAACTGTGGTTCTTGAGTACTGGAGAGGCAGACGGAATTCCTAGTGTAGCGGTGAAATGCGTAGATATTAGGAGGAACACCAGTGGCGAAGGCGGTCTGCTGGACAGCAACTGACGCTGAGGCGCGAAAGCGTGGGGAGCAAACAGG	Bacteria	Firmicutes	Clostridia	Clostridiales	Ruminococcaceae	Oscillospira		0.4 ; 1.26	14.67 ; 24.12	0.44
TACGTAGGGGGCGAGCGTTATCCGGATTTACTGGGTGTAAAGGGAGCGTAGACGGCGTATCAAGTCTGATGTGAAAGGCAGGGGCTTAACCCCTGGACTGCATTGGAAACTGGTATGCTTGAGTGCCGGAGGGGTAAGCGGAATTCCTAGTGTAGCGGTGAAATGCGTAGATATTAGGAGGAACACCAGTGGCGAAGGCGGCTTACTGGACGGTAACTGACGTTGAGGCTCGAAAGCGTGGGGAGCAAACAGG	Bacteria	Firmicutes	Clostridia	Clostridiales	Lachnospiraceae	Blautia		111 ; 233.55	3.89 ; 11.67	0.44
TACGTAGGGGGCAAGCGTTATCCGGATTTACTGGGTGTAAAGGGAGCGTAGACGGTGAAGCAAGTCTGAAGTGAAAGGTTGGGGCTCAACCCCGAAACTGCTTTGGAAACTGTTTAACTGGAGTACAGGAGAGGTAAGTGGAATTCCTAGTGTAGCGGTGAAATGCGTAGATATTAGGAGGAACACCAGTGGCGAAGGCGGCTTACTGGACTGTAACTGACGTTGAGGCTCGAAAGCGTGGGGAGCAAACAGG	Bacteria	Firmicutes	Clostridia	Clostridiales	Lachnospiraceae			84.8 ; 137.99	0.78 ; 2.33	0.44
TACGTAGGGGGCAAGCGTTATCCGGATTTACTGGGTGTAAAGGGAGCGTAGACGGCATGGCAAGTCTGATGTGAAAACTTGGGGCTCAACCCCAAGACTGCATTGGAAACTGTTAAGCTAGAGTGCAGGAGAGGTAAGCGGAATTCCTAGTGTAGCGGTGAAATGCGTAGATATTAGGAGGAACACCAGTGGCGAAGGCGGCTTACTGGACTGTAACTGACGTTGAGGCTCGAAAGCGTGGGGAGCAAACAGG	Bacteria	Firmicutes	Clostridia	Clostridiales	Lachnospiraceae			0 ; 0	6.33 ; 9.55	0.44
TACGTAGGGAGCAAGCGTTATCCGGATTTACTGGGTGTAAAGGGCGTGTAGGCGGGACAGCAAGTCAGATGTGAAAACTATGGGCTCAACCCATAGCCTGCATTTGAAACTGTTGTTCTTGAGTGCTGGAGAGGCAAATGGAACTCCTAGTGTAGCGGTGAAATGCGTAGATATTAGGAAGAACACCAGTGGCGAAGGCGATTTGCTGGACAGTAACTGACGCTGATGCGCGAAAGTGTGGGGAGCAAACAGG	Bacteria	Firmicutes	Clostridia	Clostridiales	Ruminococcaceae	Oscillospira		0 ; 0	14.67 ; 21.81	0.43
TACGTAGGGGGCGAGCGTTGTCCGGAATTACTGGGCGTAAAGGGAGCGTAGGCGGCCAATTAAGTCAGATGTGAAATTCCCGGGCTTAACCTGGGCAGTGCATCTGAAACTGGATGGCTTGAGTGCGGGAGAGGAAAGTGGAATTCCTAGTGTAGCGGTGAAATGCGTAGATATTAGGAGGAACACCAGTGGCGAAGGCGACTTTCTGGACCGTAACTGACGCTGAGGCTCGAAAGCGTGGGGAGCAAACAGG	Bacteria	Firmicutes	Clostridia	Clostridiales	Christensenellaceae			0 ; 0	1.89 ; 3.66	0.43
TACGTAGGGGGCAAGCGTTATCCGGATTTACTGGGTGTAAAGGGAGCGCAGGCGGTCTGGCAAGTCTGATGTGAAATCCCGGGGCTCAACTCCGGAATTGCATTGGAAACTGTCAGACTAGAGTGCCGGAGAGGTAAGTGGAATTCCTAGTGTAGCGGTGAAATGCGTAGATATTAGGAGGAACACCAGTGGCGAAGGCGGCTTACTGGACGGTAACTGACGCTGAGGCTCGAAAGCGTGGGGAGCAAACAGG	Bacteria	Firmicutes	Clostridia	Clostridiales	Lachnospiraceae			219 ; 536.75	0 ; 0	0.43
TACGTAGGGGGCAAGCGTTGTCCGGAATGATTGGGCGTAAAGGGCGCGTAGGCGGCCAACTAAGTCTGGAGTGAAAGTCCTGCTTTTAAGGTGGGAATTGCTTTGGAAACTGGATGGCTTGAGTGCAGGAGAGGTAAGCGGAATTCCCGGTGTAGCGGTGAAATGCGTAGAGATCGGGAGGAACACCAGTGGCGAAGGCGGCTTACTGGACTGTAACTGACGCTGAGGCGCGAAAGTGTGGGGAGCAAACAGG	Bacteria	Firmicutes	Clostridia	Clostridiales				6 ; 11.4	0 ; 0	0.42
TACGTAGGGAGCAAGCGTTATCCGGATTTATTGGGTGTAAAGGGTGCGTAGACGGTAATGCAAGTTAGTTGTGAAATCCCTCGGCTTAACTGAGGAACTGCAACTAAAACTACATTTCTTGAGTATTGGAGGGGAAAGTGGAATTCCTAGTGTAGCGGTGAAATGCGTAGATATTAGGAGGAACACCGGTGGCGAAGGCGACTTTCTGGACAATTACTGACGTTGAGGCACGAAAGTGTGGGGAGCAAACAGG	Bacteria	Firmicutes	Clostridia	Clostridiales				27.4 ; 61.26	0 ; 0	0.42
TACGTAGGTGGCAAGCGTTGTCCGGAATTATTGGGCGTAAAGAGCATGTAGGCGGGCTTTTAAGTCTGACGTGAAAATGCGGGGCTTAACCCCGTATGGCGTTGGATACTGGAAGTCTTGAGTGCAGGAGAGGAAAGGGGAATTCCCAGTGTAGCGGTGAAATGCGTAGATATTGGGAGGAACACCAGTGGCGAAGGCGCCTTTCTGGACTGTGTCTGACGCTGAGATGCGAAAGCCAGGGTAGCAAACGGG	Bacteria	Firmicutes	Clostridia	Clostridiales	Veillonellaceae	Acidaminococcus		0 ; 0	10.11 ; 15.3	0.39
TACGTAGGTGGCGAGCGTTATCCGGAATTACTGGGTGTAAAGGGTGTGTAGGCGGGACGACAAGTCAGATGTGAAAATTGCAGGCTCAACCTGGAAAGTGCATTTGAAACTGCCGTTCTTGAGAGTCGGAGAGGTAAATGGAATTCCCGGTGTAGCGGTGAAATGCGTAGATATCGGGAGGAACACCAGTGGCGAAGGCGATTTACTGGACGACAACTGACGCTGAGACACGAAAGCGTGGGGAGCAAACAGG	Bacteria	Firmicutes	Clostridia	Clostridiales	Ruminococcaceae			11.1 ; 20.19	0 ; 0	0.38
TACGTAGGTCCCGAGCGTTGTCCGGATTTATTGGGCGTAAAGCGAGCGCAGGCGGTTTGATAAGTCTGAAGTTAAAGGCTGTGGCTCAACCATAGTTCGCTTTGGAAACTGTCAAACTTGAGTGCAGAAGGGGAGAGTGGAATTCCATGTGTAGCGGTGAAATGCGTAGATATATGGAGGAACACCGGTGGCGAAAGCGGCTCTCTGGTCTGTAACTGACGCTGAGGCTCGAAAGCGTGGGGAGCGAACAGG	Bacteria	Firmicutes	Bacilli	Lactobacillales	Streptococcaceae	Streptococcus		63.1 ; 80.69	274.11 ; 633.73	0.34
TACGTAGGGGGCGAGCGTTGTCCGGAATTACTGGGCGTAAAGGGTGCGTAGGCGGTTGCTTAAGTTGGATGTGAAATACCCGGGCTTAACTTGGGGGGTGCATTCAAAACTGGGCGACTAGAGTTCAGGAGAGGGAAGCGGAATTCCTAGTGTAGCGGTGAAATGCGTAGATATTAGGAGGAACACCAGTGGCGAAGGCGGCTTTCTGGACTGACACTGACGCTGAGGCACGAAAGCGTGGGGAGCAAACAGG	Bacteria	Firmicutes	Clostridia	Clostridiales	Christensenellaceae			0 ; 0	35.78 ; 79.42	0.3
TACGTATGGTGCAAGCGTTATCCGGATTTACTGGGTGTAAAGGGAGCGTAGACGGAGAGGCAAGTCTGATGTGAAAACCCGGGGCTCAACCCCGGGACTGCATTGGAAACTGTTTTTCTAGAGTGTCGGAGAGGTAAGTGGAATTCCTAGTGTAGCGGTGAAATGCGTAGATATTAGGAGGAACACCAGTGGCGAAGGCGGCTTACTGGACGATGACTGACGTTGAGGCTCGAAAGCGTGGGGAGCAAACAGG	Bacteria	Firmicutes	Clostridia	Clostridiales	Lachnospiraceae	Ruminococcus		0 ; 0	41 ; 116.69	0.28
TACGGAGGATGCAAGCGTTATCCGGATTTATTGGGTTTAAAGGGTGCGTAGGCGGCACGCCAAGTCAGCGGTGAAATTTCCGGGCTCAACCCGGAGTGTGCCGTTGAAACTGGCGAGCTAGAGTACACAAGAGGCAGGCGGAATGCGTGGTGTAGCGGTGAAATGCATAGATATCACGCAGAACCCCGATTGCGAAGGCAGCCTGCTAGGGTGAAACAGACGCTGAGGCACGAAAGCGTGGGTATCGAACAGG	Bacteria	Bacteroidetes	Bacteroidia	Bacteroidales	Barnesiellaceae			0 ; 0	70.67 ; 133.51	0.24
TACGTAGGGAGCGAGCGTTATCCGGATTTATTGGGTGTAAAGGGTGCGTAGACGGGAAGATAAGTTAGTTGTGAAATCCCTCGGCTTAACTGAGGAACTGCAACTAAAACTGTTTTTCTTGAGTACTGGAGAGGAAAGTGGAATTCCTAGTGTAGCGGTGAAATGCGTAGATATTAGGAGGAACACCAGTGGCGAAGGCGACTTTCTGGACAGAAACTGACGTTGAGGCACGAAAGTGTGGGGAGCAAACAGG	Bacteria	Firmicutes	Clostridia	Clostridiales				22.4 ; 42.1	0 ; 0	0.22
TACGTAGGTGGCGAGCGTTGTCCGGATTTACTGGGCGTAAAGGGAGCGTAGGCGGATTTTTAAGTGAGATGTGAAATACTCGGGCTTAACCTGAGTGCTGCATTTCAAACTGGAAGTCTAGAGTGCAGGAGAGGAGAAGGGAATTCCTAGTGTAGCGGTGAAATGCGTAGAGATTAGGAAGAACACCAGTGGCGAAGGCGCTTCTCTGGACTGTAACTGACGCTGAGGCTCGAAAGCGTGGGGAGCAAACAGG	Bacteria	Firmicutes	Clostridia	Clostridiales	Clostridiaceae			58.3 ; 114.64	0.67 ; 2	0.22
TACGTAGGTGGCAAGCGTTGTCCGGAATTACTGGGTGTAAAGGGAGCGTAGGCGGGATGCCAAGTCAGCTGTGAAAACTACGGGCTTAACTTGTAGACTGCAGTTGAAACTGGTATTCTTGAGTGAAGTAGAGGTTGGCGGAATTCCGAGTGTAGCGGTGAAATGCGTAGATATTCGGAGGAACACCGGTGGCGAAGGCGGCCAACTGGGCTTTAACTGACGCTGAGGCTCGAAAGTGTGGGGAGCAAACAGG	Bacteria	Firmicutes	Clostridia	Clostridiales	Ruminococcaceae			26.3 ; 42.72	0 ; 0	0.22
TACGTAGGGAGCGAGCGTTGTCCGGAATTACTGGGCGTAAAGGGTGCGTAGGCGGTCTGAAAAGTCGGATGTGAAATCCCCGTGCTTAACATGGGAGCTGCATTCGAAACTTTCGGACTTGAGTGTCGGAGAGGTAAGCGGAATTCCCGGTGTAGCGGTGAAATGCGTAGATATCGGGAGGAACACCAGTGGCGAAGGCGGCTTACTGGACGACAACTGACGCTGAGGCACGAAAGCGTGGGGAGCAAACAGG	Bacteria	Firmicutes	Clostridia	Clostridiales	Christensenellaceae			3.3 ; 8.54	7.33 ; 7.98	0.22
TACGTAGGGGGCAAGCGTTATCCGGATTTACTGGGTGTAAAGGGAGCGTAGACGGCATTGCAAGCCAGATGTGAAAGCCCGGGGCTCAACCCCGGGACTGCATTTGGAACTGTAGAGCTAGAGTGTCGGAGAGGCAAGTGGAATTCCTAGTGTAGCGGTGAAATGCGTAGATATTAGGAGGAACACCAGTGGCGAAGGCGGCTTGCTGGACGATGACTGACGTTGAGGCTCGAAAGCGTGGGGAGCAAACAGG	Bacteria	Firmicutes	Clostridia	Clostridiales	Lachnospiraceae	Ruminococcus	gvus	0 ; 0	7.89 ; 15.63	0.21
TACGTAGGGAGCGAGCGTTATCCGGAATTATTGGGTGTAAAGGGTGCGTAGACGGGAAGATAAGTTAGTTGTGAAATCCCTCGGCTTAACTGAGGAACTGCAACTAAAACTGTTTTTCTTGAGTGCAGGAGAGGTAAGTGGAATTCCTAGTGTAGCGGTGAAATGCGTAGATATTAGGAGGAACACCAGTGGCGAAGGCGACTTACTGGACTGTAACTGACGTTGAGGCACGAAAGTGTGGGGAGCAAACAGG	Bacteria	Firmicutes	Clostridia	Clostridiales				48.2 ; 86.75	0 ; 0	0.21
TACGTATGGTGCAAGCGTTATCCGGATTTACTGGGTGTAAAGGGAGCGTAGACGGCTGTGTAAGTCTGAAGTGAAAGCCCGGGGCTCAACCCCGGGACTGCTTTGGAAACTATGCAGCTAGAGTGTCGGAGAGGTAAGTGGAATTCCCAGTGTAGCGGTGAAATGCGTAGATATTGGGAGGAACACCAGTGGCGAAGGCGGCTTACTGGACGATGACTGACGTTGAGGCTCGAAAGCGTGGGGAGCAAACAGG	Bacteria	Firmicutes	Clostridia	Clostridiales	Lachnospiraceae	Dorea		43.1 ; 46.18	216.56 ; 190.79	0.21
TACGTAGGGGGCAAGCGTTATCCGGAATTATTGGGCGTAAAGGGTGCGTAGGCGGGTTATCAAGTCTTTGGTTAAAATGCGGTGCTCAACGCCGTAGTGCCAAAGAAACTGATAGTCTAGAGTATGGTAGAAGTGAGTGGAACTCCATGTGTAGCGGTAAAATGCGTAAATATATGGAAGAACACCAGTGGCGAAGGCGGCTCACTAGGCCAATACTGACGCTGAGACACGAAAGCGTGGGGAGCAAACAGG	Bacteria	Tenericutes	Mollicutes	Aeroplasmatales	Aeroplasmataceae			19.9 ; 39.07	0 ; 0	0.21
TACGTAGGGGGCAAGCGTTATCCGGATTTACTGGGTGTAAAGGGAGCGTAGACGGTGAGACAAGTCTGAAGTGAAATCCCGGGGCTCAACCCCGGAACTGCTTTGGAAACTGCCTGACTAGAGTGCAGGAGAGGTAAGTGGAATTCCTAGTGTAGCGGTGAAATGCGTAGATATTAGGAGGAACACCAGTGGCGAAGGCGGCTTACTGGACTGTAACTGACGTTGAGGCTCGAAAGCGTGGGGAGCAAACAGG	Bacteria	Firmicutes	Clostridia	Clostridiales	Lachnospiraceae			248.9 ; 566.75	0 ; 0	0.2
TACGTAGGGAGCGAGCGTTATCCGGATTTATTGGGTGTAAAGGGTGCGTAGACGGGAATACAAGTTAGTTGTGAAATACCTCGGCTTAACTGAGGAACTGCAACTAAAACTATATTTCTTGAGTACAGGAGAGGTAAGTGGAATTCCTAGTGTAGCGGTGAAATGCGTAGATATTAGGAGGAACACCAGTGGCGAAGGCGACTTACTGGACTGAAACTGACGTTGAGGCACGAAAGTGTGGGGAGCAAACAGG	Bacteria	Firmicutes	Clostridia	Clostridiales				176.8 ; 211.2	0 ; 0	0.18
TACGTAGGGAGCGAGCGTTGTCCGGAATTACTGGGTGTAAAGGGAGCGTAGGCGGGACGGTAAGTCAGGTGTGAAATATACGTGCTCAACATGTAGACTGCACTTGAAACTGCTGTTCTTGAGTGAAGTAGAGGTAAGCGGAATTCCTAGTGTAGCGGTGAAATGCGTAGATATTAGGAGGAACATCGGTGGCGAAGGCGGCTTACTGGGCTTTTACTGACGCTGAGGCTCGAAAGCGTGGGGAGCAAACAGG	Bacteria	Firmicutes	Clostridia	Clostridiales	Ruminococcaceae	Ruminococcus		0 ; 0	91.56 ; 151.73	0.16
TACGTAGGTGGCGAGCGTTATCCGGATTTACTGGGTGTAAAGGGTGTGTAGGCGGGAAGGCAAGTCAGATGTGAAAACTATGGGCTCAACCCATAGCCTGCATTTGAAACTGTTTTTCTTGAGAGTCGGAGAGGTAAGTGGAATTCCCGGTGTAGCGGTGAAATGCGTAGATATCGGGAGGAACATCTGTGGCGAAGGCGACTTACTGGACGATTACTGACGCTGAGACACGAAAGCGTGGGGAGCAAACAGG	Bacteria	Firmicutes	Clostridia	Clostridiales	Ruminococcaceae			6.9 ; 13.1	0 ; 0	0.14
TACGTAGGGAGCAAGCGTTATCCGGATTTACTGGGTGTAAAGGGCGAGTAGGCGGATTGGCAAGTTGGGAGTGAAATGTCGGGGCTTAACCCCGGAACTGCTTCCAAAACTGTTGATCTTGAGTGATGGAGAGGCAGGCGGAATTCCCAGTGTAGCGGTGAAATGCGTAGATATTGGGAGGAACACCAGTGGCGAAGGCGGCCTGCTGGACATTAACTGACGCTGAGGAGCGAAAGCGTGGGGAGCAAACAGG	Bacteria	Firmicutes	Clostridia	Clostridiales	Ruminococcaceae	Butyricicoccus	pullicaecorum	14.1 ; 36.83	0 ; 0	0.1
TACGTAGGTGGCAAGCGTTGTCCGGATTTACTGGGTGTAAAGGGCGCGTAGGCGGAGAGACAAGTCAGATGTGAAATCTATGGGCTTAACCCATAAACTGCATTTGAAACTATCTCCCTTGAGTGATGGAGAGGCAAGCGGAATTCCTAGTGTAGCGGTGAAATGCGTAGATATTAGGAGGAACACCAGTGGCGAAGGCGGCTTGCTGGACATTAACTGACGCTGAGGCGCGAAAGCGTGGGGAGCAAACAGG	Bacteria	Firmicutes	Clostridia	Clostridiales	Ruminococcaceae			0 ; 0	14.78 ; 24.9	0.1
TACATAGGGGGCAAGCGTTATCCGGAATTATTGGGCGTAAAGCGTGCGTAGGCGGCCACTTAAGTCTGTCGTGAAAGCCCACAGCTTAACTGTGGAGGGTCGATGGAAACTGGGAGGCTTGAATCTAGGAGAGGTAAGTGGAATTCCATGTGTAGCGGTAAAATGCTTAGATATATGGAGGAACACCAGTGGCGAAGGCGGCTTACTGGTCTAGAATTGACGCTGATGCACGAAAGCGTGGGTAGCAAACAGG	Bacteria	Tenericutes	RF3	ML615J-28				0 ; 0	5.44 ; 11.49	0.1
TACGGAGGGTGCGAGCGTTAATCGGAATAACTGGGCGTAAAGGGCACGCAGGCGGTGACTTAAGTGAGGTGTGAAAGCCCCGGGCTTAACCTGGGAATTGCATTTCATACTGGGTCGCTAGAGTACTTTAGGGAGGGGTAGAATTCCACGTGTAGCGGTGAAATGCGTAGAGATGTGGAGGAATACCGAAGGCGAAGGCAGCCCCTTGGGAATGTACTGACGCTCATGTGCGAAAGCGTGGGGAGCAAACAGG	Bacteria	Proteobacteria	Gammaproteobacteria	Pasteurellales	Pasteurellaceae	Haemophilus	parainfluenzae	2.67 ; 6.95	12.8 ; 17.89	0.1
TACGTAGGGGGCAAGCGTTATCCGGATTTACTGGGTGTAAAGGGAGCGTAGACGGCGACGCAAGTCTGGAGTGAAAGCCCGGGGCCCAACCCCGGGACTGCTTTGGAAACTGTGCTGCTGGAGTGCAGGAGAGGTAAGTGGAATTCCTAGTGTAGCGGTGAAATGCGTAGATATTAGGAGGAACACCAGTGGCGAAGGCGGCTTACTGGACTGTAACTGACGTTGAGGCTCGAAAGCGTGGGGAGCAAACAGG	Bacteria	Firmicutes	Clostridia	Clostridiales	Lachnospiraceae			0 ; 0	3.22 ; 5.61	0.08
TACGTAGGTGGCAAGCGTTATCCGGATTTACTGGGTGTAAAGGGCGTGTAGGCGGGAAGGCAAGTCAGATGTGAAAACTATGGGCTCAACCCATAGCCTGCATTTGAAACTGTTTTTCTTGAGTGCTGGAGAGGCAATCGGAATTCCGTGTGTAGCGGTGAAATGCGTAGATATACGGAGGAACACCAGTGGCGAAGGCGGATTGCTGGACAGTAACTGACGCTGAGGCGCGAAAGCGTGGGGAGCAAACAGG	Bacteria	Firmicutes	Clostridia	Clostridiales	Ruminococcaceae	Oscillospira		12.6 ; 16.59	22.11 ; 13.45	0.06
TACGTAGGGAGCAAGCGTTATCCGGATTTATTGGGTGTAAAGGGTGCGTAGACGGGAGAACAAGTTAGTTGTGAAAGCCCTCGGCTTAACTGAGGAACTGCAACTAAAACTATTTTTCTTGAGTGCAGGAGAGGAAAGCGGAATTCCTAGTGTAGCGGTGAAATGCGTAGATATTAGGAGGAACACCAGTGGCGAAGGCGGCTTTCTGGACTGTAACTGACGTTGAGGCACGAAAGTGTGGGGAGCAAACAGG	Bacteria	Firmicutes	Clostridia	Clostridiales				51.8 ; 122.36	0 ; 0	0.05
TACGTAGGTGGCAAGCGTTGTCCGGATTTACTGGGTGTAAAGGGCGCGTAGGCGGGATGGCAAGTCAGATGTGAAATCCATGGGCTCAACCCATGAACTGCATTTGAAACTGTCGTTCTTGAGTATCGGAGAGGCAAGCGGAATTCCTAGTGTAGCGGTGAAATGCGTAGATATTAGGAGGAACACCAGTGGCGAAGGCGGCTTGCTGGACGACAACTGACGCTGAGGCGCGAAAGCGTGGGGAGCAAACAGG	Bacteria	Firmicutes	Clostridia	Clostridiales	Ruminococcaceae			23.9 ; 22.11	9.56 ; 20.99	0.02
TACGTAGGGGGCAAGCGTTATCCGGAATTATTGGGCGTAAAGAGTGCGTAGGTGGTTACCTAAGCAGGGGGTGAAAGGCACTGGCTTAACCAATGTCAGCCCCCTGAACTGGGTACCTTGAGTGCAGGAGAGGAAAGCGGAATTCCTAGTGTAGCGGTGAAATGCGTAGATATTAGGAGGAACACCAGTGGCGAAGGCGGCTTTCTGGACTGTTACTGACACTGAGGCACGAAAGTGTGGGGAGCAAACAGG	Bacteria	Firmicutes	Clostridia	Clostridiales	Mogibacteriaceae			10.4 ; 19.02	0 ; 0	0.01
TACGTAGGGAGCAAGCGTTATCCGGATTTATTGGGTGTAAAGGGTGCGTAGACGGGAAATTAAGTTAGTTGTGAAATCCCTCGGCTTAACTGAGGAACTGCAACTAAAACTGGTTTTCTTGAGTGCTGGAGAGGAAAGTGGAATTCCTAGTGTAGCGGTGAAATGCGTAGATATTAGGAGGAACACCAGTGGCGAAGGCGACTTTCTGGACAGTAACTGACGTTGAGGCACGAAAGTGTGGGGAGCAAACAGG	Bacteria	Firmicutes	Clostridia	Clostridiales				20.8 ; 52.07	0 ; 0	0
TACGTAGGTGGCAAGCGTTGTCCGGATTTACTGGGTGTAAAGGGCGTGCAGCCGGGTGCGCAAGTCAGATGTGAAATCTCAGGGCTCAACCCTGAAACTGCATTTGAAACTGTGCATCTTGAGTGCCGGAGAGGTAATCGGAATTCCTTGTGTAGCGGTGAAATGCGTAGATATAAGGAAGAACACCAGTGGCGAAGGCGGATTACTGGACGGTAACTGACGGTGAGGCGCGAAAGCGTGGGGAGCAAACAGG	Bacteria	Firmicutes	Clostridia	Clostridiales	Ruminococcaceae	Oscillospira		8 ; 13.51	0 ; 0	0

## Sheet: Table S2
CpG	CHR	BP	GencodeBasicV12_NAME	GencodeBasicV12_Accession	GencodeBasicV12_Group	Mean;sd CR	Mean;sd WD	% Variance explained
cg08920249	chr1	209405771				5.5 ; 0.31	4.65 ; 0.31	0.5
cg20314331	chr2	131129567				-2.86 ; 0.16	-2.5 ; 0.17	0.45
cg19017803	chr5	158893488	AC008703.1	ENST00000518418.1	TSS1500	4.11 ; 0.28	3.58 ; 0.17	0.44
cg11808746	chr10	95256359	CEP55	ENST00000358339.7	TSS200	-8.23 ; 0.82	-6.87 ; 0.63	0.43
cg17244673	chr10	17166078				2.96 ; 0.28	3.51 ; 0.21	0.42
cg22305129	chr5	1463850	LPCAT1	ENST00000503252.1	3'UTR	2.66 ; 0.15	2.89 ; 0.1	0.41
cg24513276	chr15	65872371				1.74 ; 0.21	2.12 ; 0.19	0.41
cg05411428	chr2	64751054	AFTPH;RP11-568N6.1	ENST00000422803.1;ENST00000561559.1	TSS1500;1stExon	-5.35 ; 0.28	-6.45 ; 0.6	0.4
cg02730139	chr8	847575	CTD-3212A4.1	ENST00000524139.1	5'UTR	2.22 ; 0.24	2.61 ; 0.17	0.4
cg16669607	chr2	202965759	AC079354.1	ENST00000409515.3	5'UTR	2.03 ; 0.14	2.32 ; 0.19	0.39
cg05919621	chr10	127373136	C10orf122;C10orf122;RP11-383C5.3;RP11-383C5.3	ENST00000532135.1;ENST00000368821.3;ENST00000415305.1;ENST00000449693.1	TSS1500;TSS1500;5'UTR;5'UTR	2.19 ; 0.16	2.56 ; 0.19	0.38
cg25317872	chr7	144101019	NOBOX	ENST00000223140.5	TSS1500	3.5 ; 0.17	3.73 ; 0.1	0.37
cg13110239	chr22	38711267	CSNK1E;CSNK1E;CSNK1E;CSNK1E;CSNK1E;CSNK1E	ENST00000402865.1;ENST00000396832.1;ENST00000413574.2;ENST00000403904.1;ENST00000359867.3;ENST00000400206.2	5'UTR;5'UTR;5'UTR;5'UTR;5'UTR;5'UTR	-1.6 ; 0.26	-1.12 ; 0.18	0.37
cg10289177	chr7	150748069				-0.62 ; 0.15	-0.26 ; 0.15	0.37
cg13926569	chr10	89418898	PAPSS2;PAPSS2;RP11-57C13.6;RP11-57C13.3	ENST00000361175.4;ENST00000456849.1;ENST00000438082.1;ENST00000354527.2	TSS1500;TSS1500;5'UTR;3'UTR	2.14 ; 0.17	2.64 ; 0.18	0.37
cg23075101	chr2	215674522	BARD1;BARD1;BARD1	ENST00000471787.1;ENST00000449967.2;ENST00000260947.4	TSS200;TSS200;TSS200	-2.83 ; 0.17	-2.6 ; 0.09	0.37
cg20961940	chr6	31832850	SLC44A4	ENST00000229729.6	ExonBnd	0.48 ; 0.21	0.84 ; 0.12	0.37
cg04554613	chr2	169945470				1.11 ; 0.29	1.6 ; 0.32	0.36
cg27562431	chr7	127229267	GCC1;ARF5	ENST00000497650.1;ENST00000467281.1	3'UTR;5'UTR	-0.75 ; 0.15	-0.51 ; 0.1	0.36
cg01951696	chr6	42162796	GUCA1B;GUCA1B	ENST00000230361.3;ENST00000372949.4	TSS200;TSS200	3.06 ; 0.12	3.42 ; 0.2	0.36
cg08275282	chr19	54463048				-2.96 ; 0.24	-2.51 ; 0.2	0.36
cg00265304	chr18	8782520	SOGA2	ENST00000306285.7	5'UTR	2.15 ; 0.17	2.56 ; 0.18	0.34
cg10058850	chr16	768068	METRN;MSLN	ENST00000568223.1;ENST00000446427.2	3'UTR;5'UTR	1.57 ; 0.11	2.01 ; 0.25	0.34
cg17137426	chr15	33080435				2.04 ; 0.2	2.31 ; 0.16	0.33
cg05524144	chr10	134679383				3.28 ; 0.16	3.55 ; 0.17	0.33
cg22719658	chr1	151743711	OAZ3;OAZ3	ENST00000479764.1;ENST00000315067.8	5'UTR;3'UTR	2.03 ; 0.18	2.32 ; 0.1	0.33
cg19285797	chr10	129379217				1.46 ; 0.15	1.92 ; 0.22	0.31
cg01405684	chr16	30369820				3.76 ; 0.23	4.05 ; 0.14	0.31
cg05974154	chr18	75389022				-3.45 ; 0.46	-2.69 ; 0.22	0.31
cg03927131	chr20	33866726	MT1P3;MT1P3;MT1P3;MT1P3;EDEM2;MT1P3;MT1P3;EIF6;RP4-614O4.11	ENST00000435366.1;ENST00000456350.1;ENST00000438751.1;ENST00000566203.1;ENST00000540582.1;ENST00000424358.1;ENST00000454184.1;ENST00000374436.3;ENST00000444717.1	TSS1500;TSS1500;TSS1500;TSS1500;TSS1500;TSS1500;TSS1500;3'UTR;3'UTR	3.24 ; 0.24	3.64 ; 0.2	0.3
cg04415434	chr3	126423069	CHCHD6;CHCHD6;CHCHD6	ENST00000508789.1;ENST00000290913.3;ENST00000290913.3	TSS200;5'UTR;1stExon	-7.3 ; 0.41	-6.3 ; 0.5	0.3
cg16793150	chr5	71616026	MRPS27;MRPS27;MRPS27;PTCD2;PTCD2;PTCD2;MRPS27;MRPS27;PTCD2;MRPS27;MRPS27	ENST00000522095.1;ENST00000513900.1;ENST00000261413.5;ENST00000380639.4;ENST00000543322.1;ENST00000503868.1;ENST00000515404.1;ENST00000457646.4;ENST00000536805.1;ENST00000515404.1;ENST00000457646.4	1stExon;1stExon;1stExon;TSS200;TSS200;TSS200;1stExon;1stExon;TSS200;5'UTR;5'UTR	-4.95 ; 0.22	-4.48 ; 0.25	0.29
cg24857957	chr12	112564065	TRAFD1;TRAFD1;TRAFD1	ENST00000412615.2;ENST00000257604.5;ENST00000548092.1	5'UTR;5'UTR;5'UTR	-5.21 ; 0.5	-4.42 ; 0.39	0.29
cg03422350	chr6	39895671	MOCS1;MOCS1;MOCS1;MOCS1;MOCS1	ENST00000373175.4;ENST00000425303.2;ENST00000373186.4;ENST00000341481.7;ENST00000373195.3	TSS1500;TSS1500;TSS1500;5'UTR;5'UTR	2.34 ; 0.14	2.61 ; 0.19	0.29
cg24947255	chr6	31430921	HCP5	ENST00000414046.2	5'UTR	-2.76 ; 0.14	-3.11 ; 0.23	0.29
cg03743605	chr1	179050691	TOR3A;TOR3A;TOR3A;RALGPS2	ENST00000352445.6;ENST00000367627.3;ENST00000367627.3;ENST00000535251.1	TSS1500;5'UTR;1stExon;3'UTR	-3.3 ; 0.2	-3.53 ; 0.14	0.28
cg11503210	chr12	31662153	DENND5B;DENND5B	ENST00000545147.1;ENST00000536562.1	3'UTR;5'UTR	-0.31 ; 0.06	-0.13 ; 0.07	0.28
cg07067710	chr11	115631452	CTC-774J1.2;CTC-774J1.2;CTC-774J1.2;CTC-774J1.2;CTC-774J1.2;AP000797.3	ENST00000537070.1;ENST00000499809.1;ENST00000514294.2;ENST00000535683.1;ENST00000501294.1;ENST00000539305.1	TSS1500;TSS1500;TSS1500;TSS1500;TSS200;5'UTR	-0.64 ; 0.19	-0.4 ; 0.11	0.26
cg12873610	chr17	27044322	RAB34;RAB34;RAB34;RAB34;RAB34;RAB34;RAB34;RAB34;RAB34	ENST00000395243.3;ENST00000395242.2;ENST00000395245.3;ENST00000395243.3;ENST00000395242.2;ENST00000395245.3;ENST00000415040.2;ENST00000301043.6;ENST00000453384.2	1stExon;1stExon;1stExon;5'UTR;5'UTR;5'UTR;5'UTR;5'UTR;ExonBnd	0.5 ; 0.1	0.77 ; 0.13	0.26
cg09309570	chr20	61717853				3.44 ; 0.16	3.72 ; 0.16	0.26
cg16424082	chr12	51323740				2.73 ; 0.14	3.05 ; 0.19	0.26
cg27395200	chr6	32942710	BRD2	ENST00000443797.2	5'UTR	-3.37 ; 0.58	-2.59 ; 0.24	0.26
cg18375441	chr4	123749187				-4.82 ; 0.31	-4.29 ; 0.11	0.26
cg00128386	chr16	85665539	KIAA0182	ENST00000405402.2	5'UTR	2.93 ; 0.25	3.29 ; 0.23	0.25
cg11531557	chr8	28919234				1.58 ; 0.14	1.88 ; 0.21	0.25
cg13535718	chr9	136679985				2.03 ; 0.21	2.43 ; 0.21	0.25
cg14340626	chr9	132141885				3.37 ; 0.23	4.03 ; 0.28	0.25
cg01118868	chr20	62460177	ZBTB46;ZBTB46	ENST00000245663.3;ENST00000302995.2	5'UTR;5'UTR	0.92 ; 0.21	1.17 ; 0.14	0.24
cg19418924	chr11	2951659	PHLDA2	ENST00000314222.4	TSS1500	-5.58 ; 0.51	-4.89 ; 0.38	0.24
cg09577455	chr6	29593382				-0.11 ; 0.21	0.18 ; 0.11	0.24
cg01040434	chr1	86081443				0.39 ; 0.17	0.68 ; 0.2	0.24
cg23861127	chr11	71708582	RNF121;RNF121;RNF121;IL18BP;IL18BP;IL18BP;IL18BP;IL18BP;IL18BP	ENST00000393713.3;ENST00000530137.1;ENST00000361756.3;ENST00000393703.4;ENST00000497194.2;ENST00000393705.4;ENST00000525932.1;ENST00000337131.5;ENST00000531053.1	3'UTR;3'UTR;3'UTR;TSS1500;TSS1500;TSS1500;TSS1500;TSS1500;TSS1500	2.25 ; 0.12	2.42 ; 0.11	0.24
cg19550914	chr3	52084505	DUSP7;DUSP7	ENST00000495880.1;ENST00000296483.6	3'UTR;3'UTR	0.84 ; 0.14	1.12 ; 0.09	0.24
cg03506799	chr15	101792752	CHSY1	ENST00000254190.3	TSS1500	-4.58 ; 0.22	-4.96 ; 0.21	0.23
cg24143137	chr10	103995782	PITX3;RP11-242B12.5	ENST00000370002.3;ENST00000556056.1	5'UTR;5'UTR	-0.21 ; 0.1	0.01 ; 0.12	0.23
cg06626847	chr1	149333142				-0.43 ; 0.16	-0.26 ; 0.04	0.23
cg14942906	chr11	67384040				0.27 ; 0.2	0.61 ; 0.21	0.23
cg16889721	chr2	233390015	CHRND;CHRND;CHRND	ENST00000543200.1;ENST00000258385.3;ENST00000536614.1	TSS1500;TSS1500;TSS1500	2.94 ; 0.2	3.25 ; 0.18	0.23
cg20824932	chr6	132568050				3.29 ; 0.25	3.74 ; 0.28	0.23
cg16160637	chr22	32150934	DEPDC5;DEPDC5;DEPDC5	ENST00000382112.3;ENST00000382111.2;ENST00000400248.1	1stExon;1stExon;1stExon	-1.73 ; 0.27	-1.39 ; 0.14	0.23
cg10634182	chr5	572373				2.65 ; 0.14	2.9 ; 0.14	0.23
cg03524354	chr19	54301639	NLRP12	ENST00000473605.1	3'UTR	1.75 ; 0.15	2.15 ; 0.25	0.23
cg01024473	chr1	32664981	CCDC28B;CCDC28B	ENST00000373602.5;ENST00000421922.2	TSS1500;TSS1500	2.97 ; 0.28	3.34 ; 0.14	0.23
cg15065854	chr19	861829				0.57 ; 0.29	1.29 ; 0.28	0.23
cg15415094	chr17	80827971	TBCD	ENST00000269368.8	3'UTR	3.44 ; 0.27	3.82 ; 0.2	0.22
cg05686026	chr10	6253877	PFKFB3;PFKFB3;PFKFB3	ENST00000379784.4;ENST00000379781.3;ENST00000444592.1	5'UTR;5'UTR;5'UTR	1.92 ; 0.18	2.28 ; 0.23	0.22
cg25150408	chr7	87564345	ADAM22	ENST00000398204.4	ExonBnd	-5.78 ; 0.33	-5.31 ; 0.16	0.22
cg22450733	chr6	30164801				3.25 ; 0.12	3.6 ; 0.19	0.22
cg01563071	chr3	131647680	CPNE4;CPNE4;CPNE4	ENST00000429747.1;ENST00000511604.1;ENST00000512055.1	5'UTR;5'UTR;5'UTR	1.08 ; 0.23	1.62 ; 0.36	0.22
cg06073695	chr6	89843846				1.6 ; 0.12	1.92 ; 0.18	0.22
cg26881207	chr18	5233979				2.01 ; 0.27	2.63 ; 0.36	0.21
cg14602234	chr9	137884872				1.7 ; 0.28	2.03 ; 0.15	0.21
cg04822710	chr9	140065972	RP11-350O14.18;LRRC26;TMEM210;TMEM210	ENST00000568665.1;ENST00000371542.3;ENST00000430332.1;ENST00000535352.2	3'UTR;TSS1500;3'UTR;5'UTR	1.01 ; 0.25	1.46 ; 0.25	0.21
cg11489251	chr6	31508297	DDX39B;DDX39B;DDX39B;DDX39B	ENST00000376177.2;ENST00000458640.1;ENST00000453105.2;ENST00000415382.2	1stExon;ExonBnd;5'UTR;5'UTR	-2.63 ; 0.17	-2.38 ; 0.11	0.21
cg26207035	chr22	42296553	MIR33A;SREBF2;SREBF2	ENST00000385197.1;ENST00000444813.2;ENST00000491541.1	TSS1500;3'UTR;5'UTR	3.31 ; 0.13	3.05 ; 0.18	0.21
cg01627483	chr1	32708341	MTMR9LP	ENST00000441044.1	TSS1500	-2.08 ; 0.37	-1.54 ; 0.31	0.21
cg18017627	chr6	52268072				3.75 ; 0.21	4.16 ; 0.19	0.21
cg19255333	chr17	17457745				2.96 ; 0.25	3.62 ; 0.44	0.21
cg02210222	chr10	134652760				1.02 ; 0.16	1.23 ; 0.13	0.21
cg14257676	chr8	10192642	MSRA	ENST00000517594.1	5'UTR	-4.12 ; 0.28	-3.75 ; 0.13	0.21
cg02873517	chr16	55052921				1.77 ; 0.18	2.04 ; 0.18	0.21
cg07806361	chr3	54331304	CACNA2D3	ENST00000490478.1	5'UTR	1.72 ; 0.47	2.69 ; 0.56	0.21
cg09015246	chr16	10971105	CIITA;CIITA;CIITA;CIITA;CIITA;CIITA;CIITA;RP11-876N24.2;RP11-876N24.2	ENST00000537380.1;ENST00000324288.8;ENST00000324288.8;ENST00000381835.5;ENST00000381835.5;ENST00000388910.5;ENST00000388910.5;ENST00000572017.1;ENST00000573071.1	TSS200;5'UTR;1stExon;5'UTR;1stExon;5'UTR;1stExon;3'UTR;3'UTR	-0.36 ; 0.29	0.4 ; 0.42	0.21
cg21337120	chr8	143254726				1.52 ; 0.2	1.81 ; 0.14	0.21
cg24553170	chr1	49243472	BEND5;BEND5;BEND5	ENST00000294347.3;ENST00000371833.3;ENST00000294347.3	1stExon;TSS1500;5'UTR	0.63 ; 0.16	0.99 ; 0.2	0.21
cg13017345	chr10	111966029	MXI1	ENST00000332674.5	TSS1500	1.68 ; 0.12	2.11 ; 0.22	0.21
cg09994773	chr1	9212514	MIR34A	ENST00000385130.1	TSS1500	2.81 ; 0.2	3.23 ; 0.25	0.21
cg26462924	chr19	4605061				-0.53 ; 0.1	-0.3 ; 0.12	0.21
cg04260584	chr2	100020390	REV1	ENST00000465835.1	3'UTR	1.39 ; 0.3	0.82 ; 0.27	0.2
cg04268950	chr11	130298854	ADAMTS8;ADAMTS8;ADAMTS8	ENST00000257359.6;ENST00000257359.6;ENST00000414575.1	1stExon;5'UTR;TSS1500	-0.78 ; 0.31	-0.37 ; 0.22	0.2
cg16031250	chr5	135365012	TGFBI;TGFBI	ENST00000398813.3;ENST00000504185.1	5'UTR;5'UTR	-0.3 ; 0.16	0.06 ; 0.2	0.2
cg19137417	chr17	79362935	RP11-1055B8.4	ENST00000571724.1	3'UTR	0.87 ; 0.27	1.29 ; 0.27	0.2
cg00923860	chr4	8307757				0.76 ; 0.17	1.17 ; 0.22	0.2
cg08430395	chr7	4859763				1.36 ; 0.17	1.64 ; 0.17	0.2
cg10941445	chr2	109934856				1.53 ; 0.18	1.81 ; 0.22	0.2
cg14334441	chr6	27235820				-1.89 ; 0.26	-1.47 ; 0.14	0.2
cg01374918	chr4	7754366				3.7 ; 0.28	4.25 ; 0.31	0.19
cg04781626	chr3	135172091				0.25 ; 0.25	0.6 ; 0.11	0.19
cg04010423	chr17	26732120				0.11 ; 0.22	0.54 ; 0.24	0.19
cg17300423	chr21	31692604	KRTAP26-1;KRTAP26-1	ENST00000360542.3;ENST00000360542.3	1stExon;5'UTR	1.89 ; 0.23	2.22 ; 0.13	0.19
cg13733403	chr19	6528291				0.44 ; 0.22	0.98 ; 0.2	0.19
cg19356179	chr1	247270087				2.57 ; 0.21	3.08 ; 0.32	0.19
cg27291602	chr10	644977				2.17 ; 0.15	2.48 ; 0.21	0.19
cg21427119	chr20	30132790	HM13	ENST00000492709.1	5'UTR	2.32 ; 0.43	2.95 ; 0.26	0.19
cg02961109	chr1	150552537	MCL1;MCL1;MCL1;MCL1	ENST00000464132.1;ENST00000307940.3;ENST00000369026.2;ENST00000439749.2	TSS1500;TSS1500;TSS1500;TSS1500	-2.92 ; 0.26	-3.26 ; 0.16	0.19
cg21172319	chr8	18067770	NAT1;NAT1;NAT1;NAT1;NAT1;NAT1	ENST00000517441.1;ENST00000535084.1;ENST00000307719.4;ENST00000545197.1;ENST00000539092.1;ENST00000518029.1	5'UTR;5'UTR;5'UTR;5'UTR;5'UTR;5'UTR	-3.08 ; 0.2	-3.47 ; 0.25	0.19
cg02531277	chr7	101558597	CUX1	ENST00000558469.1	5'UTR	3.95 ; 0.24	4.45 ; 0.26	0.19
cg12581598	chr1	202537837	PPP1R12B	ENST00000290419.5	5'UTR	2.21 ; 0.26	2.84 ; 0.45	0.19
cg07566537	chr11	117389342				3.79 ; 0.28	4.21 ; 0.26	0.19
cg08429815	chr2	102163204				2.41 ; 0.3	3.1 ; 0.41	0.19
cg00951972	chr3	186490777	U6	ENST00000384774.1	TSS1500	-2.55 ; 0.25	-2.12 ; 0.21	0.19
cg20242392	chr7	137439258	DGKI	ENST00000453654.1	5'UTR	-3.13 ; 0.17	-2.81 ; 0.17	0.19
cg12374579	chr17	79970313				2.91 ; 0.19	3.21 ; 0.13	0.19
cg05917419	chr5	124013536	RP11-43D2.6;ZNF608	ENST00000507508.1;ENST00000504926.1	3'UTR;5'UTR	-0.24 ; 0.37	0.21 ; 0.17	0.19
cg00137696	chr7	127703101				3.1 ; 0.17	3.44 ; 0.21	0.18
cg04697946	chr2	3654582	COLEC11	ENST00000487365.1	5'UTR	0.68 ; 0.16	1.02 ; 0.21	0.18
cg24578879	chrX	35644316				3.66 ; 0.29	4.04 ; 0.25	0.18
cg21377521	chr12	29744537	TMTC1	ENST00000319685.8	3'UTR	2.62 ; 0.26	3.06 ; 0.3	0.18
cg14153679	chr10	134703355				1.76 ; 0.14	1.99 ; 0.15	0.18
cg02531794	chr7	76039208	SRCRB4D;ZP3	ENST00000275560.3;ENST00000336517.4	TSS200;5'UTR	2.43 ; 0.13	2.71 ; 0.16	0.18
cg22731190	chr9	136428141				1.09 ; 0.13	1.3 ; 0.07	0.18
cg05149307	chr12	113574071	RASAL1;RASAL1;RASAL1;RASAL1	ENST00000546530.1;ENST00000261729.5;ENST00000548055.1;ENST00000446861.3	TSS200;TSS200;TSS1500;TSS1500	-3.61 ; 0.16	-3.4 ; 0.13	0.18
cg18379295	chr14	52326155	GNG2;GNG2;GNG2;GNG2	ENST00000335281.4;ENST00000555472.1;ENST00000556766.1;ENST00000553299.1	TSS1500;TSS1500;TSS1500;5'UTR	2 ; 0.2	2.37 ; 0.2	0.18
cg24553773	chr1	53746271	LRP8;LRP8	ENST00000306052.6;ENST00000465675.1	ExonBnd;5'UTR	2.51 ; 0.16	2.78 ; 0.18	0.18
cg24694939	chr1	117127620				2.56 ; 0.14	2.88 ; 0.19	0.18
cg01074305	chr12	132882872				1.81 ; 0.16	2.09 ; 0.12	0.18
cg07172242	chr16	87698914	JPH3	ENST00000563609.1	5'UTR	2.41 ; 0.13	2.87 ; 0.35	0.18
cg17100200	chr1	42618313	GUCA2B	ENST00000372581.1	TSS1500	1.74 ; 0.2	2.08 ; 0.17	0.18
cg16214267	chr5	66299592	MAST4-AS1;MAST4;MAST4	ENST00000451496.1;ENST00000261569.7;ENST00000432399.2	3'UTR;TSS1500;TSS1500	-3.17 ; 0.23	-3.7 ; 0.34	0.18
cg02012853	chr15	25311545	SNORD116-7	ENST00000384404.1	TSS1500	1.82 ; 0.18	2.07 ; 0.13	0.17
cg06458248	chr19	13117917				0.81 ; 0.11	1.03 ; 0.13	0.17
cg10266490	chr1	55013709	ACOT11;ACOT11	ENST00000343744.2;ENST00000481208.1	TSS200;5'UTR	-0.75 ; 0.25	-0.4 ; 0.18	0.17
cg02119837	chr11	72466113	STARD10-AS1;ARAP1;STARD10	ENST00000538111.1;ENST00000359373.5;ENST00000538437.1	TSS1500;5'UTR;3'UTR	1.32 ; 0.19	1.51 ; 0.09	0.17
cg08534628	chr13	100650073	RP11-12G12.6	ENST00000564841.1	1stExon	0.34 ; 0.19	0.63 ; 0.1	0.17
cg21160551	chr8	123964080				4.61 ; 0.41	5.54 ; 0.24	0.17
cg08719380	chr2	152830505	CACNB4;CACNB4	ENST00000534999.1;ENST00000360283.6	TSS200;TSS200	0.13 ; 0.15	0.41 ; 0.19	0.17
cg07899634	chr6	33234620	VPS52;VPS52	ENST00000482399.1;ENST00000478934.1	3'UTR;3'UTR	2.95 ; 0.23	3.28 ; 0.16	0.17
cg07143303	chr7	2144767				1.24 ; 0.11	1.54 ; 0.2	0.17
cg20009866	chr8	1463046	DLGAP2	ENST00000421627.2	5'UTR	1.45 ; 0.22	1.83 ; 0.15	0.17
cg10284425	chr16	86457686				2.13 ; 0.18	2.46 ; 0.2	0.17
cg17816173	chr7	158377440				2.84 ; 0.26	3.5 ; 0.42	0.17
cg07587653	chr11	70338480				2.85 ; 0.11	3.09 ; 0.17	0.17
cg19623519	chr1	247276096	C1orf229	ENST00000408893.2	TSS1500	1.35 ; 0.25	1.7 ; 0.16	0.17
cg05724065	chr7	56160528	PHKG1;PHKG1;PHKG1;PHKG1;PHKG1;PHKG1	ENST00000489604.1;ENST00000537360.1;ENST00000452681.2;ENST00000297373.2;ENST00000452681.2;ENST00000297373.2	3'UTR;5'UTR;5'UTR;5'UTR;1stExon;1stExon	-0.75 ; 0.22	-0.41 ; 0.16	0.17
cg14076239	chr13	53712850				0.86 ; 0.22	1.25 ; 0.31	0.17
cg12924956	chr14	24600569	FITM1;FITM1;FITM1	ENST00000559294.1;ENST00000267426.5;ENST00000267426.5	TSS1500;5'UTR;1stExon	0.33 ; 0.33	0.71 ; 0.2	0.17
cg22551741	chr4	5052618	STK32B	ENST00000282908.5	TSS1500	-4.45 ; 0.65	-3.72 ; 0.39	0.17
cg00226340	chr9	34636243	SIGMAR1	ENST00000461426.1	3'UTR	2.52 ; 0.22	2.84 ; 0.15	0.17
cg21752758	chr8	73848532				2.9 ; 0.17	3.25 ; 0.23	0.17
cg00543944	chr4	123524574				1.78 ; 0.15	2 ; 0.16	0.17
cg07584789	chr2	240288697	HDAC4;HDAC4	ENST00000345617.3;ENST00000456922.2	5'UTR;5'UTR	2.57 ; 0.16	2.78 ; 0.14	0.16
cg20772590	chr17	75446431	SEPT9;SEPT9	ENST00000431235.1;ENST00000397613.4	TSS200;5'UTR	-1.77 ; 0.18	-1.48 ; 0.13	0.16
cg23676538	chr19	59070579	UBE2M	ENST00000253023.2	TSS1500	-5.72 ; 0.62	-4.99 ; 0.42	0.16
cg06471254	chr6	33690276	IP6K3;IP6K3	ENST00000451316.1;ENST00000293756.4	3'UTR;3'UTR	2.14 ; 0.31	2.6 ; 0.27	0.16
cg10120925	chr2	223520811	FARSB;FARSB;FARSB	ENST00000281828.6;ENST00000536361.1;ENST00000281828.6	1stExon;TSS200;5'UTR	-7.27 ; 0.51	-6.45 ; 0.43	0.16
cg19843991	chr14	94547006	DDX24;DDX24;DDX24;IFI27L1;IFI27L1;IFI27L1;IFI27L1;IFI27L1;IFI27L1;IFI27L1;IFI27L1;DDX24	ENST00000555054.1;ENST00000440370.2;ENST00000330836.5;ENST00000555523.1;ENST00000553350.1;ENST00000393115.3;ENST00000556381.1;ENST00000553664.1;ENST00000557218.1;ENST00000554544.1;ENST00000557066.1;ENST00000544005.1	5'UTR;5'UTR;5'UTR;TSS1500;TSS1500;TSS1500;TSS1500;TSS1500;TSS1500;TSS1500;TSS1500;5'UTR	-6.34 ; 0.53	-5.45 ; 0.33	0.16
cg09362300	chr10	133928913				2.39 ; 0.15	2.6 ; 0.11	0.16
cg15491120	chr18	74156897	ZNF516;ZNF516	ENST00000524431.2;ENST00000443185.2	3'UTR;5'UTR	2.14 ; 0.2	2.36 ; 0.12	0.16
cg21747698	chr12	125399699	UBC;UBC;UBC;UBC;UBC;UBC;UBC;UBC	ENST00000536769.1;ENST00000538617.1;ENST00000536769.1;ENST00000535460.1;ENST00000546120.1;ENST00000536661.1;ENST00000541046.1;ENST00000339647.5	1stExon;5'UTR;5'UTR;TSS1500;TSS1500;TSS200;TSS1500;TSS200	-4.74 ; 0.23	-5.15 ; 0.26	0.16
cg11071401	chr17	48637194	RP11-94C24.10;CACNA1G;CACNA1G;RP11-94C24.10;RP11-94C24.10;CACNA1G	ENST00000505793.1;ENST00000360761.4;ENST00000354983.4;ENST00000508920.1;ENST00000505495.1;ENST00000442258.2	3'UTR;TSS1500;TSS1500;TSS1500;TSS1500;TSS1500	0.15 ; 0.16	0.43 ; 0.14	0.16
cg23195373	chr19	45954891	ERCC1	ENST00000423698.2	5'UTR	-4.2 ; 0.41	-3.54 ; 0.38	0.16
cg19861632	chr4	22392700	GPR125	ENST00000282943.5	3'UTR	0.92 ; 0.18	1.13 ; 0.14	0.16
cg07766263	chr3	170303045	SLC7A14;SLC7A14	ENST00000466168.1;ENST00000231706.4	3'UTR;5'UTR	0.37 ; 0.19	0.62 ; 0.13	0.16
cg17454083	chr1	211654555	RD3	ENST00000484910.1	3'UTR	2.18 ; 0.24	2.56 ; 0.19	0.16
cg26331096	chr5	5572550				0.7 ; 0.1	0.99 ; 0.2	0.16
cg22897193	chr14	94406618	RP11-131H24.4;ASB2	ENST00000557646.1;ENST00000556337.1	5'UTR;3'UTR	1.67 ; 0.19	1.93 ; 0.19	0.16
cg23742601	chr6	29589895	GABBR1	ENST00000355973.3	ExonBnd	2.61 ; 0.2	2.91 ; 0.15	0.16
cg15357078	chr7	151082220	WDR86	ENST00000463000.1	3'UTR	3.41 ; 0.2	3.99 ; 0.42	0.16
cg00039147	chr17	35194628				0.49 ; 0.17	0.74 ; 0.15	0.16
cg08141873	chr11	534632	HRAS;HRAS;HRAS;HRAS;HRAS	ENST00000468682.2;ENST00000397596.2;ENST00000311189.7;ENST00000451590.1;ENST00000397594.1	3'UTR;5'UTR;5'UTR;5'UTR;TSS1500	-2.17 ; 0.17	-1.91 ; 0.16	0.16
cg04728789	chr22	38711154	CSNK1E;CSNK1E;CSNK1E;CSNK1E;CSNK1E;CSNK1E	ENST00000402865.1;ENST00000396832.1;ENST00000413574.2;ENST00000403904.1;ENST00000359867.3;ENST00000400206.2	5'UTR;5'UTR;5'UTR;5'UTR;5'UTR;5'UTR	-0.89 ; 0.22	-0.53 ; 0.2	0.16
cg12047391	chr1	160957458				1.55 ; 0.2	1.78 ; 0.12	0.16
cg06367788	chr11	44335843				-0.25 ; 0.13	0.08 ; 0.14	0.16
cg04751089	chr2	227659636	IRS1;IRS1	ENST00000498335.1;ENST00000305123.4	3'UTR;3'UTR	0.41 ; 0.28	0.8 ; 0.24	0.16
cg06514994	chr11	101711789	TRPC6	ENST00000526713.1	3'UTR	0.33 ; 0.23	0.67 ; 0.22	0.16
cg13573626	chr14	105858487	PACS2	ENST00000551801.1	5'UTR	1.6 ; 0.18	1.84 ; 0.13	0.16
cg18498263	chr14	91034963	RP11-1078H9.2;TTC7B	ENST00000557622.1;ENST00000554654.1	5'UTR;3'UTR	1.61 ; 0.13	1.91 ; 0.25	0.16
cg02068690	chr2	25600451	DTNB;DTNB;DTNB;DTNB;DTNB	ENST00000496972.2;ENST00000407038.3;ENST00000407186.1;ENST00000288642.8;ENST00000545439.1	3'UTR;3'UTR;3'UTR;3'UTR;3'UTR	0.02 ; 0.17	0.24 ; 0.09	0.16
cg25840545	chr10	133775473				1.88 ; 0.16	2.18 ; 0.22	0.16
cg06338550	chr7	29849414	WIPF3	ENST00000409123.1	5'UTR	1.03 ; 0.18	1.37 ; 0.21	0.16
cg11218979	chr6	119293926	RP11-351A11.1	ENST00000518570.1	5'UTR	2.68 ; 0.23	3.17 ; 0.33	0.16
cg08611205	chr3	14218869	LSM3	ENST00000306024.3	TSS1500	5.01 ; 0.62	4.19 ; 0.26	0.15
cg20113947	chr2	233562546	GIGYF2;GIGYF2;GIGYF2;GIGYF2;GIGYF2;GIGYF2;GIGYF2	ENST00000373566.3;ENST00000373563.4;ENST00000409480.1;ENST00000535418.1;ENST00000409196.3;ENST00000409451.3;ENST00000482666.1	5'UTR;5'UTR;5'UTR;5'UTR;5'UTR;5'UTR;5'UTR	-3.63 ; 0.18	-3.83 ; 0.11	0.15
cg24727216	chr20	30947724				-2.4 ; 0.26	-2.05 ; 0.2	0.15
cg03776551	chr18	32956850	ZNF396	ENST00000306346.1	5'UTR	-5.04 ; 0.36	-5.78 ; 0.55	0.15
cg26881102	chr6	28226094	ZKSCAN4;NKAPL	ENST00000423974.2;ENST00000343684.3	5'UTR;TSS1500	1.78 ; 0.18	2.19 ; 0.22	0.15
cg15718162	chr19	47551509				-3.9 ; 0.15	-3.42 ; 0.31	0.15
cg01227492	chr4	8687955				1.27 ; 0.19	1.64 ; 0.18	0.15
cg19833679	chr22	41636941	CHADL	ENST00000216241.9	TSS200	0.69 ; 0.2	0.91 ; 0.09	0.15
cg00091953	chr4	143326541				-3.87 ; 0.48	-2.75 ; 0.53	0.15
cg11412230	chr3	129979342				2.33 ; 0.13	2.78 ; 0.31	0.15
cg12243428	chr17	79239732	SLC38A10	ENST00000546352.1	3'UTR	3.88 ; 0.38	4.41 ; 0.32	0.15
cg07122319	chr1	55227533	PARS2	ENST00000371279.3	5'UTR	3.63 ; 0.3	4 ; 0.22	0.15
cg06639538	chr11	133373892	OPCML	ENST00000529038.1	3'UTR	0.87 ; 0.18	1.19 ; 0.2	0.15
cg18716083	chr5	111506418	EPB41L4A	ENST00000507810.1	3'UTR	1.93 ; 0.18	2.19 ; 0.15	0.15
cg00233565	chr5	176160659	RP11-375B1.2	ENST00000512245.1	3'UTR	-1.37 ; 0.09	-1.19 ; 0.09	0.15
cg12657297	chr1	234667363	RP5-855F14.1;RP5-855F14.1;RP5-855F14.1;RP5-855F14.1	ENST00000435574.1;ENST00000421207.1;ENST00000421207.1;ENST00000435574.1	3'UTR;3'UTR;1stExon;1stExon	0.92 ; 0.16	1.16 ; 0.19	0.15
cg02383285	chr6	169286348				2.59 ; 0.18	2.81 ; 0.13	0.15
cg03950492	chr17	81032630				0.46 ; 0.07	0.62 ; 0.1	0.15
cg07523712	chr19	54254388	U6;MIR519A1;MIR522	ENST00000516382.1;ENST00000385257.1;ENST00000385071.1	TSS1500;TSS1500;TSS200	0.92 ; 0.29	1.38 ; 0.27	0.15
cg15700636	chr11	57156050	PRG2	ENST00000311862.5	ExonBnd	1.93 ; 0.2	2.31 ; 0.13	0.15
cg00345344	chr16	88459714				1.35 ; 0.21	1.64 ; 0.11	0.15
cg24524366	chr1	211689016				-4.86 ; 0.27	-4.53 ; 0.22	0.15
cg19534703	chr16	2849144	AC092117.9	ENST00000399677.1	5'UTR	2.38 ; 0.18	2.64 ; 0.2	0.15
cg13450407	chr3	179068713				0.74 ; 0.07	0.9 ; 0.1	0.15
cg06097357	chr14	35591625	RP11-173D9.3;RP11-173D9.3;RP11-173D9.3;PPP2R3C;RP11-173D9.3;KIAA0391;RP11-173D9.3;RP11-173D9.3;RP11-173D9.3	ENST00000556121.1;ENST00000556912.1;ENST00000556711.1;ENST00000261475.5;ENST00000554896.1;ENST00000557565.1;ENST00000250377.7;ENST00000321130.8;ENST00000534898.2	TSS1500;TSS1500;5'UTR;TSS200;TSS200;TSS200;TSS200;TSS200;TSS200	-5.18 ; 0.23	-4.77 ; 0.28	0.14
cg25547939	chr11	64001094	RP11-783K16.14;RP11-783K16.14;VEGFB;VEGFB	ENST00000534988.1;ENST00000539963.1;ENST00000309422.2;ENST00000426086.2	3'UTR;3'UTR;TSS1500;TSS1500	2.72 ; 0.22	3.03 ; 0.16	0.14
cg11643442	chr6	31590513	PRRC2A;PRRC2A;PRRC2A;PRRC2A;SNORA38;PRRC2A	ENST00000435052.2;ENST00000376007.4;ENST00000469577.1;ENST00000376033.2;ENST00000363946.1;ENST00000435052.2	5'UTR;5'UTR;5'UTR;5'UTR;TSS1500;ExonBnd	-1.42 ; 0.11	-1.21 ; 0.17	0.14
cg18005822	chr22	45410174				-1.14 ; 0.17	-0.91 ; 0.12	0.14
cg16671862	chr2	102486181	MAP4K4	ENST00000498066.1	5'UTR	2.7 ; 0.16	2.93 ; 0.15	0.14
cg09837648	chr3	48466751	PLXNB1;PLXNB1;PLXNB1;PLXNB1;PLXNB1	ENST00000358459.4;ENST00000296440.6;ENST00000456774.1;ENST00000296440.6;ENST00000448774.2	5'UTR;5'UTR;TSS1500;ExonBnd;5'UTR	2.42 ; 0.24	2.75 ; 0.22	0.14
cg02636834	chr19	47126783				2.15 ; 0.23	2.47 ; 0.17	0.14
cg00565932	chr1	6789917	RP11-242F24.1;RP11-242F24.1	ENST00000414210.1;ENST00000421469.1	5'UTR;5'UTR	2.2 ; 0.32	2.83 ; 0.54	0.14
cg17452384	chr4	87374237	MAPK10;MAPK10;MAPK10	ENST00000361569.2;ENST00000361569.2;ENST00000513839.1	1stExon;5'UTR;3'UTR	2.2 ; 0.21	2.57 ; 0.28	0.14
cg07352185	chr2	242947281				2.03 ; 0.34	2.58 ; 0.29	0.14
cg02920376	chr7	158748055				1.14 ; 0.2	1.44 ; 0.19	0.14
cg17872261	chr4	144480946	GUSBP5	ENST00000510805.1	5'UTR	-1.61 ; 0.23	-1.95 ; 0.19	0.14
cg05194636	chr11	12098045				1.88 ; 0.3	2.43 ; 0.3	0.14
cg04242078	chr16	86527164				-1.49 ; 0.19	-1.21 ; 0.14	0.14
cg14633742	chr9	98032587	FANCC;FANCC	ENST00000375305.1;ENST00000289081.3	5'UTR;5'UTR	1.48 ; 0.23	1.8 ; 0.16	0.14
cg00167076	chr3	12938944	IQSEC1;IQSEC1	ENST00000273221.4;ENST00000435445.1	3'UTR;3'UTR	1.15 ; 0.09	1.35 ; 0.14	0.14
cg15540341	chr5	15595186	FBXL7	ENST00000510662.1	5'UTR	1.8 ; 0.16	2.16 ; 0.28	0.14
cg20341238	chr21	44865764	LINC00319	ENST00000448049.1	TSS1500	5.15 ; 0.41	6.75 ; 1	0.14
cg19899223	chr14	75390063	RPS6KL1;RPS6KL1;RPS6KL1;RPS6KL1;RPS6KL1;RPS6KL1	ENST00000557413.1;ENST00000358328.4;ENST00000554900.1;ENST00000354625.2;ENST00000557413.1;ENST00000555647.1	5'UTR;TSS1500;TSS1500;TSS1500;1stExon;TSS200	-4.13 ; 0.15	-3.85 ; 0.1	0.14
cg04259606	chr5	3030988				3.51 ; 0.13	3.91 ; 0.29	0.14
cg20442232	chr5	134465552	CTC-276P9.2;CTC-276P9.3;CTC-203F4.1;CTC-349C3.1;CTC-349C3.1;CTC-349C3.1	ENST00000507058.1;ENST00000509530.1;ENST00000432382.3;ENST00000507641.1;ENST00000505828.1;ENST00000513931.1	5'UTR;3'UTR;5'UTR;5'UTR;5'UTR;5'UTR	0.71 ; 0.19	0.98 ; 0.2	0.14
cg14436735	chr9	139593588				0.45 ; 0.21	0.77 ; 0.12	0.14
cg01987224	chr1	201084466				0.69 ; 0.14	0.91 ; 0.16	0.14
cg10308396	chr17	76571121				1.41 ; 0.17	1.84 ; 0.32	0.14
cg18106923	chr2	123289581				1.27 ; 0.16	1.63 ; 0.26	0.14
cg23041045	chr1	109255480	FNDC7;FNDC7;FNDC7	ENST00000271311.2;ENST00000370017.3;ENST00000370017.3	TSS1500;5'UTR;1stExon	-0.86 ; 0.2	-0.57 ; 0.18	0.14
cg20938778	chr15	70325347				2.65 ; 0.19	2.94 ; 0.2	0.14
cg10599438	chr19	844589				-1.75 ; 0.78	-0.63 ; 0.65	0.14
cg06214997	chr12	130502468				0.89 ; 0.27	1.28 ; 0.16	0.13
cg02653364	chr16	58283706	CCDC113;CCDC113	ENST00000219299.4;ENST00000566498.1	TSS200;TSS200	-7.35 ; 0.43	-6.37 ; 0.61	0.13
cg23492392	chr9	86152803	FRMD3	ENST00000376422.2	5'UTR	-2.73 ; 0.22	-2.32 ; 0.2	0.13
cg25597580	chr1	157964529	KIRREL	ENST00000360089.4	5'UTR	0.3 ; 0.29	0.67 ; 0.16	0.13
cg12476735	chr15	100832469				2.73 ; 0.24	3.25 ; 0.35	0.13
cg00630781	chr6	33263475	RGL2	ENST00000466866.1	3'UTR	2.38 ; 0.13	2.62 ; 0.16	0.13
cg04530345	chr5	53601057	ARL15	ENST00000502271.1	3'UTR	2.45 ; 0.29	2.82 ; 0.15	0.13
cg26515389	chr16	89115544	CTD-2555A7.2	ENST00000537498.1	3'UTR	2.34 ; 0.15	2.65 ; 0.18	0.13
cg02101485	chr11	17540282				3.4 ; 0.34	3.94 ; 0.37	0.13
cg26528531	chr4	30820948				2.63 ; 0.29	3.16 ; 0.37	0.13
cg15224767	chr17	2496745	PAFAH1B1;PAFAH1B1	ENST00000397195.4;ENST00000573839.1	TSS1500;TSS200	-3.49 ; 0.22	-3.16 ; 0.2	0.13
cg09978105	chr14	103227646				1.12 ; 0.32	1.66 ; 0.27	0.13
cg19874095	chr19	46112743	EML2;EML2	ENST00000245925.2;ENST00000448055.4	3'UTR;3'UTR	3.12 ; 0.18	3.43 ; 0.22	0.13
cg04806664	chr14	97135129				0.25 ; 0.27	0.78 ; 0.29	0.13
cg22446618	chr5	127239224	CTC-228N24.1	ENST00000514853.2	5'UTR	2.79 ; 0.18	3.09 ; 0.2	0.13
cg09911314	chr19	39299581	LGALS4	ENST00000307751.3	ExonBnd	4.26 ; 0.36	3.76 ; 0.22	0.13
cg08061755	chr11	9781826	RP11-540A21.2;RP11-540A21.3	ENST00000500698.1;ENST00000498905.2	TSS1500;5'UTR	1.56 ; 0.18	2.03 ; 0.35	0.13
cg25828185	chr12	54455656	RP11-834C11.3	ENST00000515617.1	5'UTR	-0.72 ; 0.15	-0.39 ; 0.2	0.13
cg01519299	chr22	46543252				0.65 ; 0.13	0.95 ; 0.21	0.13
cg13998850	chr14	24540773	CPNE6;CPNE6;CPNE6;CPNE6;CPNE6	ENST00000397016.2;ENST00000560092.1;ENST00000216775.2;ENST00000216775.2;ENST00000560092.1	5'UTR;1stExon;1stExon;5'UTR;5'UTR	0.62 ; 0.26	1.07 ; 0.22	0.13
cg04279987	chr2	69159461				2.51 ; 0.16	2.86 ; 0.21	0.13
cg06264659	chr2	64998062				1.6 ; 0.19	1.89 ; 0.22	0.13
cg05690069	chr4	183714393				3.97 ; 0.25	4.44 ; 0.33	0.13
cg24049468	chr1	65615281	AK4;AK4	ENST00000546702.1;ENST00000470888.2	5'UTR;5'UTR	0.36 ; 0.39	0.83 ; 0.27	0.13
cg09796457	chr15	68571585	RP11-315D16.4	ENST00000563057.1	TSS1500	-3.19 ; 0.18	-2.99 ; 0.13	0.12
cg08626131	chr5	42812509	SEPP1;SEPP1;SEPP1	ENST00000511224.1;ENST00000514985.1;ENST00000506577.1	TSS1500;TSS1500;5'UTR	-0.04 ; 0.21	0.4 ; 0.26	0.12
cg01963297	chr1	154841980	KCNN3;KCNN3	ENST00000358505.2;ENST00000271915.3	TSS1500;1stExon	-0.18 ; 0.21	0.16 ; 0.15	0.12
cg08853318	chr17	71089186	SLC39A11	ENST00000255559.2	TSS1500	-1.09 ; 0.12	-0.86 ; 0.1	0.12
cg21596825	chr2	3818723	DCDC2C	ENST00000537457.1	5'UTR	2.58 ; 0.17	2.93 ; 0.29	0.12
cg04748511	chr4	3734356				1.26 ; 0.2	1.52 ; 0.13	0.12
cg22032283	chr13	111936044				3.54 ; 0.14	3.8 ; 0.21	0.12
cg06574139	chr3	126688629				-0.51 ; 0.21	-0.23 ; 0.2	0.12
cg10408410	chr15	89765425	RLBP1	ENST00000268125.5	TSS1500	1.85 ; 0.1	2.07 ; 0.17	0.12
cg11393031	chr1	2445527	PANK4	ENST00000378466.3	ExonBnd	2.96 ; 0.15	3.21 ; 0.16	0.12
cg04055490	chr17	8059012	VAMP2	ENST00000498285.1	3'UTR	-2.33 ; 0.38	-1.8 ; 0.33	0.12
cg15374754	chr18	76696950				1.49 ; 0.13	1.68 ; 0.08	0.12
cg22086973	chr5	77590574	AP3B1;AP3B1;AP3B1;AP3B1	ENST00000255194.6;ENST00000255194.6;ENST00000519295.1;ENST00000535760.1	1stExon;5'UTR;TSS200;TSS200	-3.93 ; 0.16	-4.12 ; 0.1	0.12
cg12486913	chr1	159870915	CCDC19;CCDC19	ENST00000476696.1;ENST00000368099.4	TSS1500;TSS1500	2.79 ; 0.12	3.06 ; 0.16	0.12
cg09446567	chr4	179734204				2.94 ; 0.16	3.25 ; 0.22	0.12
cg07811421	chr11	45948337				0.95 ; 0.13	1.17 ; 0.13	0.12
cg05257610	chr2	37457596	C2orf56;C2orf56;C2orf56	ENST00000002125.4;ENST00000336237.6;ENST00000483999.1	TSS1500;TSS1500;TSS1500	-5 ; 0.34	-4.3 ; 0.43	0.12
cg05569220	chr17	79138873	AATK-AS1;AATK-AS1	ENST00000414089.1;ENST00000571031.1	TSS1500;TSS1500	-0.48 ; 0.18	-0.12 ; 0.18	0.12
cg05226322	chr16	66834571	CCDC79	ENST00000313294.3	3'UTR	5.46 ; 1.16	4.1 ; 0.4	0.12
cg02644729	chr2	97361045	FER1L5	ENST00000414152.1	5'UTR	2.68 ; 0.17	2.97 ; 0.19	0.12
cg10451089	chr6	32803111				2.94 ; 0.11	3.27 ; 0.23	0.12
cg10215330	chr20	62046270	KCNQ2	ENST00000357249.2	ExonBnd	1.39 ; 0.13	1.6 ; 0.08	0.12
cg00093695	chr3	122629793	SEMA5B	ENST00000195173.4	3'UTR	2.13 ; 0.2	2.49 ; 0.23	0.12
cg23027854	chr6	32147894	RNF5	ENST00000375094.3	ExonBnd	2.92 ; 0.27	3.34 ; 0.29	0.12
cg09228949	chr10	50340173	RP11-507P23.3;RP11-507P23.3;RP11-507P23.3	ENST00000442525.1;ENST00000443389.1;ENST00000435809.1	5'UTR;5'UTR;5'UTR	0.34 ; 0.12	0.52 ; 0.12	0.12
cg10382814	chr1	160312182	NCSTN;NCSTN;NCSTN;NCSTN	ENST00000294785.5;ENST00000368063.1;ENST00000535857.1;ENST00000368067.4	TSS1500;TSS1500;TSS1500;TSS1500	-3.4 ; 0.21	-2.97 ; 0.26	0.12
cg13053396	chr12	7168545	C1S;C1S;C1S;C1S;C1S	ENST00000328916.3;ENST00000360817.5;ENST00000382222.3;ENST00000402681.3;ENST00000406697.1	5'UTR;5'UTR;5'UTR;5'UTR;5'UTR	1.21 ; 0.18	1.45 ; 0.13	0.12
cg03200537	chr16	87022121				1.58 ; 0.15	1.81 ; 0.18	0.12
cg16274221	chr1	248568187	OR2T1	ENST00000366474.1	TSS1500	1.78 ; 0.48	2.38 ; 0.28	0.12
cg22697516	chr10	132942225				1.76 ; 0.23	2.1 ; 0.2	0.12
cg00111948	chr1	27691978	MAP3K6	ENST00000545447.1	5'UTR	-5.39 ; 0.45	-4.88 ; 0.28	0.11
cg10691109	chr7	106758983	PRKAR2B;CTA-360L10.1	ENST00000393613.2;ENST00000494849.1	5'UTR;3'UTR	-1.17 ; 0.23	-0.88 ; 0.15	0.11
cg12935937	chr20	4804718	RASSF2;RASSF2	ENST00000474232.1;ENST00000379400.3	TSS1500;TSS1500	0.43 ; 0.1	0.58 ; 0.09	0.11
cg05173373	chr12	15942933	EPS8;EPS8	ENST00000543523.1;ENST00000281172.5	TSS1500;TSS1500	-3.56 ; 0.14	-4.1 ; 0.45	0.11
cg03701210	chr16	81039745	CENPN;CENPN;CENPN;CENPN;CENPN;CENPN;CMC2;CMC2;CMC2;CMC2;CMC2;CMC2;CMC2;CMC2;CMC2	ENST00000305850.5;ENST00000299572.5;ENST00000439957.3;ENST00000393335.3;ENST00000569461.1;ENST00000428963.2;ENST00000564174.1;ENST00000562713.1;ENST00000570195.1;ENST00000565925.1;ENST00000565108.1;ENST00000565650.1;ENST00000486645.1;ENST00000219400.3;ENST00000565914.1	TSS1500;TSS1500;TSS1500;TSS1500;TSS1500;TSS1500;5'UTR;5'UTR;5'UTR;5'UTR;5'UTR;5'UTR;5'UTR;5'UTR;5'UTR	-4.77 ; 0.67	-3.91 ; 0.38	0.11
cg07656883	chr10	31076781				2.8 ; 0.16	3.11 ; 0.19	0.11
cg03574119	chr7	100728591	TRIM56	ENST00000306085.6	TSS200	-4.22 ; 0.13	-4.46 ; 0.18	0.11
cg21641573	chr4	1210478				2.7 ; 0.22	3.05 ; 0.27	0.11
cg14583124	chr4	186207871				1.23 ; 0.21	1.48 ; 0.14	0.11
cg05831517	chr16	86337750				0.49 ; 0.14	0.76 ; 0.18	0.11
cg22027725	chr11	124961633				1.63 ; 0.2	1.96 ; 0.21	0.11
cg14876338	chr5	1815991				3.21 ; 0.17	3.61 ; 0.26	0.11
cg13641082	chr7	2319604				1.22 ; 0.17	1.53 ; 0.23	0.11
cg04326023	chr17	8295737	RNF222;RNF222;RNF222	ENST00000344001.3;ENST00000344001.3;ENST00000399398.1	3'UTR;1stExon;3'UTR	-0.52 ; 0.15	-0.22 ; 0.16	0.11
cg05512310	chr11	16761290	C11orf58;C11orf58	ENST00000422258.2;ENST00000527893.1	5'UTR;5'UTR	-0.34 ; 0.18	-0.08 ; 0.14	0.11
cg13280056	chr7	150103245	ZNF775	ENST00000476489.1	5'UTR	-2.11 ; 0.35	-1.5 ; 0.31	0.11
cg07368061	chr17	44090862	MAPT	ENST00000570299.1	5'UTR	2.16 ; 0.32	2.64 ; 0.36	0.11
cg07920195	chr19	43530623	PSG11;PSG11;PSG11;PSG11;PSG11;PSG11;PSG11	ENST00000401740.1;ENST00000306322.6;ENST00000320078.7;ENST00000401740.1;ENST00000306322.6;ENST00000320078.7;ENST00000403486.1	1stExon;1stExon;1stExon;5'UTR;5'UTR;5'UTR;TSS200	2.08 ; 0.18	2.46 ; 0.28	0.11
cg05675803	chr6	10694920	C6orf52;PAK1IP1;C6orf52;C6orf52;C6orf52	ENST00000503680.1;ENST00000379568.3;ENST00000460742.2;ENST00000259983.3;ENST00000379586.1	5'UTR;TSS200;TSS200;TSS200;TSS200	-4.29 ; 0.16	-4.63 ; 0.24	0.11
cg18331619	chr6	32058396				2.65 ; 0.21	3.26 ; 0.54	0.11
cg01513516	chr2	135473735				1.88 ; 0.35	2.57 ; 0.5	0.11
cg17669009	chr19	51920885	SIGLEC10;SIGLEC10;SIGLEC10;SIGLEC10;SIGLEC10;SIGLEC10;SIGLEC10;SIGLEC10;SIGLEC10;SIGLEC10	ENST00000441969.2;ENST00000525998.1;ENST00000441969.2;ENST00000525998.1;ENST00000356298.5;ENST00000439889.2;ENST00000353836.5;ENST00000356298.5;ENST00000439889.2;ENST00000353836.5	1stExon;1stExon;5'UTR;5'UTR;1stExon;1stExon;1stExon;5'UTR;5'UTR;5'UTR	-1.41 ; 0.17	-1.02 ; 0.15	0.11
cg22026389	chr6	154726217				2.09 ; 0.23	2.55 ; 0.32	0.11
cg09854184	chr5	310135	PDCD6;AHRR	ENST00000511482.1;ENST00000512529.1	5'UTR;5'UTR	2.41 ; 0.09	2.67 ; 0.22	0.11
cg08552233	chr3	134094537	AMOTL2;AMOTL2;AMOTL2;AMOTL2;AMOTL2	ENST00000513145.1;ENST00000422605.2;ENST00000511759.1;ENST00000249883.5;ENST00000514516.1	TSS1500;TSS1500;TSS1500;TSS1500;TSS1500	0.32 ; 0.16	0.6 ; 0.17	0.11
cg11192223	chr4	6114498	JAKMIP1;JAKMIP1	ENST00000429819.2;ENST00000457227.2	ExonBnd;3'UTR	1.59 ; 0.2	1.94 ; 0.21	0.11
cg20114394	chr3	120170441	FSTL1;FSTL1;FSTL1;FSTL1	ENST00000485968.1;ENST00000424703.2;ENST00000539471.1;ENST00000295633.3	TSS1500;TSS1500;TSS1500;TSS1500	1.76 ; 0.18	2.09 ; 0.27	0.11
cg10113191	chr11	1974332				0.97 ; 0.11	1.16 ; 0.12	0.11
cg16066871	chr10	133208486				2.58 ; 0.19	2.95 ; 0.29	0.11
cg18231981	chr1	161016120	USF1;USF1;USF1	ENST00000368020.1;ENST00000435396.1;ENST00000368021.3	TSS1500;TSS1500;TSS1500	-4.69 ; 0.43	-4.06 ; 0.28	0.11
cg26245256	chr17	79139112	AATK-AS1;AATK-AS1	ENST00000571031.1;ENST00000414089.1	TSS1500;TSS200	0.14 ; 0.18	0.4 ; 0.16	0.11
cg22937354	chr11	55606216	OR5D16	ENST00000378396.1	TSS200	0.14 ; 0.59	1.16 ; 0.32	0.11
cg14414124	chr2	68465373	PPP3R1	ENST00000409377.1	5'UTR	-2.49 ; 0.33	-2 ; 0.19	0.11
cg26677549	chr2	236398235				0.99 ; 0.21	1.3 ; 0.1	0.11
cg27421117	chr2	74215659	RP11-711M9.1	ENST00000496886.1	5'UTR	1.54 ; 0.23	1.16 ; 0.27	0.11
cg06972903	chr1	6580525	PLEKHG5;PLEKHG5	ENST00000377748.1;ENST00000377740.3	TSS1500;TSS1500	1.22 ; 0.44	1.75 ; 0.22	0.11
cg27086773	chr12	14927345	H2AFJ;H2AFJ;H2AFJ	ENST00000228929.2;ENST00000544848.1;ENST00000544848.1	TSS200;5'UTR;1stExon	-5.13 ; 0.73	-3.99 ; 0.76	0.1
cg20455395	chr17	40117135	AC091172.1	ENST00000377540.1	3'UTR	1.21 ; 0.18	1.44 ; 0.14	0.1
cg00880157	chr3	10492743	ATP2B2;ATP2B2;ATP2B2;ATP2B2;ATP2B2;ATP2B2	ENST00000352432.4;ENST00000535386.1;ENST00000360273.2;ENST00000383800.4;ENST00000397077.1;ENST00000429937.2	TSS1500;5'UTR;5'UTR;5'UTR;5'UTR;5'UTR	0.51 ; 0.16	0.76 ; 0.17	0.1
cg09962974	chr8	23316458	ENTPD4;CTC-756D1.2;CTC-756D1.2	ENST00000356206.6;ENST00000521021.1;ENST00000521021.1	TSS1500;1stExon;5'UTR	2.43 ; 0.18	2.71 ; 0.17	0.1
cg08901089	chr7	148895445	ZNF282	ENST00000430197.1	5'UTR	2.65 ; 0.19	2.96 ; 0.22	0.1
cg17258741	chr17	27400787	MYO18A;TIAF1;MYO18A	ENST00000354329.4;ENST00000408971.2;ENST00000533112.1	3'UTR;3'UTR;3'UTR	1.19 ; 0.22	1.53 ; 0.21	0.1
cg26446816	chr2	236640324				1.55 ; 0.2	1.98 ; 0.15	0.1
cg02367316	chr7	39125198	POU6F2;POU6F2	ENST00000559001.1;ENST00000517348.1	TSS200;5'UTR	-1.04 ; 0.22	-0.76 ; 0.16	0.1
cg22453020	chr15	76603276	ETFA	ENST00000560726.1	5'UTR	-4.56 ; 0.33	-4.16 ; 0.13	0.1
cg01614237	chr4	6660771				-2.68 ; 1.28	-1.01 ; 0.63	0.1
cg16778734	chr3	177448128	LINC00578;LINC00578;LINC00578;LINC00578	ENST00000446548.1;ENST00000445673.1;ENST00000442937.1;ENST00000439009.1	5'UTR;5'UTR;5'UTR;5'UTR	0.43 ; 0.28	0.82 ; 0.28	0.1
cg10453502	chr5	1037979	NKD2	ENST00000274150.4	3'UTR	2.76 ; 0.18	3.13 ; 0.19	0.1
cg09595245	chr20	44649233	SLC12A5;RP11-465L10.7;RP11-465L10.10	ENST00000454036.1;ENST00000413737.1;ENST00000535913.1	TSS1500;TSS1500;3'UTR	2.06 ; 0.23	2.47 ; 0.34	0.1
cg01067062	chr17	48195695	SAMD14;SAMD14	ENST00000503734.1;ENST00000330175.4	3'UTR;ExonBnd	1.41 ; 0.17	1.65 ; 0.16	0.1
cg17397607	chr2	205403360				-0.71 ; 0.25	-0.29 ; 0.21	0.1
cg09900521	chr12	122677357				1.52 ; 0.12	1.71 ; 0.16	0.1
cg02790486	chr4	1794084	FGFR3;FGFR3;FGFR3	ENST00000481110.2;ENST00000412135.2;ENST00000260795.2	TSS1500;TSS1500;TSS1500	1.74 ; 0.27	2.1 ; 0.24	0.1
cg19174059	chr11	124972104	TMEM218	ENST00000531262.1	3'UTR	1.12 ; 0.15	1.43 ; 0.21	0.1
cg05592147	chr2	73428372	NOTO	ENST00000398468.3	TSS1500	-0.54 ; 0.2	-0.15 ; 0.27	0.1
cg16814416	chr1	45272261	TCTEX1D4	ENST00000339355.2	1stExon	2.24 ; 0.3	2.78 ; 0.3	0.1
cg25371672	chr10	130422194				2.74 ; 0.15	2.98 ; 0.2	0.1
cg08450554	chr5	32628318				0.94 ; 0.26	1.31 ; 0.27	0.1
cg16736259	chr8	143227768				1.2 ; 0.22	1.43 ; 0.11	0.1
cg14604470	chr9	130713376	FAM102A	ENST00000373084.4	TSS1500	1.05 ; 0.44	1.8 ; 0.57	0.1
cg12515771	chr4	187987293				1.53 ; 0.21	2.1 ; 0.49	0.1
cg03329747	chr15	52242082				4.28 ; 0.43	3.71 ; 0.26	0.1
cg05844409	chr13	21256174	IFT88;IFT88	ENST00000382778.4;ENST00000389374.3	3'UTR;3'UTR	2.88 ; 0.38	2.39 ; 0.19	0.1
cg01415903	chr7	155913440				0.89 ; 0.13	1.09 ; 0.14	0.1
cg25204926	chr12	6729279	LPAR5	ENST00000431922.1	3'UTR	3.26 ; 0.18	3.49 ; 0.11	0.1
cg05388101	chr16	89787560	ZNF276;ZNF276;ZNF276;ZNF276;C16orf7;ZNF276;ZNF276	ENST00000443381.2;ENST00000446326.2;ENST00000289816.5;ENST00000289816.5;ENST00000389386.3;ENST00000568064.1;ENST00000568064.1	TSS1500;5'UTR;1stExon;5'UTR;TSS200;1stExon;5'UTR	-5.63 ; 0.27	-5.26 ; 0.11	0.1
cg23970856	chr2	55459633	C2orf63;C2orf63;RPS27A;C2orf63;RPS27A;C2orf63;RPS27A;RPS27A;C2orf63;C2orf63	ENST00000494539.1;ENST00000401408.1;ENST00000404735.1;ENST00000406076.1;ENST00000402285.3;ENST00000407122.1;ENST00000272317.6;ENST00000272317.6;ENST00000406437.2;ENST00000406076.1	TSS200;TSS200;TSS200;1stExon;5'UTR;TSS1500;1stExon;5'UTR;TSS1500;5'UTR	-6.12 ; 0.61	-5.45 ; 0.3	0.1
cg08747591	chr11	789928	CEND1;CEND1	ENST00000524587.1;ENST00000330106.4	3'UTR;5'UTR	-6.02 ; 0.93	-4.88 ; 0.58	0.1
cg09588392	chr7	64332970				2.81 ; 0.18	3.09 ; 0.17	0.1
cg21305068	chr21	45622219	AP001057.1	ENST00000437557.1	5'UTR	1.77 ; 0.13	2.06 ; 0.2	0.1
cg10684102	chr12	52408062	GRASP	ENST00000552963.1	5'UTR	3.02 ; 0.26	3.44 ; 0.29	0.1
cg03858448	chr13	20138965				1.02 ; 0.19	1.35 ; 0.24	0.1
cg13104298	chr7	130131905	MEST;MEST;MEST;MEST;MEST	ENST00000341441.4;ENST00000378576.4;ENST00000393187.1;ENST00000223215.4;ENST00000437945.1	5'UTR;5'UTR;5'UTR;TSS200;TSS200	1.97 ; 0.17	2.34 ; 0.25	0.1
cg26173906	chr19	14376389				-0.81 ; 0.21	-0.51 ; 0.13	0.1
cg06398150	chr16	1021062	LMF1;LMF1;LMF1;LMF1;LMF1	ENST00000568897.1;ENST00000543238.1;ENST00000539379.1;ENST00000399843.2;ENST00000262301.11	TSS200;TSS200;TSS200;TSS200;TSS200	-6.5 ; 0.75	-5.3 ; 0.47	0.09
cg08967338	chr5	140535215	AC005754.1	ENST00000539533.1	TSS1500	-0.47 ; 0.37	-1.03 ; 0.37	0.09
cg08987995	chr3	4788106				3.53 ; 0.23	4.1 ; 0.44	0.09
cg04561727	chr14	104010865				-0.15 ; 0.28	0.26 ; 0.3	0.09
cg01708091	chr6	28552674	SCAND3	ENST00000530247.1	3'UTR	2.24 ; 0.13	2.44 ; 0.14	0.09
cg01053714	chr15	34631762				1.17 ; 0.18	1.45 ; 0.13	0.09
cg06954759	chr1	55271295	C1orf177;C1orf177	ENST00000358193.3;ENST00000371273.3	TSS1500;TSS1500	3.18 ; 0.21	3.53 ; 0.28	0.09
cg00789484	chr2	70956691	ADD2;ADD2;ADD2;ADD2;ADD2	ENST00000407644.2;ENST00000264436.3;ENST00000356565.4;ENST00000413157.2;ENST00000473232.1	5'UTR;5'UTR;5'UTR;5'UTR;3'UTR	1.77 ; 0.21	2.14 ; 0.3	0.09
cg09323835	chr13	24041251	LINC00327;LINC00327;LINC00327	ENST00000575689.1;ENST00000576696.1;ENST00000575689.1	1stExon;1stExon;5'UTR	-0.24 ; 0.13	0.03 ; 0.14	0.09
cg19668951	chr11	47430812	SLC39A13;SLC39A13;SLC39A13;SLC39A13;SLC39A13;SLC39A13;SLC39A13;RP11-750H9.5;RP11-750H9.5	ENST00000533076.1;ENST00000531974.1;ENST00000524928.1;ENST00000531419.1;ENST00000531865.1;ENST00000362021.4;ENST00000354884.4;ENST00000532943.1;ENST00000532340.1	5'UTR;5'UTR;TSS1500;5'UTR;5'UTR;5'UTR;5'UTR;TSS200;TSS200	-1.58 ; 0.33	-1.19 ; 0.24	0.09
cg19289355	chr7	127260012				-3.61 ; 0.19	-3.06 ; 0.22	0.09
cg04770660	chr6	33162244	RXRB	ENST00000374685.4	3'UTR	2.63 ; 0.19	2.96 ; 0.26	0.09
cg05125483	chr6	30640512	DHX16	ENST00000376442.3	1stExon	-6.58 ; 0.4	-5.98 ; 0.2	0.09
cg23236370	chr5	33892705	ADAMTS12;ADAMTS12;ADAMTS12	ENST00000352040.3;ENST00000515401.1;ENST00000504830.1	TSS1500;TSS1500;TSS1500	0.39 ; 0.37	0.86 ; 0.29	0.09
cg13640071	chrX	102585147	TCEAL7;TCEAL7;TCEAL7	ENST00000372666.1;ENST00000332431.4;ENST00000332431.4	TSS200;1stExon;5'UTR	1.53 ; 0.32	2.1 ; 0.42	0.09
cg04116766	chr7	1283255				-1.08 ; 0.2	-0.69 ; 0.27	0.09
cg05575995	chr5	52083753	PELO;ITGA1;PELO;ITGA1;ITGA1;CTD-2288O8.1;CTD-2288O8.1	ENST00000274311.2;ENST00000504086.1;ENST00000506949.1;ENST00000282588.5;ENST00000282588.5;ENST00000502995.1;ENST00000502995.1	TSS200;TSS200;TSS200;5'UTR;1stExon;1stExon;3'UTR	-5.68 ; 0.43	-5.07 ; 0.43	0.09
cg08578454	chrX	48826167	KCND1;KCND1	ENST00000376477.1;ENST00000218176.3	TSS1500;1stExon	4.98 ; 0.42	6.22 ; 0.94	0.09
cg04067517	chr2	76017724				2.07 ; 0.15	2.37 ; 0.25	0.09
cg25903363	chr8	21972479	HR;HR	ENST00000381418.4;ENST00000312841.8	3'UTR;3'UTR	1.91 ; 0.33	2.35 ; 0.15	0.09
cg00795535	chr12	123459749	OGFOD2;OGFOD2;ABCB9;OGFOD2;OGFOD2;OGFOD2;OGFOD2;OGFOD2;OGFOD2;RP11-197N18.2;ABCB9;ABCB9	ENST00000397389.2;ENST00000538755.1;ENST00000392439.3;ENST00000536150.1;ENST00000545612.1;ENST00000542117.1;ENST00000545317.1;ENST00000454694.2;ENST00000228922.7;ENST00000540866.2;ENST00000392439.3;ENST00000542678.1	5'UTR;5'UTR;1stExon;5'UTR;5'UTR;5'UTR;5'UTR;5'UTR;TSS200;TSS200;5'UTR;5'UTR	-3.68 ; 0.16	-3.46 ; 0.12	0.09
cg06040071	chr10	99293166				0.42 ; 0.16	0.74 ; 0.2	0.09
cg05014245	chr10	82172262	FAM213A;FAM213A;FAM213A	ENST00000372188.1;ENST00000372187.5;ENST00000372185.1	5'UTR;5'UTR;5'UTR	3.25 ; 0.25	3.81 ; 0.32	0.09
cg11296553	chr5	612297	CEP72;CEP72;RP11-310P5.1;RP11-310P5.1	ENST00000264935.5;ENST00000444221.1;ENST00000506629.1;ENST00000506629.1	TSS200;TSS200;1stExon;3'UTR	-5.87 ; 0.23	-5.45 ; 0.27	0.09
cg11461030	chr1	46932239	LINC00505	ENST00000455247.1	5'UTR	-4.86 ; 0.26	-4.51 ; 0.23	0.09
cg14601053	chr9	130271989	FAM129B	ENST00000468379.1	3'UTR	1.69 ; 0.17	1.94 ; 0.19	0.09
cg26818935	chr16	740532	LA16c-313D11.12;WDR24;WDR24;MSLN	ENST00000566927.1;ENST00000293883.4;ENST00000248142.6;ENST00000446427.2	5'UTR;TSS200;TSS200;5'UTR	-3.46 ; 0.22	-3.09 ; 0.2	0.09
cg12537665	chr17	48279080	COL1A1	ENST00000225964.5	TSS200	-3.12 ; 0.22	-2.67 ; 0.29	0.09
cg01940810	chr12	68551655				2.75 ; 0.25	3.18 ; 0.24	0.09
cg22305346	chr17	7830039	RP11-1099M24.7	ENST00000573621.1	3'UTR	2.76 ; 0.18	3.09 ; 0.14	0.09
cg00163674	chr21	46115778	KRTAP10-12	ENST00000400365.3	TSS1500	0.52 ; 0.33	1.02 ; 0.35	0.09
cg11216632	chr1	155944655	ARHGEF2;ARHGEF2;ARHGEF2	ENST00000313695.7;ENST00000543433.1;ENST00000368316.1	5'UTR;5'UTR;5'UTR	-0.37 ; 0.39	0.16 ; 0.32	0.09
cg16852038	chr8	975310	CTD-3212A4.1	ENST00000524139.1	5'UTR	-0.33 ; 0.32	0.03 ; 0.12	0.09
cg20453042	chr10	132830737				1.69 ; 0.2	2.1 ; 0.34	0.09
cg12496599	chr19	3199014				5.98 ; 0.45	5.38 ; 0.37	0.09
cg24279744	chr3	10408402				-0.95 ; 0.19	-0.66 ; 0.11	0.09
cg23113318	chr1	51737867	RNF11	ENST00000242719.3	3'UTR	3.35 ; 0.36	2.92 ; 0.23	0.09
cg24438655	chr17	45727598	KPNB1;KPNB1;KPNB1;KPNB1	ENST00000290158.3;ENST00000290158.3;ENST00000535458.1;ENST00000540627.1	5'UTR;1stExon;5'UTR;TSS1500	-5.33 ; 0.47	-4.71 ; 0.3	0.09
cg26842310	chr2	16177920	AC010145.4	ENST00000422415.1	3'UTR	-0.51 ; 0.27	-0.01 ; 0.35	0.09
cg09338489	chr11	116484495				3.22 ; 0.21	3.69 ; 0.27	0.09
cg13096405	chr11	1120954				2.25 ; 0.17	2.64 ; 0.28	0.09
cg14040679	chr9	98811442				2.29 ; 0.2	2.63 ; 0.24	0.09
cg15513657	chr14	101244606	MEG3	ENST00000556407.1	TSS1500	2.34 ; 0.27	2.77 ; 0.19	0.09
cg00205658	chr7	120628002	C7orf58;C7orf58	ENST00000310396.5;ENST00000495036.1	TSS1500;TSS1500	-5.26 ; 0.41	-4.65 ; 0.21	0.09
cg12068813	chr1	4192648				4.47 ; 0.3	5.31 ; 0.69	0.09
cg23972298	chr1	32665582	CCDC28B;CCDC28B	ENST00000373602.5;ENST00000421922.2	TSS1500;TSS1500	-0.08 ; 0.21	0.25 ; 0.17	0.09
cg21101759	chr6	168812073				1.61 ; 0.16	1.88 ; 0.2	0.09
cg11840467	chr13	113498414				2.68 ; 0.21	2.97 ; 0.2	0.09
cg22994649	chr7	157641916				2.26 ; 0.17	2.49 ; 0.13	0.09
cg07470011	chr10	47033887	XXyac-YR14BB7.1	ENST00000503031.1	3'UTR	1.72 ; 0.25	2.08 ; 0.29	0.09
cg01206349	chr22	49762220				1.82 ; 0.12	2.08 ; 0.22	0.09
cg00096810	chr5	178753432				-0.19 ; 0.14	0.08 ; 0.11	0.09
cg16911819	chr1	14105506	RP5-1177E19.2;RP5-1177E19.2	ENST00000420227.1;ENST00000420227.1	3'UTR;1stExon	3.18 ; 0.17	3.48 ; 0.13	0.09
cg05118960	chr3	50359978	HYAL2;HYAL2;HYAL2;HYAL2;HYAL2;TUSC2	ENST00000447092.1;ENST00000442581.1;ENST00000447092.1;ENST00000357750.4;ENST00000395139.3;ENST00000462137.1	1stExon;5'UTR;5'UTR;5'UTR;TSS1500;3'UTR	0.58 ; 0.3	1.12 ; 0.36	0.09
cg20741386	chr1	53556189	SLC1A7;SLC1A7	ENST00000488036.1;ENST00000488036.1	3'UTR;1stExon	2.46 ; 0.25	2.8 ; 0.24	0.09
cg05990499	chr5	65254211	ERBB2IP;ERBB2IP;ERBB2IP;ERBB2IP;ERBB2IP;ERBB2IP;ERBB2IP	ENST00000284037.5;ENST00000380943.2;ENST00000416865.2;ENST00000380935.1;ENST00000380938.2;ENST00000511297.1;ENST00000506030.1	5'UTR;5'UTR;5'UTR;5'UTR;5'UTR;5'UTR;5'UTR	0.79 ; 0.17	0.99 ; 0.12	0.09
cg17781866	chr4	8372691	ACOX3	ENST00000515797.1	3'UTR	2.26 ; 0.27	2.62 ; 0.25	0.09
cg10359143	chr3	96826209				2.02 ; 0.27	2.39 ; 0.25	0.08
cg08885409	chr17	55969571	CUEDC1;CUEDC1	ENST00000360238.2;ENST00000407144.1	5'UTR;5'UTR	2.09 ; 0.31	2.52 ; 0.27	0.08
cg05161938	chr1	175036986	TNN	ENST00000239462.4	TSS200	0.5 ; 0.18	0.78 ; 0.15	0.08
cg18118660	chr2	240070405	HDAC4;HDAC4	ENST00000543185.1;ENST00000553145.1	5'UTR;3'UTR	2.47 ; 0.18	2.72 ; 0.16	0.08
cg22228613	chr17	33904285				2.44 ; 0.19	2.95 ; 0.4	0.08
cg27122706	chr12	31149418	TSPAN11	ENST00000261177.9	3'UTR	2.56 ; 0.39	3.28 ; 0.59	0.08
cg18951227	chr10	134567759	INPP5A	ENST00000536599.1	3'UTR	1.51 ; 0.14	1.72 ; 0.12	0.08
cg08903939	chr16	49884482	ZNF423;ZNF423	ENST00000563137.2;ENST00000562520.1	5'UTR;5'UTR	2.19 ; 0.25	2.53 ; 0.22	0.08
cg03233444	chr19	17581966				-3.22 ; 0.28	-2.9 ; 0.1	0.08
cg14095438	chr8	49468684	RP11-567J20.2;RP11-770E5.1	ENST00000524011.1;ENST00000522575.1	3'UTR;5'UTR	-1.68 ; 0.3	-1.27 ; 0.28	0.08
cg26859186	chr7	157351708				6.26 ; 0.81	7.81 ; 1.12	0.08
cg12155028	chr5	119864497				1.4 ; 0.23	1.78 ; 0.24	0.08
cg23242944	chr17	42994260	GFAP;GFAP;GFAP	ENST00000421021.2;ENST00000376990.4;ENST00000253408.4	TSS1500;TSS1500;TSS1500	1.74 ; 0.18	2.1 ; 0.17	0.08
cg19552949	chr4	4560506	RP11-323F5.2	ENST00000502693.1	5'UTR	2.23 ; 0.21	2.54 ; 0.2	0.08
cg22034315	chr2	113953543	PSD4	ENST00000409378.1	TSS1500	2.14 ; 0.08	2.44 ; 0.21	0.08
cg12349858	chr3	160822545	B3GALNT1;B3GALNT1;B3GALNT1;B3GALNT1;B3GALNT1;B3GALNT1;B3GALNT1	ENST00000494818.1;ENST00000473285.1;ENST00000488170.1;ENST00000320474.4;ENST00000392781.2;ENST00000392779.2;ENST00000392780.1	3'UTR;TSS1500;5'UTR;5'UTR;5'UTR;5'UTR;5'UTR	-3.98 ; 0.57	-3.19 ; 0.47	0.08
cg15616915	chr2	219266163	CTDSP1;MIR26B	ENST00000488627.1;ENST00000362251.2	5'UTR;TSS1500	-2.05 ; 0.34	-1.67 ; 0.21	0.08
cg03114804	chr12	57599358	LRP1	ENST00000243077.3	ExonBnd	3.16 ; 0.24	3.49 ; 0.24	0.08
cg17944372	chr6	76086013	RP11-415D17.3	ENST00000419709.1	5'UTR	2.42 ; 0.26	2.85 ; 0.15	0.08
cg04021672	chr9	34457129				0.21 ; 0.16	0.43 ; 0.15	0.08
cg09009881	chr5	170910013				3.87 ; 0.37	4.58 ; 0.48	0.08
cg03731740	chr1	29062689	YTHDF2;YTHDF2;YTHDF2;YTHDF2;YTHDF2	ENST00000542507.1;ENST00000373812.3;ENST00000541996.1;ENST00000478283.1;ENST00000396232.3	TSS1500;TSS1500;TSS1500;TSS1500;TSS1500	0.77 ; 0.59	1.54 ; 0.53	0.08
cg00037223	chr16	29821824	AC009133.14;AC009133.20;MAZ;MAZ;MAZ;AC009133.14;AC009133.14;AC009133.14;MAZ;MAZ;MAZ;MAZ;MAZ	ENST00000569981.1;ENST00000569039.1;ENST00000568282.1;ENST00000219782.6;ENST00000568516.1;ENST00000416168.2;ENST00000563806.1;ENST00000569981.1;ENST00000568544.1;ENST00000562337.1;ENST00000545521.1;ENST00000322945.6;ENST00000566906.2	3'UTR;3'UTR;3'UTR;3'UTR;TSS1500;3'UTR;TSS1500;1stExon;3'UTR;3'UTR;3'UTR;3'UTR;3'UTR	1.25 ; 0.2	1.6 ; 0.28	0.08
cg15992272	chr8	1444609				1.78 ; 0.27	2.17 ; 0.26	0.08
cg25836061	chr22	19939028	COMT;COMT;COMT;COMT;COMT;COMT	ENST00000406520.3;ENST00000361682.6;ENST00000403184.1;ENST00000403710.1;ENST00000407537.1;ENST00000406520.3	1stExon;5'UTR;5'UTR;5'UTR;5'UTR;5'UTR	2.96 ; 0.23	3.29 ; 0.2	0.08
cg13828579	chr9	124068414				0.67 ; 0.15	0.98 ; 0.26	0.08
cg21674495	chr6	26331727				-4.36 ; 0.69	-3.63 ; 0.25	0.08
cg25229015	chr15	78591883	WDR61;WDR61;WDR61	ENST00000558459.1;ENST00000558311.1;ENST00000267973.2	5'UTR;5'UTR;5'UTR	-3.99 ; 0.19	-4.26 ; 0.15	0.08
cg22133973	chr6	170789640				-1.53 ; 0.19	-1.19 ; 0.19	0.08
cg19607845	chr6	52934457	FBXO9;FBXO9	ENST00000244426.6;ENST00000370939.3	TSS1500;5'UTR	0.49 ; 0.23	0.94 ; 0.28	0.08
cg18817955	chr14	77511305	RP11-7F17.5	ENST00000500215.2	5'UTR	-0.27 ; 0.35	0.25 ; 0.37	0.08
cg24661016	chr5	1660205				-0.01 ; 0.12	0.22 ; 0.17	0.08
cg01486818	chr1	2409335	PLCH2;PLCH2;PLCH2	ENST00000343889.3;ENST00000288766.5;ENST00000378483.1	TSS1500;5'UTR;TSS1500	-0.39 ; 0.17	-0.16 ; 0.1	0.08
cg17007108	chr8	885128	CTD-3212A4.1	ENST00000524139.1	5'UTR	1.66 ; 0.18	1.94 ; 0.2	0.08
cg21636577	chr17	7121881	DLG4;DLG4;DLG4;ACADVL;ACADVL;ACADVL	ENST00000485100.1;ENST00000399506.1;ENST00000302955.6;ENST00000356839.4;ENST00000322910.4;ENST00000542255.1	TSS1500;TSS1500;TSS1500;TSS1500;TSS1500;TSS1500	1.53 ; 0.21	1.9 ; 0.18	0.08
cg13739659	chr9	100068361	C9orf174;C9orf174;C9orf174;RP11-23J9.4	ENST00000541524.1;ENST00000460482.2;ENST00000411667.2;ENST00000534123.1	TSS1500;TSS1500;5'UTR;5'UTR	1.62 ; 0.13	1.89 ; 0.24	0.08
cg18413116	chr17	2293477	MNT;RP1-59D14.6	ENST00000575374.1;ENST00000575402.1	3'UTR;1stExon	3.55 ; 0.33	4 ; 0.19	0.08
cg08206517	chr5	536452				-0.16 ; 0.28	0.17 ; 0.16	0.08
cg01033938	chr11	130298880	ADAMTS8;ADAMTS8;ADAMTS8	ENST00000257359.6;ENST00000257359.6;ENST00000414575.1	1stExon;5'UTR;TSS1500	-1.42 ; 0.26	-1.08 ; 0.21	0.08
cg22173019	chr17	3512893	SHPK;RP11-235E17.2	ENST00000225519.3;ENST00000572705.1	3'UTR;TSS200	4.33 ; 0.21	4.01 ; 0.26	0.08
cg14670938	chr5	1927225				3.34 ; 0.31	3.87 ; 0.25	0.08
cg00239915	chr7	157809596				0.22 ; 0.34	0.65 ; 0.3	0.08
cg08944029	chr5	112553445	MCC;MCC	ENST00000515367.2;ENST00000514701.2	5'UTR;3'UTR	1.35 ; 0.31	1.82 ; 0.29	0.08
cg10258385	chr11	17410380	KCNJ11;KCNJ11	ENST00000528731.1;ENST00000339994.4	5'UTR;TSS200	-2.09 ; 0.35	-1.62 ; 0.16	0.08
cg01278564	chr16	88525221	ZFPM1	ENST00000569086.1	5'UTR	2.14 ; 0.22	2.49 ; 0.17	0.08
cg25599902	chr1	51567771	C1orf185;C1orf185	ENST00000371759.2;ENST00000467127.1	TSS200;TSS200	-0.29 ; 0.24	0.15 ; 0.29	0.08
cg22600832	chr15	89746837				2.8 ; 0.2	3.13 ; 0.23	0.08
cg25637972	chr6	17116181				2.43 ; 0.26	2.9 ; 0.26	0.08
cg06956784	chr1	18060505	RP11-473A10.2	ENST00000430540.1	5'UTR	1.43 ; 0.22	1.77 ; 0.18	0.08
cg00797058	chr10	8137978				1.08 ; 0.23	1.38 ; 0.17	0.08
cg16999122	chr7	98606159				6.74 ; 0.56	8.64 ; 1.34	0.08
cg01074413	chr20	2796836	TMEM239;TMEM239	ENST00000361033.1;ENST00000380585.1	TSS200;TSS200	2.47 ; 0.17	2.75 ; 0.21	0.08
cg22358580	chr12	54426725	MIR615;HOXC5;HOXC5;HOXC4;HOXC5	ENST00000549978.1;ENST00000312492.2;ENST00000312492.2;ENST00000303406.4;ENST00000512206.1	TSS1500;5'UTR;1stExon;5'UTR;5'UTR	-0.52 ; 0.17	-0.28 ; 0.16	0.08
cg08264435	chr3	129035202	H1FX-AS1;H1FX;H1FX-AS1	ENST00000511998.1;ENST00000333762.4;ENST00000433902.2	5'UTR;TSS200;5'UTR	-4.19 ; 0.15	-4.49 ; 0.18	0.08
cg13959440	chr8	108767862				3.92 ; 0.68	3.16 ; 0.27	0.08
cg01258031	chr2	129228396				1.65 ; 0.13	1.94 ; 0.2	0.08
cg13596235	chr7	99229650	ZNF498;ZNF498	ENST00000262941.6;ENST00000394152.2	3'UTR;3'UTR	1.74 ; 0.18	2.02 ; 0.16	0.08
cg13335709	chr10	134477332				3.62 ; 0.24	4.02 ; 0.29	0.08
cg23550016	chr17	37821447	TCAP;TCAP	ENST00000309889.2;ENST00000309889.2	5'UTR;1stExon	0.66 ; 0.19	0.89 ; 0.13	0.08
cg14079785	chr8	22018896	SFTPC;SFTPC;SFTPC;SFTPC;SFTPC;SFTPC	ENST00000318561.3;ENST00000521315.1;ENST00000437090.2;ENST00000520605.1;ENST00000522109.1;ENST00000524255.1	TSS1500;TSS1500;TSS1500;TSS1500;TSS1500;TSS1500	2.91 ; 0.35	3.41 ; 0.31	0.07
cg02064360	chr2	219854101				-1.5 ; 0.09	-1.3 ; 0.16	0.07
cg01788773	chr8	1113662	CTD-2281E23.2	ENST00000520524.1	5'UTR	-0.51 ; 0.27	-0.22 ; 0.13	0.07
cg16409795	chr3	150497431				1.15 ; 0.13	1.4 ; 0.14	0.07
cg12423623	chr2	45469414	AC009236.1;AC009236.1	ENST00000378479.1;ENST00000430650.1	3'UTR;3'UTR	0.7 ; 0.27	1.24 ; 0.46	0.07
cg20071884	chrX	118284647	KIAA1210	ENST00000402510.2	TSS200	4.04 ; 0.57	4.73 ; 0.44	0.07
cg01522437	chr11	18748167	IGSF22;RP11-1081L13.4	ENST00000513874.1;ENST00000527285.1	TSS1500;5'UTR	1.25 ; 0.2	1.49 ; 0.15	0.07
cg05658956	chr19	42584517				1.69 ; 0.14	1.93 ; 0.19	0.07
cg03693099	chr9	135936901	CEL;CEL	ENST00000351304.7;ENST00000303626.7	TSS1500;TSS1500	1.86 ; 0.17	2.14 ; 0.13	0.07
cg06277277	chr1	161208307	NR1I3;NR1I3;NR1I3;NR1I3;NR1I3;NR1I3;NR1I3	ENST00000512372.1;ENST00000367984.4;ENST00000367982.4;ENST00000506209.1;ENST00000367980.2;ENST00000515452.1;ENST00000367983.4	TSS1500;TSS1500;TSS1500;TSS1500;TSS1500;TSS1500;TSS1500	1.47 ; 0.28	1.8 ; 0.18	0.07
cg02060434	chr12	52473014	RP11-1100L3.7;OR7E5P	ENST00000550301.1;ENST00000546390.1	3'UTR;TSS1500	2.18 ; 0.11	2.46 ; 0.17	0.07
cg00073713	chr7	97800932				3.48 ; 0.36	3.99 ; 0.39	0.07
cg16451995	chr16	8942340	RP11-152P23.2;PMM2;RP11-77H9.2;RP11-77H9.2	ENST00000567942.1;ENST00000268261.4;ENST00000565934.1;ENST00000565934.1	3'UTR;3'UTR;1stExon;5'UTR	2.2 ; 0.16	2.45 ; 0.18	0.07
cg27437721	chr10	134420300	INPP5A	ENST00000432898.3	5'UTR	1.75 ; 0.16	2.09 ; 0.29	0.07
cg09117114	chr16	67998030	SLC12A4;SLC12A4	ENST00000537830.2;ENST00000572010.1	TSS200;3'UTR	0.73 ; 0.33	1.11 ; 0.15	0.07
cg22466784	chr7	540176				3.36 ; 0.24	3.75 ; 0.26	0.07
cg12560421	chr7	2656527				1.16 ; 0.14	1.48 ; 0.25	0.07
cg03773647	chr11	57417949	YPEL4;YPEL4;AP000662.4	ENST00000531442.1;ENST00000300022.3;ENST00000530595.1	TSS1500;TSS1500;5'UTR	-0.22 ; 0.18	0.03 ; 0.15	0.07
cg20700813	chr17	48437672	XYLT2	ENST00000017003.2	3'UTR	1.2 ; 0.12	1.38 ; 0.11	0.07
cg17266275	chr10	29084858	RP11-478H13.2;RP11-478H13.2;RP11-478H13.2;RP11-478H13.2	ENST00000443246.1;ENST00000446012.1;ENST00000443246.1;ENST00000446012.1	1stExon;1stExon;3'UTR;3'UTR	2.73 ; 0.24	3.03 ; 0.17	0.07
cg07446572	chr12	6959518	CDCA3	ENST00000544610.1	TSS1500	1.83 ; 0.19	2.03 ; 0.11	0.07
cg10192877	chr21	43641690	ABCG1	ENST00000462050.1	5'UTR	1.95 ; 0.14	2.14 ; 0.14	0.07
cg09478002	chr2	71944165				-1.11 ; 0.31	-0.72 ; 0.12	0.07
cg25199552	chr1	23350054	RP1-184J9.2	ENST00000427154.1	3'UTR	3.99 ; 0.59	3.14 ; 0.66	0.07
cg11007075	chr8	22722124	PEBP4	ENST00000521284.1	3'UTR	0.22 ; 0.15	0.41 ; 0.13	0.07
cg04321378	chr11	65819389	SF3B2;SF3B2;SF3B2;SF3B2;snoU13	ENST00000534307.1;ENST00000528302.1;ENST00000322535.6;ENST00000355456.4;ENST00000459530.1	5'UTR;TSS1500;TSS1500;TSS1500;TSS1500	-6.08 ; 0.41	-5.49 ; 0.34	0.07
cg24428099	chr2	25065702	ADCY3	ENST00000405392.1	TSS1500	1.61 ; 0.11	1.79 ; 0.14	0.07
cg22985929	chr19	6227536				2.11 ; 0.13	2.3 ; 0.11	0.07
cg15752043	chr10	120789955	NANOS1;RP11-498J9.4	ENST00000425699.1;ENST00000450645.1	1stExon;3'UTR	-5.06 ; 0.19	-4.64 ; 0.33	0.07
cg17805072	chr5	176033790	GPRIN1	ENST00000303991.4	5'UTR	0.51 ; 0.19	0.85 ; 0.25	0.07
cg08140055	chr3	134369339				0.34 ; 0.28	0.78 ; 0.22	0.07
cg00627998	chr13	112837550				2.49 ; 0.16	2.76 ; 0.21	0.07
cg18315708	chr14	21673796	CTD-2552B11.4	ENST00000555688.1	3'UTR	3.35 ; 0.5	2.74 ; 0.35	0.07
cg11028209	chr15	70322933				2.39 ; 0.16	2.61 ; 0.12	0.07
cg02906476	chr8	55377275				-1.21 ; 0.19	-0.99 ; 0.1	0.07
cg22507727	chr1	15005987				1.36 ; 0.07	1.59 ; 0.18	0.07
cg02768013	chr19	42902024				1.59 ; 0.15	1.76 ; 0.1	0.07
cg06972578	chr9	140916078	CACNA1B	ENST00000277549.5	5'UTR	1.36 ; 0.3	1.75 ; 0.2	0.07
cg11707035	chr2	240253573	HDAC4	ENST00000456922.2	5'UTR	3.39 ; 0.23	3.73 ; 0.26	0.07
cg14167389	chr1	32708250	MTMR9LP	ENST00000441044.1	TSS1500	-1.98 ; 0.28	-1.6 ; 0.23	0.07
cg08850721	chr3	14716724	C3orf20;C3orf20;C3orf20;C3orf20;C3orf20;C3orf20	ENST00000253697.3;ENST00000253697.3;ENST00000435614.1;ENST00000435614.1;ENST00000412910.1;ENST00000412910.1	1stExon;5'UTR;1stExon;5'UTR;1stExon;5'UTR	2.91 ; 0.24	3.24 ; 0.2	0.07
cg10106016	chr10	105345203				3.99 ; 0.31	4.48 ; 0.32	0.07
cg05560697	chr5	141392853	GNPDA1;GNPDA1;GNPDA1;GNPDA1;GNPDA1	ENST00000508177.1;ENST00000503794.1;ENST00000513454.1;ENST00000500692.2;ENST00000311337.6	TSS1500;TSS1500;TSS1500;TSS1500;TSS1500	-4.39 ; 0.39	-3.91 ; 0.26	0.07
cg14331104	chr9	90498981	FAM75E1	ENST00000539327.1	5'UTR	0.82 ; 0.12	1.04 ; 0.16	0.07
cg26426348	chr2	96657403	ANKRD36C	ENST00000456556.1	1stExon	-2.23 ; 0.23	-1.88 ; 0.23	0.07
cg22871098	chr20	60373450				1.02 ; 0.23	1.39 ; 0.23	0.07
cg22322158	chr11	102496115	MMP20;RP11-817J15.2	ENST00000260228.2;ENST00000542119.1	TSS200;5'UTR	1.06 ; 0.34	1.51 ; 0.2	0.07
cg18920088	chr6	151346409				3.14 ; 0.26	3.47 ; 0.22	0.07
cg08423851	chr3	11658043	VGLL4	ENST00000480288.1	3'UTR	1.17 ; 0.24	1.62 ; 0.32	0.07
cg07552868	chr1	144994826	PDE4DIP;PDE4DIP;PDE4DIP;PDE4DIP;PDE4DIP;PDE4DIP;PDE4DIP;PDE4DIP;PDE4DIP;PDE4DIP	ENST00000369351.3;ENST00000369349.3;ENST00000369347.4;ENST00000369354.3;ENST00000369356.4;ENST00000369351.3;ENST00000369349.3;ENST00000369347.4;ENST00000369354.3;ENST00000369356.4	1stExon;1stExon;1stExon;1stExon;1stExon;5'UTR;5'UTR;5'UTR;5'UTR;5'UTR	1.48 ; 0.08	1.71 ; 0.19	0.07
cg10885779	chr11	34331908				0.91 ; 0.1	1.18 ; 0.24	0.07
cg07523788	chr2	242572342	THAP4;THAP4	ENST00000407315.1;ENST00000512346.2	ExonBnd;1stExon	3.07 ; 0.19	3.52 ; 0.32	0.07
cg23190190	chr11	70031725	ANO1	ENST00000525494.1	5'UTR	2.07 ; 0.16	2.36 ; 0.2	0.07
cg25964213	chr8	17207503	MTMR7	ENST00000523571.1	TSS1500	0.48 ; 0.33	0.98 ; 0.31	0.07
cg23473558	chr20	47833701				-4.5 ; 0.33	-4.03 ; 0.22	0.07
cg09439817	chr17	45933066	SP6;SP6	ENST00000342234.1;ENST00000342234.1	5'UTR;1stExon	1.48 ; 0.22	1.88 ; 0.28	0.07
cg23597162	chr7	28102341				0.82 ; 0.24	0.39 ; 0.28	0.07
cg00480381	chr16	7382796	RBFOX1;RBFOX1;RBFOX1	ENST00000436368.2;ENST00000340209.4;ENST00000436368.2	5'UTR;5'UTR;1stExon	1.97 ; 0.19	2.39 ; 0.27	0.07
cg21732844	chr17	26732191				0.79 ; 0.28	1.31 ; 0.41	0.07
cg00528600	chr5	61699751	DIMT1;DIMT1;DIMT1;KIF2A	ENST00000199320.4;ENST00000199320.4;ENST00000506390.1;ENST00000509663.2	1stExon;5'UTR;TSS200;5'UTR	-5.31 ; 0.21	-4.99 ; 0.16	0.07
cg24117063	chr5	1073568				2.87 ; 0.14	3.09 ; 0.13	0.07
cg02959364	chr1	3467219				1 ; 0.16	1.26 ; 0.21	0.07
cg21605540	chr17	17485823	PEMT	ENST00000395783.1	TSS200	1.38 ; 0.24	1.71 ; 0.22	0.07
cg05864261	chr2	44066030	ABCG5;ABCG5;ABCG8;ABCG5	ENST00000543989.1;ENST00000405322.1;ENST00000272286.2;ENST00000260645.1	TSS200;TSS200;TSS200;TSS200	-0.47 ; 0.13	-0.28 ; 0.1	0.07
cg17162028	chr1	6340110				3.02 ; 0.16	3.35 ; 0.28	0.07
cg03925327	chr15	67073441				3.27 ; 0.22	3.73 ; 0.26	0.07
cg18852899	chr2	38154797	FAM82A1;FAM82A1	ENST00000354545.2;ENST00000406384.1	5'UTR;TSS1500	3.39 ; 0.47	4.18 ; 0.45	0.07
cg01638193	chr14	68571056	RAD51B	ENST00000469165.2	5'UTR	1.81 ; 0.32	2.25 ; 0.29	0.07
cg19393762	chr19	55661872	TNNT1;TNNT1	ENST00000537693.1;ENST00000356783.4	TSS1500;TSS1500	0.67 ; 0.27	1.05 ; 0.21	0.07
cg03236948	chr11	63997492	DNAJC4;DNAJC4;RP11-783K16.14;DNAJC4	ENST00000321685.3;ENST00000355040.4;ENST00000534988.1;ENST00000321460.5	TSS1500;TSS1500;3'UTR;TSS1500	-2 ; 0.19	-1.58 ; 0.36	0.07
cg05709162	chr3	113160071	WDR52;WDR52	ENST00000393845.2;ENST00000295868.2	5'UTR;5'UTR	2.12 ; 0.21	2.41 ; 0.14	0.07
cg04038759	chr20	60992716				1.23 ; 0.34	1.76 ; 0.36	0.07
cg06166809	chr5	94956900	GPR150	ENST00000380007.2	1stExon	-1.56 ; 0.25	-1.04 ; 0.31	0.07
cg05819912	chr4	170945459	MFAP3L;MFAP3L;MFAP3L	ENST00000361618.3;ENST00000393702.2;ENST00000506110.1	5'UTR;5'UTR;5'UTR	3.03 ; 0.46	3.78 ; 0.59	0.07
cg05351141	chr16	1100552				1.17 ; 0.12	1.35 ; 0.14	0.07
cg11503182	chr5	1640042				2.32 ; 0.19	2.55 ; 0.13	0.07
cg27618805	chr13	114319076				2.12 ; 0.23	2.47 ; 0.18	0.07
cg06404695	chr18	76148311				-0.24 ; 0.25	0.13 ; 0.21	0.06
cg16855440	chr19	45842723	KLC3	ENST00000391946.2	TSS1500	1.08 ; 0.24	1.53 ; 0.28	0.06
cg16421803	chr2	25194856	DNAJC27;DNAJC27;DNAJC27;DNAJC27;DNAJC27-AS1	ENST00000468467.1;ENST00000534855.1;ENST00000264711.2;ENST00000264711.2;ENST00000434897.1	TSS1500;TSS1500;1stExon;5'UTR;TSS200	-5.92 ; 0.72	-5.08 ; 0.31	0.06
cg06324719	chr15	70118762				1.47 ; 0.26	1.79 ; 0.21	0.06
cg14445914	chr8	41556933				1.05 ; 0.12	1.33 ; 0.23	0.06
cg08116238	chr12	53693322	C12orf10;C12orf10;RP11-680A11.5;C12orf10;C12orf10	ENST00000548632.1;ENST00000549488.1;ENST00000550263.1;ENST00000267103.5;ENST00000545214.1	TSS1500;TSS1500;3'UTR;TSS200;TSS200	-3.26 ; 0.37	-2.7 ; 0.31	0.06
cg07946633	chr1	2984245	PRDM16;PRDM16;RP1-163G9.1	ENST00000511072.1;ENST00000441472.2;ENST00000445317.1	TSS1500;TSS1500;3'UTR	-0.75 ; 0.23	-0.46 ; 0.18	0.06
cg10454327	chr16	85204789	CTC-786C10.1	ENST00000574293.1	TSS200	0.82 ; 0.21	1.14 ; 0.18	0.06
cg15373782	chr17	135338	RPH3AL	ENST00000576001.1	3'UTR	3.06 ; 0.3	3.46 ; 0.21	0.06
cg11256802	chr1	3566963	WRAP73;WRAP73	ENST00000378322.3;ENST00000270708.7	TSS1500;TSS1500	-0.74 ; 0.23	-0.38 ; 0.29	0.06
cg08457421	chr22	31536431	PLA2G3;PLA2G3	ENST00000215885.3;ENST00000215885.3	1stExon;5'UTR	1.56 ; 0.21	2.06 ; 0.4	0.06
cg24144419	chr10	104178391	PSD;PSD;PSD;FBXL15;FBXL15;FBXL15	ENST00000492902.1;ENST00000020673.5;ENST00000406432.1;ENST00000481808.1;ENST00000224862.3;ENST00000369956.2	3'UTR;5'UTR;5'UTR;TSS1500;TSS1500;TSS1500	-2.92 ; 0.57	-2.27 ; 0.28	0.06
cg09508434	chr5	110919885	CTC-426B10.1	ENST00000500779.2	5'UTR	3.98 ; 0.33	3.59 ; 0.24	0.06
cg11276600	chr6	114289504	HDAC2;HDAC2;RP3-399L15.3	ENST00000519108.1;ENST00000368632.2;ENST00000519104.1	5'UTR;5'UTR;TSS1500	1.55 ; 0.18	1.75 ; 0.13	0.06
cg00399483	chr18	49868378				-0.97 ; 0.26	-0.64 ; 0.19	0.06
cg14549774	chr7	44240498	YKT6;YKT6;YKT6	ENST00000496112.1;ENST00000447123.1;ENST00000223369.2	TSS200;TSS200;TSS200	-4 ; 0.13	-3.75 ; 0.18	0.06
cg10335112	chr11	195572	ODF3;ODF3;ODF3	ENST00000325113.4;ENST00000342593.5;ENST00000525282.1	TSS1500;TSS1500;TSS1500	0.34 ; 0.21	0.65 ; 0.14	0.06
cg24517875	chr10	134538559	INPP5A;INPP5A	ENST00000487614.1;ENST00000536599.1	5'UTR;3'UTR	3.33 ; 0.39	3.89 ; 0.44	0.06
cg03272066	chr8	94238457	RP11-388K12.1	ENST00000517796.1	3'UTR	-0.54 ; 0.19	-0.22 ; 0.25	0.06
cg20474675	chr11	16761292	C11orf58;C11orf58	ENST00000422258.2;ENST00000527893.1	5'UTR;5'UTR	0.07 ; 0.18	0.33 ; 0.19	0.06
cg03688668	chr19	5065905				2.52 ; 0.16	2.96 ; 0.27	0.06
cg12328660	chr3	119896128				0.68 ; 0.23	1.06 ; 0.3	0.06
cg19280225	chr19	9929913	SNORA70;AC008752.1;FBXL12	ENST00000363367.1;ENST00000401283.1;ENST00000247977.3	TSS1500;TSS1500;TSS200	-4.73 ; 0.43	-3.8 ; 0.79	0.06
cg14268506	chr9	136215580	SNORD24;MED22;MED22;MED22;MED22;RPL7A;RPL7A;SNORD36B	ENST00000383884.1;ENST00000491289.1;ENST00000476080.1;ENST00000471524.1;ENST00000344469.5;ENST00000315731.4;ENST00000463740.1;ENST00000363961.1	TSS1500;TSS1500;TSS1500;TSS1500;TSS1500;TSS200;5'UTR;TSS1500	-4.48 ; 0.53	-3.9 ; 0.23	0.06
cg27247807	chr16	89387225	AC137932.6;ANKRD11;ANKRD11;ANKRD11;ANKRD11	ENST00000562995.1;ENST00000567736.1;ENST00000563291.1;ENST00000378330.2;ENST00000301030.4	TSS1500;TSS1500;5'UTR;5'UTR;5'UTR	-0.05 ; 0.15	0.25 ; 0.18	0.06
cg14536353	chr14	105364112				4.67 ; 0.3	5.18 ; 0.34	0.06
cg16897948	chr15	22956212	CYFIP1	ENST00000435939.2	1stExon	2.37 ; 0.29	2.79 ; 0.21	0.06
cg23062357	chr14	22938675	TRDV3;TRDV3	ENST00000535880.2;ENST00000535880.2	1stExon;5'UTR	-0.33 ; 0.18	0.14 ; 0.29	0.06
cg01967288	chr5	94619460				-3.94 ; 0.3	-3.56 ; 0.19	0.06
cg02986692	chr6	156030348				3.41 ; 0.28	3.88 ; 0.38	0.06
cg20527270	chr8	49468688	RP11-567J20.2;RP11-770E5.1	ENST00000524011.1;ENST00000522575.1	3'UTR;5'UTR	-1.69 ; 0.41	-1.18 ; 0.35	0.06
cg00904273	chr16	717621	RHOT2;RHOT2;WDR90;WDR90;MSLN	ENST00000315082.4;ENST00000569943.2;ENST00000293879.4;ENST00000549091.1;ENST00000446427.2	TSS1500;TSS1500;3'UTR;3'UTR;5'UTR	2.64 ; 0.19	2.95 ; 0.18	0.06
cg08037719	chr1	41962778				1.75 ; 0.48	2.36 ; 0.41	0.06
cg26667287	chr22	46419365				1.02 ; 0.2	1.29 ; 0.14	0.06
cg15006973	chr1	35258933	GJA4;GJA4	ENST00000342280.4;ENST00000543143.1	5'UTR;TSS1500	1.75 ; 0.23	2.07 ; 0.19	0.06
cg27099493	chr6	31596003	PRRC2A	ENST00000435052.2	ExonBnd	2.71 ; 0.22	2.99 ; 0.2	0.06
cg00462240	chr1	3342013	PRDM16	ENST00000378389.5	5'UTR	2.44 ; 0.16	2.74 ; 0.21	0.06
cg19505659	chr1	15541280	TMEM51;TMEM51;TMEM51;TMEM51	ENST00000428417.1;ENST00000376014.3;ENST00000434578.1;ENST00000303840.4	5'UTR;5'UTR;5'UTR;5'UTR	1.04 ; 0.16	1.24 ; 0.14	0.06
cg08552167	chr10	134560109	INPP5A	ENST00000536599.1	3'UTR	3.5 ; 0.49	4.14 ; 0.43	0.06
cg00693994	chr4	156586710	GUCY1A3;GUCY1A3;GUCY1A3;GUCY1A3;GUCY1A3	ENST00000506455.1;ENST00000511108.1;ENST00000511507.1;ENST00000515602.1;ENST00000455639.2	TSS1500;TSS1500;TSS1500;TSS1500;TSS1500	2.9 ; 0.24	3.2 ; 0.15	0.06
cg18841668	chr11	111077632				2.07 ; 0.23	2.38 ; 0.23	0.06
cg02564299	chr3	114130829	ZBTB20;ZBTB20;ZBTB20;ZBTB20;ZBTB20;ZBTB20	ENST00000481632.1;ENST00000393785.2;ENST00000464560.1;ENST00000471418.1;ENST00000462705.1;ENST00000357258.3	5'UTR;5'UTR;5'UTR;5'UTR;5'UTR;5'UTR	2.04 ; 0.35	2.58 ; 0.3	0.06
cg20757508	chr4	1318902				2.47 ; 0.34	2.92 ; 0.3	0.06
cg12096720	chr20	43743736	WFDC5;WFDC5;WFDC5;WFDC5	ENST00000307971.4;ENST00000372789.4;ENST00000307971.4;ENST00000372789.4	1stExon;1stExon;5'UTR;5'UTR	-0.68 ; 0.16	-0.48 ; 0.13	0.06
cg24183484	chr19	38878553	GGN;GGN	ENST00000334928.5;ENST00000392116.1	5'UTR;TSS1500	-3.04 ; 0.26	-2.55 ; 0.29	0.06
cg11839863	chr5	142066121	FGF1;FGF1;FGF1;FGF1;FGF1;FGF1	ENST00000360966.5;ENST00000337706.2;ENST00000494579.1;ENST00000407758.1;ENST00000419524.2;ENST00000378046.1	TSS1500;TSS200;3'UTR;5'UTR;5'UTR;TSS1500	-0.45 ; 0.31	0.09 ; 0.31	0.06
cg01995067	chr16	863240				1.01 ; 0.13	1.33 ; 0.21	0.06
cg14241731	chr13	28960733	FLT1	ENST00000450836.2	3'UTR	1.09 ; 0.13	1.33 ; 0.2	0.06
cg06907580	chr17	8093498	C17orf59;C17orf59	ENST00000389017.4;ENST00000389017.4	1stExon;5'UTR	-6.08 ; 0.56	-5 ; 0.28	0.06
cg09547692	chr1	91027278				-0.03 ; 0.27	0.31 ; 0.19	0.06
cg12537162	chr17	45330878	ITGB3;ITGB3;ITGB3;ITGB3	ENST00000262017.2;ENST00000559488.1;ENST00000571680.1;ENST00000435993.2	TSS1500;TSS1500;TSS1500;TSS1500	1.21 ; 0.18	1.45 ; 0.17	0.06
cg01788396	chr1	32665584	CCDC28B;CCDC28B	ENST00000373602.5;ENST00000421922.2	TSS1500;TSS1500	-1.53 ; 0.27	-1.21 ; 0.19	0.06
cg19588863	chr1	161094059	DEDD;NIT1	ENST00000489249.1;ENST00000368008.1	3'UTR;3'UTR	2.82 ; 0.21	3.15 ; 0.23	0.06
cg09372750	chr14	23823420	SLC22A17;SLC22A17;SLC22A17;SLC22A17	ENST00000397260.3;ENST00000397267.1;ENST00000474057.1;ENST00000354772.3	TSS1500;TSS1500;TSS1500;TSS1500	1.08 ; 0.17	1.29 ; 0.14	0.06
cg02815374	chr3	131760658	CPNE4	ENST00000512055.1	5'UTR	-3.82 ; 0.39	-3.24 ; 0.28	0.06
cg06282556	chr6	136681884				2.7 ; 0.18	3.1 ; 0.32	0.06
cg18766912	chr15	25683909	UBE3A;UBE3A;UBE3A	ENST00000232165.3;ENST00000566215.1;ENST00000232165.3	1stExon;TSS1500;5'UTR	-4.18 ; 0.13	-4.42 ; 0.12	0.06
cg25990985	chr6	33420805	SYNGAP1	ENST00000418600.2	3'UTR	3.51 ; 0.36	4.08 ; 0.33	0.06
cg19084479	chr7	44163941	POLD2;POLD2;POLD2	ENST00000481763.1;ENST00000406581.2;ENST00000452185.1	TSS1500;TSS1500;TSS1500	-0.89 ; 0.23	-0.61 ; 0.16	0.06
cg24447890	chr15	75105144	LMAN1L;LMAN1L;LMAN1L	ENST00000379709.3;ENST00000309664.5;ENST00000309664.5	TSS200;5'UTR;1stExon	0.9 ; 0.18	1.17 ; 0.19	0.06
cg07416975	chr4	699435	PCGF3;PCGF3;PCGF3	ENST00000521023.2;ENST00000362003.5;ENST00000400151.2	TSS1500;TSS200;TSS200	-4.6 ; 0.42	-4.09 ; 0.32	0.06
cg13147856	chr15	63896114				2.03 ; 0.19	2.31 ; 0.21	0.06
cg11553793	chr7	98463532	TMEM130;TMEM130	ENST00000450876.1;ENST00000450876.1	5'UTR;1stExon	2.2 ; 0.23	2.59 ; 0.23	0.06
cg01421611	chr1	22376938				3.38 ; 0.28	3.85 ; 0.38	0.06
cg26718561	chr6	125470950				0.32 ; 0.24	0.63 ; 0.16	0.06
cg09375284	chr7	100279738				3.41 ; 0.16	3.73 ; 0.27	0.06
cg14116149	chr9	100704083	HEMGN;HEMGN	ENST00000259456.2;ENST00000375112.1	5'UTR;5'UTR	2.98 ; 0.15	3.27 ; 0.2	0.06
cg15889391	chr2	223155306				-2.93 ; 0.46	-2.24 ; 0.4	0.06
cg10808367	chr10	134451193	INPP5A	ENST00000432898.3	5'UTR	1.56 ; 0.22	1.88 ; 0.18	0.06
cg01921066	chr1	94511166	ABCA4	ENST00000546054.1	5'UTR	-2.52 ; 0.25	-2 ; 0.24	0.06
cg13303682	chr5	56778129	ACTBL2;CTD-2023N9.1	ENST00000423391.1;ENST00000506106.1	1stExon;5'UTR	3.1 ; 0.2	3.45 ; 0.18	0.06
cg07188104	chr10	107838889				0.44 ; 0.2	0.8 ; 0.26	0.06
cg24542360	chr6	31729904	MSH5-SAPCD1;SAPCD1;SAPCD1;MSH5	ENST00000491552.1;ENST00000433778.1;ENST00000425424.1;ENST00000375742.3	5'UTR;TSS1500;TSS1500;ExonBnd	4.21 ; 0.52	3.48 ; 0.51	0.06
cg05446539	chr8	976072	CTD-3212A4.1	ENST00000524139.1	5'UTR	2.44 ; 0.11	2.69 ; 0.2	0.06
cg23429735	chr15	51295331	AP4E1;AP4E1;AP4E1	ENST00000561397.1;ENST00000560508.1;ENST00000261842.5	5'UTR;3'UTR;3'UTR	1.41 ; 0.21	1.71 ; 0.19	0.06
cg25741192	chr1	176176921	RP11-195C7.1;RFWD2;RFWD2;RP11-195C7.1;RFWD2	ENST00000456125.1;ENST00000308769.8;ENST00000367665.3;ENST00000456125.1;ENST00000367669.3	1stExon;TSS1500;TSS1500;5'UTR;TSS1500	-5.55 ; 0.32	-5.04 ; 0.39	0.05
cg12819747	chr12	112622701				6.28 ; 0.36	5.88 ; 0.14	0.05
cg04539111	chr16	67997858	SLC12A4;SLC12A4	ENST00000537830.2;ENST00000572010.1	1stExon;3'UTR	1.06 ; 0.35	1.55 ; 0.26	0.05
cg07470830	chr6	76000847	RP1-234P15.4	ENST00000438676.1	5'UTR	2.23 ; 0.21	2.68 ; 0.33	0.05
cg02879081	chr14	102500684	DYNC1H1	ENST00000556791.1	5'UTR	3.69 ; 0.15	3.51 ; 0.11	0.05
cg02273922	chr10	114135978	ACSL5;ACSL5;ACSL5;ACSL5;ACSL5;ACSL5;ACSL5;ACSL5	ENST00000356116.1;ENST00000356116.1;ENST00000354273.4;ENST00000354655.4;ENST00000393081.1;ENST00000433418.1;ENST00000354273.4;ENST00000479936.1	5'UTR;1stExon;1stExon;5'UTR;5'UTR;5'UTR;5'UTR;5'UTR	-3.88 ; 0.19	-4.18 ; 0.19	0.05
cg09447808	chr4	103267071	SLC39A8;SLC39A8;SLC39A8;SLC39A8	ENST00000394833.2;ENST00000424970.2;ENST00000356736.4;ENST00000510255.1	TSS1500;TSS1500;TSS1500;3'UTR	-3.4 ; 0.38	-2.8 ; 0.4	0.05
cg16720488	chr12	31479137	FAM60A;FAM60A;FAM60A;FAM60A;FAM60A;FAM60A	ENST00000337682.4;ENST00000539409.1;ENST00000536836.1;ENST00000395766.1;ENST00000542983.1;ENST00000337682.4	1stExon;TSS200;TSS200;TSS200;TSS200;5'UTR	-5.63 ; 0.38	-5.1 ; 0.34	0.05
cg10548272	chr2	26570144	GPR113;GPR113;GPR113	ENST00000459892.1;ENST00000541401.1;ENST00000333478.6	TSS1500;TSS1500;TSS1500	-4 ; 0.41	-3.5 ; 0.31	0.05
cg09576415	chr20	62059559				1.62 ; 0.19	1.88 ; 0.18	0.05
cg23174760	chr1	63616053	RP11-335E6.2	ENST00000455038.1	5'UTR	1.39 ; 0.21	1.79 ; 0.3	0.05
cg00777560	chr12	10954529	TAS2R7	ENST00000240687.2	1stExon	2.04 ; 0.25	2.43 ; 0.3	0.05
cg12904924	chr15	27128934	GABRA5	ENST00000557449.1	5'UTR	3.5 ; 0.14	3.17 ; 0.19	0.05
cg00604193	chr22	19035893	DGCR2	ENST00000545799.1	3'UTR	3.88 ; 0.34	4.43 ; 0.4	0.05
cg16778009	chr3	3056548				1.61 ; 0.19	2.17 ; 0.32	0.05
cg09773769	chrX	132547387	GPC4	ENST00000535467.1	5'UTR	-0.36 ; 0.31	0.15 ; 0.27	0.05
cg11016663	chr3	52273305	TWF2;TWF2;RP5-1157M23.2;RP5-1157M23.2	ENST00000499914.2;ENST00000305533.4;ENST00000483834.1;ENST00000483834.1	TSS200;TSS200;1stExon;5'UTR	-7.76 ; 0.86	-6.73 ; 0.38	0.05
cg14836522	chr1	31375133				-0.64 ; 0.34	-0.09 ; 0.33	0.05
cg05941025	chr16	89927596				-0.36 ; 0.14	-0.14 ; 0.15	0.05
cg12421966	chr2	240649725				0.42 ; 0.19	0.7 ; 0.19	0.05
cg23997168	chr7	1984831				2.21 ; 0.13	2.39 ; 0.1	0.05
cg06681845	chr17	61959271	GH2;GH2;GH2;GH2	ENST00000332800.7;ENST00000332800.7;ENST00000449787.2;ENST00000423893.2	1stExon;5'UTR;TSS200;TSS200	0.81 ; 0.13	1.01 ; 0.14	0.05
cg04905215	chr9	96719548	RP11-231K24.2;RP11-231K24.2	ENST00000454594.1;ENST00000453045.1	5'UTR;5'UTR	3.49 ; 0.38	3.96 ; 0.32	0.05
cg06472166	chr7	47783603				0.7 ; 0.24	1.02 ; 0.22	0.05
cg14032089	chr17	57917589	MIR21;VMP1	ENST00000362134.1;ENST00000262291.3	TSS1500;3'UTR	-3.18 ; 0.76	-2.32 ; 0.47	0.05
cg19264533	chr19	18451241	PGPEP1;PGPEP1	ENST00000269919.3;ENST00000252813.5	TSS200;TSS200	-4.31 ; 0.31	-3.89 ; 0.13	0.05
cg07915634	chr7	73588011	EIF4H;EIF4H	ENST00000265753.8;ENST00000353999.6	TSS1500;TSS1500	-4.09 ; 0.24	-3.76 ; 0.25	0.05
cg18219951	chr5	161494810	GABRG2;GABRG2;GABRG2;GABRG2;GABRG2;GABRG2;GABRG2	ENST00000393933.4;ENST00000356592.3;ENST00000356592.3;ENST00000414552.2;ENST00000414552.2;ENST00000361925.4;ENST00000361925.4	TSS1500;5'UTR;1stExon;5'UTR;1stExon;5'UTR;1stExon	-2 ; 0.3	-1.59 ; 0.26	0.05
cg07193511	chr11	64017619	RP11-783K16.13;PLCB3;PLCB3;PLCB3	ENST00000545800.1;ENST00000279230.6;ENST00000540288.1;ENST00000325234.5	TSS1500;TSS1500;TSS1500;TSS1500	2.51 ; 0.11	2.74 ; 0.19	0.05
cg25923729	chr8	24880841				-0.52 ; 0.13	-0.3 ; 0.15	0.05
cg15300436	chr2	2321788	AC009232.2;AC009232.2;MYT1L;MYT1L;MYT1L	ENST00000422175.1;ENST00000448106.1;ENST00000428368.2;ENST00000399161.2;ENST00000295067.9	TSS1500;TSS1500;5'UTR;5'UTR;5'UTR	1.78 ; 0.38	2.53 ; 0.4	0.05
cg17436293	chr5	109223084				3.66 ; 0.33	3.24 ; 0.22	0.05
cg01919377	chr12	5539832	NTF3;NTF3	ENST00000535299.1;ENST00000423158.2	TSS1500;TSS1500	-0.39 ; 0.21	-0.07 ; 0.21	0.05
cg04466246	chr2	241508464	RNPEPL1;RNPEPL1	ENST00000270357.3;ENST00000270357.3	1stExon;5'UTR	-4.23 ; 0.19	-4.59 ; 0.26	0.05
cg07936030	chr17	36756043				1.41 ; 0.18	1.66 ; 0.13	0.05
cg18800827	chr17	42633783	FZD2;FZD2	ENST00000541149.1;ENST00000315323.3	TSS1500;TSS1500	-3.32 ; 0.2	-3.05 ; 0.18	0.05
cg16417118	chr1	2162931				-0.91 ; 0.25	-0.63 ; 0.12	0.05
cg17629148	chr17	47113596	U6;IGF2BP1	ENST00000516827.1;ENST00000515586.1	TSS200;5'UTR	0.17 ; 0.21	0.59 ; 0.31	0.05
cg17488929	chr13	111526794				-1.19 ; 0.14	-0.98 ; 0.14	0.05
cg00806253	chr6	29571432	GABBR1	ENST00000376977.3	3'UTR	2.73 ; 0.18	3.09 ; 0.26	0.05
cg11242764	chr4	3466246				1.2 ; 0.14	1.39 ; 0.13	0.05
cg22650271	chr22	39760165	SYNGR1	ENST00000381535.4	TSS200	0.77 ; 0.22	1.05 ; 0.15	0.05
cg20072359	chr17	77147272	RBFOX3;RBFOX3	ENST00000415831.1;ENST00000453134.2	5'UTR;5'UTR	0.93 ; 0.2	1.27 ; 0.24	0.05
cg15719199	chr1	156470295	MEF2D;MEF2D;MEF2D;MEF2D;MEF2D;MEF2D;MEF2D;MEF2D	ENST00000353795.3;ENST00000464356.1;ENST00000541336.1;ENST00000348159.4;ENST00000464356.1;ENST00000353795.3;ENST00000541336.1;ENST00000348159.4	1stExon;1stExon;1stExon;1stExon;3'UTR;5'UTR;5'UTR;5'UTR	-5.04 ; 0.25	-4.67 ; 0.18	0.05
cg17661928	chr14	74725362				-0.89 ; 0.2	-0.64 ; 0.12	0.05
cg04103532	chr6	143249236	HIVEP2	ENST00000367603.2	5'UTR	0.52 ; 0.18	0.82 ; 0.14	0.05
cg15887497	chr12	120534569	RAB35;RAB35	ENST00000229340.5;ENST00000427416.2	3'UTR;3'UTR	3.16 ; 0.19	3.45 ; 0.2	0.05
cg02593958	chr15	66543899	MEGF11;MEGF11;MEGF11;MEGF11	ENST00000395614.1;ENST00000288745.3;ENST00000422354.1;ENST00000409699.2	5'UTR;5'UTR;5'UTR;5'UTR	-0.46 ; 0.12	-0.29 ; 0.12	0.05
cg01341643	chr17	76472354				2.99 ; 0.17	3.26 ; 0.19	0.05
cg27493342	chr3	177527009				2.69 ; 0.17	2.91 ; 0.15	0.05
cg15590502	chr20	33450012				1.87 ; 0.25	2.29 ; 0.34	0.05
cg22352122	chr11	453757				1.2 ; 0.21	1.44 ; 0.11	0.05
cg23398109	chr17	26658767				2.15 ; 0.21	2.56 ; 0.31	0.05
cg17699214	chr4	40890013				1.77 ; 0.18	2.11 ; 0.27	0.05
cg12488346	chr15	91538153	PRC1;PRC1;PRC1;PRC1;PRC1;PRC1	ENST00000361188.5;ENST00000361188.5;ENST00000394249.3;ENST00000556129.1;ENST00000442656.2;ENST00000361919.3	1stExon;5'UTR;TSS1500;TSS1500;TSS1500;TSS1500	-6.4 ; 0.73	-5.38 ; 0.52	0.05
cg05063895	chr16	2073518				-3.83 ; 0.19	-3.53 ; 0.18	0.05
cg10099601	chr7	28998577	AC005013.5;AC005013.5;TRIL	ENST00000425873.1;ENST00000436594.1;ENST00000322982.3	5'UTR;5'UTR;TSS1500	0.41 ; 0.56	1.07 ; 0.4	0.05
cg22894896	chr17	29886890	MIR193A	ENST00000384882.1	TSS200	1.21 ; 0.34	1.66 ; 0.27	0.05
cg03270374	chr22	49796990				2.8 ; 0.25	3.13 ; 0.22	0.05
cg00908042	chr22	43059020				0.79 ; 0.17	1.01 ; 0.1	0.05
cg19602370	chr10	72539427				2.22 ; 0.16	2.52 ; 0.21	0.05
cg24060730	chr7	116193811				2.4 ; 0.16	2.75 ; 0.3	0.05
cg14400541	chr2	206692685				1.57 ; 0.19	1.89 ; 0.23	0.05
cg11629380	chr4	982823	IDUA	ENST00000509744.1	5'UTR	1.59 ; 0.08	1.79 ; 0.17	0.05
cg12815142	chr17	4872603	SPAG7	ENST00000206020.3	TSS1500	1.93 ; 0.14	2.3 ; 0.28	0.05
cg23132268	chr5	147162169	JAKMIP2;JAKMIP2;JAKMIP2;JAKMIP2;JAKMIP2;JAKMIP2;JAKMIP2	ENST00000539401.1;ENST00000333010.6;ENST00000265272.5;ENST00000333010.6;ENST00000507386.1;ENST00000539401.1;ENST00000265272.5	1stExon;1stExon;1stExon;5'UTR;TSS200;5'UTR;5'UTR	-2.1 ; 0.3	-1.48 ; 0.48	0.05
cg01786109	chr1	16056218	RP11-288I21.1;PLEKHM2	ENST00000453804.1;ENST00000477849.1	3'UTR;TSS200	3.72 ; 0.36	3.17 ; 0.45	0.05
cg05840553	chr9	130212635	RPL12;RPL12;LRSAM1;LRSAM1;LRSAM1	ENST00000497322.1;ENST00000497322.1;ENST00000300417.6;ENST00000373324.4;ENST00000323301.4	3'UTR;1stExon;TSS1500;TSS1500;TSS1500	-5.38 ; 0.25	-5.01 ; 0.23	0.05
cg15032166	chr7	155263349				-0.73 ; 0.13	-0.57 ; 0.08	0.05
cg21592003	chr15	74687517				0.61 ; 0.22	0.96 ; 0.29	0.05
cg18740861	chr10	134998487				3.41 ; 0.22	3.76 ; 0.25	0.05
cg08276565	chr6	30295772	TRIM39;TRIM39;TRIM39;TRIM39;HCG18;TRIM39	ENST00000449040.2;ENST00000412529.2;ENST00000396548.1;ENST00000376659.5;ENST00000426882.1;ENST00000396547.1	5'UTR;5'UTR;5'UTR;5'UTR;TSS1500;TSS1500	0.9 ; 0.33	1.37 ; 0.31	0.05
cg08876943	chr5	1865843				-1 ; 0.21	-0.63 ; 0.23	0.05
cg01875118	chr14	105288878	RP11-477I4.3	ENST00000555578.1	5'UTR	1.44 ; 0.15	1.69 ; 0.14	0.05
cg07222421	chr1	155718648				2.6 ; 0.23	2.89 ; 0.19	0.05
cg01678415	chr16	5037461				-3.74 ; 0.39	-3.07 ; 0.4	0.05
cg12644617	chr10	1209939	LINC00200	ENST00000425630.1	5'UTR	1.89 ; 0.22	2.35 ; 0.37	0.05
cg15239703	chr4	169931051	RP11-483A20.3	ENST00000506933.1	TSS1500	-2.91 ; 0.13	-2.62 ; 0.23	0.05
cg05780006	chr1	65524084				1.79 ; 0.2	2.08 ; 0.14	0.05
cg14260530	chr9	117157871	AKNA	ENST00000307564.4	TSS1500	0.44 ; 0.2	0.72 ; 0.18	0.05
cg22846506	chr19	3036284				-5.97 ; 0.5	-5.23 ; 0.35	0.05
cg02171804	chr14	105145974				1.96 ; 0.14	2.16 ; 0.13	0.05
cg22843146	chr15	74033803	C15orf59	ENST00000558834.1	TSS1500	-0.16 ; 0.23	0.13 ; 0.17	0.04
cg02739744	chr7	2613265				2.06 ; 0.16	2.27 ; 0.09	0.04
cg26151283	chr1	27481658	SLC9A1;SLC9A1;SLC9A1	ENST00000545949.1;ENST00000374086.3;ENST00000263980.3	TSS1500;TSS1500;TSS1500	-5.16 ; 0.25	-4.77 ; 0.24	0.04
cg13832372	chr9	124983482	LHX6;LHX6;LHX6	ENST00000559895.1;ENST00000560152.1;ENST00000559895.1	5'UTR;3'UTR;1stExon	-2.4 ; 0.14	-2.17 ; 0.18	0.04
cg15172728	chr10	7214443	SFMBT2	ENST00000361972.4	ExonBnd	2.69 ; 0.19	2.99 ; 0.22	0.04
cg14510641	chr20	35879597	GHRH;GHRH	ENST00000237527.3;ENST00000373611.2	3'UTR;3'UTR	2.15 ; 0.21	2.44 ; 0.21	0.04
cg02084118	chr7	971027	ADAP1	ENST00000463358.1	3'UTR	3.42 ; 0.47	3.95 ; 0.24	0.04
cg16985702	chr7	115846993				3.89 ; 0.32	4.59 ; 0.61	0.04
cg22160377	chr6	31637251	CSNK2B;LY6G5B;LY6G5B;LY6G5B	ENST00000496869.1;ENST00000375864.4;ENST00000409525.1;ENST00000495631.1	5'UTR;TSS1500;TSS1500;TSS1500	2.23 ; 0.19	2.49 ; 0.16	0.04
cg26588688	chr4	3630603				0.83 ; 0.18	1.09 ; 0.19	0.04
cg04817034	chr11	77920577	USP35	ENST00000530535.1	5'UTR	2.87 ; 0.27	3.23 ; 0.21	0.04
cg10634619	chr1	3663435	TP73-AS1;TP73-AS1	ENST00000452079.1;ENST00000452079.1	1stExon;3'UTR	0.2 ; 0.2	0.68 ; 0.36	0.04
cg25854856	chr20	302165	RP5-1103G7.4;RP5-1103G7.4	ENST00000414676.1;ENST00000442637.1	3'UTR;3'UTR	1.55 ; 0.19	1.8 ; 0.17	0.04
cg04528808	chr6	169824053				3.64 ; 0.15	3.93 ; 0.22	0.04
cg22207135	chr5	194879	CTD-2083E4.7	ENST00000563761.1	TSS1500	1.6 ; 0.14	1.94 ; 0.27	0.04
cg08337065	chr19	42873882	MEGF8;MEGF8	ENST00000378073.4;ENST00000251268.5	5'UTR;ExonBnd	2.03 ; 0.16	2.24 ; 0.11	0.04
cg26256836	chr5	131528456	P4HA2-AS1;P4HA2;P4HA2;P4HA2	ENST00000417667.1;ENST00000401867.1;ENST00000379086.1;ENST00000379104.2	5'UTR;3'UTR;3'UTR;3'UTR	3.24 ; 0.43	3.99 ; 0.6	0.04
cg22356268	chr19	58693616	ZNF274	ENST00000326804.4	TSS1500	1.83 ; 0.39	2.28 ; 0.22	0.04
cg14425843	chr7	92729833	SAMD9	ENST00000379958.2	3'UTR	4.15 ; 0.41	3.6 ; 0.21	0.04
cg26527984	chr17	73761562	GALK1;GALK1;GALK1	ENST00000375188.3;ENST00000225614.1;ENST00000437911.1	TSS1500;TSS1500;TSS1500	-0.98 ; 0.13	-0.8 ; 0.13	0.04
cg17616537	chr17	46628663	HOXB-AS3	ENST00000465846.2	5'UTR	2.05 ; 0.17	2.33 ; 0.14	0.04
cg03156547	chr14	23525003	CDH24;CDH24;CDH24	ENST00000267383.5;ENST00000267383.5;ENST00000422751.1	1stExon;5'UTR;5'UTR	-0.47 ; 0.11	-0.34 ; 0.07	0.04
cg01152073	chr5	179246575	SQSTM1;SQSTM1;SQSTM1;SQSTM1;SQSTM1	ENST00000389805.4;ENST00000454378.2;ENST00000402874.3;ENST00000510187.1;ENST00000376929.3	TSS1500;TSS1500;TSS1500;TSS1500;5'UTR	-2.42 ; 0.21	-2.1 ; 0.25	0.04
cg09487449	chr19	47983663	KPTN;KPTN	ENST00000536339.1;ENST00000338134.2	5'UTR;ExonBnd	0.02 ; 0.17	0.28 ; 0.15	0.04
cg24987745	chr2	17819167				2.17 ; 0.17	2.46 ; 0.23	0.04
cg21251791	chr2	3129858	AC019118.2	ENST00000457478.1	TSS200	2.15 ; 0.17	2.39 ; 0.17	0.04
cg15722151	chr19	12946231	RTBDN;RTBDN;RTBDN	ENST00000393233.2;ENST00000322912.4;ENST00000393233.2	1stExon;TSS200;5'UTR	-4.07 ; 0.42	-3.56 ; 0.23	0.04
cg19438860	chr5	11385821	CTNND2;CTNND2	ENST00000495388.2;ENST00000458100.2	TSS1500;5'UTR	-3.4 ; 0.3	-3.86 ; 0.35	0.04
cg14478895	chr2	10692118				4.87 ; 0.28	5.32 ; 0.37	0.04
cg15979098	chr19	52511370	ZNF615	ENST00000376716.4	5'UTR	-5.07 ; 0.47	-5.96 ; 0.46	0.04
cg09400607	chr17	76641712				1.63 ; 0.37	2.09 ; 0.17	0.04
cg02531924	chr5	1522816				0.09 ; 0.22	0.35 ; 0.17	0.04
cg11883737	chr3	129276179	PLXND1;PLXND1	ENST00000393239.1;ENST00000504689.1	3'UTR;TSS200	3.68 ; 0.33	4.29 ; 0.41	0.04
cg06679185	chr11	7985764	NLRP10	ENST00000328600.2	TSS1500	2.51 ; 0.18	2.8 ; 0.13	0.04
cg24057218	chr14	68660680	RAD51B	ENST00000469165.2	5'UTR	0.95 ; 0.25	1.48 ; 0.4	0.04
cg20213479	chr8	10460029				1.19 ; 0.14	1.43 ; 0.19	0.04
cg01442193	chr18	10526432	NAPG	ENST00000542979.1	5'UTR	-3.64 ; 0.25	-3.21 ; 0.26	0.04
cg26401541	chr6	91078974				-3.4 ; 0.84	-2.46 ; 0.39	0.04
cg26638266	chr2	36923086	VIT;VIT;VIT;VIT;VIT;VIT;VIT	ENST00000379242.3;ENST00000402257.3;ENST00000457137.2;ENST00000497382.1;ENST00000404084.1;ENST00000379241.3;ENST00000401530.1	TSS1500;TSS1500;TSS1500;TSS1500;TSS1500;TSS1500;TSS1500	1.13 ; 0.21	1.46 ; 0.23	0.04
cg21240420	chr6	33148096	COL11A2	ENST00000374708.4	ExonBnd	0.51 ; 0.14	0.75 ; 0.19	0.04
cg17993296	chr17	18908923	FAM83G;FAM83G	ENST00000388995.5;ENST00000345041.4	TSS1500;TSS1500	1.54 ; 0.24	1.86 ; 0.16	0.04
cg10350689	chr4	74735924				0.1 ; 0.31	0.55 ; 0.31	0.04
cg09601994	chr2	197629280	GTF3C3	ENST00000263956.3	3'UTR	4.02 ; 0.46	3.46 ; 0.33	0.04
cg27422581	chr11	520862				3.77 ; 0.39	4.45 ; 0.46	0.04
cg16553024	chr7	116138462	CAV2;CAV2;CAV2;AC002066.1;CAV2;AC002066.1	ENST00000222693.4;ENST00000343213.2;ENST00000393480.2;ENST00000446355.1;ENST00000462876.1;ENST00000413968.1	TSS1500;TSS1500;TSS1500;3'UTR;5'UTR;3'UTR	0.47 ; 0.23	0.87 ; 0.31	0.04
cg27174822	chr16	2902830	PRSS22;PRSS22	ENST00000161006.3;ENST00000571228.1	3'UTR;3'UTR	1.36 ; 0.32	1.75 ; 0.23	0.04
cg13208732	chr8	57124347	PLAG1;PLAG1;PLAG1;CHCHD7;CHCHD7;CHCHD7;CHCHD7;CHCHD7;CHCHD7;CHCHD7;CHCHD7;CHCHD7;CHCHD7;CHCHD7;CHCHD7	ENST00000316981.3;ENST00000423799.2;ENST00000519027.1;ENST00000518801.1;ENST00000396723.5;ENST00000523061.1;ENST00000521524.1;ENST00000521831.1;ENST00000521831.1;ENST00000355315.3;ENST00000355315.3;ENST00000303759.3;ENST00000303759.3;ENST00000517933.1;ENST00000517933.1	TSS1500;TSS1500;TSS1500;TSS200;TSS200;TSS200;TSS200;1stExon;5'UTR;1stExon;5'UTR;1stExon;5'UTR;1stExon;5'UTR	-5.04 ; 0.23	-5.53 ; 0.29	0.04
cg01790438	chr5	10332117				1.66 ; 0.22	2.06 ; 0.21	0.04
cg13458255	chr8	58191386	C8orf71	ENST00000521663.1	TSS1500	3.65 ; 0.25	3.95 ; 0.18	0.04
cg25936177	chr15	89313056				-0.45 ; 0.09	-0.23 ; 0.16	0.04
cg03399754	chr1	2318795	MORN1	ENST00000469374.1	3'UTR	2.03 ; 0.16	2.32 ; 0.13	0.04
cg03116740	chr11	841335	TSPAN4;TSPAN4;TSPAN4	ENST00000397397.2;ENST00000397411.2;ENST00000397396.1	TSS1500;TSS1500;TSS1500	0.37 ; 0.12	0.69 ; 0.23	0.04
cg24300981	chr1	3059626				4.96 ; 0.26	5.45 ; 0.41	0.04
cg09532267	chr16	73127338	RP11-346C20.2	ENST00000569990.2	5'UTR	2.62 ; 0.16	2.93 ; 0.21	0.04
cg23871796	chr18	12291249				3.78 ; 0.2	4.32 ; 0.41	0.04
cg00971110	chr7	84814140	SEMA3D	ENST00000444867.1	5'UTR	2.15 ; 0.22	2.44 ; 0.18	0.04
cg24247786	chr7	1940280				2.34 ; 0.15	2.58 ; 0.17	0.04
cg06665984	chr14	92506784	TRIP11;TRIP11	ENST00000555105.1;ENST00000267622.4	TSS1500;TSS1500	-4.37 ; 0.27	-4.03 ; 0.2	0.04
cg25219643	chr11	86106473	CCDC81;CCDC81;CCDC81	ENST00000528728.1;ENST00000354755.1;ENST00000278487.3	5'UTR;ExonBnd;5'UTR	-0.59 ; 0.16	-0.37 ; 0.09	0.04
cg23851027	chr19	51857538	ETFB	ENST00000354232.3	1stExon	1.38 ; 0.15	1.65 ; 0.22	0.04
cg01093801	chr12	122252646				2.31 ; 0.15	2.56 ; 0.17	0.04
cg26534677	chr8	27630505	U6;CCDC25;CCDC25;ESCO2	ENST00000365372.1;ENST00000356537.4;ENST00000539095.1;ENST00000305188.8	TSS1500;TSS1500;TSS1500;TSS1500	-2.42 ; 0.31	-1.93 ; 0.28	0.04
cg02839195	chr11	65816027	GAL3ST3	ENST00000312006.4	5'UTR	2.05 ; 0.12	2.31 ; 0.23	0.04
cg18735775	chr13	110982652				1.54 ; 0.2	1.83 ; 0.18	0.04
cg21658670	chr19	41930894	CTC-435M10.3;BCKDHA	ENST00000540732.1;ENST00000269980.2	3'UTR;3'UTR	1.02 ; 0.22	0.63 ; 0.28	0.04
cg06554928	chr17	4852795	ENO3;PFN1	ENST00000522301.1;ENST00000225655.5	TSS1500;TSS1500	-4.31 ; 0.17	-4.58 ; 0.19	0.04
cg10298859	chr13	112883993				2.64 ; 0.18	2.93 ; 0.21	0.04
cg25433496	chr17	293505				-0.03 ; 0.34	0.44 ; 0.21	0.04
cg23976336	chr7	8254711				2.32 ; 0.15	2.54 ; 0.08	0.04
cg25597784	chr22	37865644	MFNG;MFNG	ENST00000416983.3;ENST00000356998.3	3'UTR;3'UTR	-0.02 ; 0.21	0.26 ; 0.18	0.04
cg23818827	chr1	3044768				2.07 ; 0.19	2.32 ; 0.19	0.04
cg07411420	chr3	56492969	ERC2	ENST00000288221.6	5'UTR	-0.19 ; 0.24	0.31 ; 0.38	0.04
cg02116131	chr17	1175360				0.89 ; 0.1	1.05 ; 0.13	0.04
cg26210267	chr4	668877	MYL5;ATP5I;ATP5I;MYL5;MYL5;MYL5	ENST00000506838.1;ENST00000506525.1;ENST00000304312.4;ENST00000506838.1;ENST00000505477.1;ENST00000511290.1	1stExon;TSS1500;TSS1500;5'UTR;5'UTR;5'UTR	-3.76 ; 0.22	-3.48 ; 0.17	0.04
cg21533830	chr11	117301482				3.1 ; 0.24	3.4 ; 0.18	0.04
cg07630931	chr16	27770949				2.14 ; 0.17	2.35 ; 0.15	0.04
cg11092860	chr5	123812728				3.49 ; 0.2	3.8 ; 0.21	0.04
cg03571320	chr9	139582389	AGPAT2;AGPAT2;AGPAT2	ENST00000538402.1;ENST00000371694.3;ENST00000371696.2	TSS1500;TSS1500;TSS1500	-2.88 ; 0.14	-2.61 ; 0.22	0.04
cg26209812	chr4	38690309				3.72 ; 0.2	3.99 ; 0.2	0.04
cg23095192	chr2	145271307	ZEB2	ENST00000465070.1	3'UTR	-0.88 ; 0.16	-0.64 ; 0.11	0.04
cg08822523	chr4	91156290	FAM190A;FAM190A;FAM190A	ENST00000458365.2;ENST00000509176.1;ENST00000458365.2	1stExon;5'UTR;5'UTR	0.12 ; 0.24	0.43 ; 0.12	0.04
cg08734637	chr7	130131189	MEST;MEST;MEST;MEST;MEST;MEST	ENST00000341441.4;ENST00000378576.4;ENST00000223215.4;ENST00000437945.1;ENST00000393187.1;ENST00000393187.1	5'UTR;5'UTR;TSS1500;TSS1500;1stExon;5'UTR	0.34 ; 0.09	0.58 ; 0.15	0.04
cg17468563	chr1	12654900	DHRS3	ENST00000482265.1	3'UTR	-0.54 ; 0.11	-0.39 ; 0.09	0.04
cg24011441	chr19	15947948				-4.73 ; 0.3	-4.35 ; 0.19	0.04
cg25945004	chr13	114265942	TFDP1;TFDP1;TFDP1	ENST00000538138.1;ENST00000465174.1;ENST00000544902.1	5'UTR;5'UTR;5'UTR	3.42 ; 0.46	2.92 ; 0.22	0.04
cg01561807	chr13	114307602				3.41 ; 0.25	3.89 ; 0.41	0.04
cg19470841	chr17	31352187				0.14 ; 0.15	0.36 ; 0.12	0.04
cg18240850	chr12	122794229				3.1 ; 0.21	2.7 ; 0.25	0.04
cg07091062	chr16	917687				2.13 ; 0.14	2.37 ; 0.18	0.04
cg01054454	chr8	143869334	LY6D;LY6D;RP11-706C16.8	ENST00000518434.1;ENST00000301263.4;ENST00000510610.2	TSS1500;TSS1500;5'UTR	1.18 ; 0.08	1.37 ; 0.15	0.04
cg00512459	chr15	88266173				0.65 ; 0.21	1 ; 0.22	0.04
cg06694561	chr2	236716285				2.44 ; 0.2	2.67 ; 0.1	0.04
cg09504570	chr8	8493391				3.38 ; 0.38	4.09 ; 0.38	0.04
cg08054038	chr19	45348674	PVRL2	ENST00000252485.3	TSS1500	-1.34 ; 0.13	-1.55 ; 0.15	0.04
cg15666789	chr18	29171545	TTR;TTR	ENST00000237014.3;ENST00000541025.1	TSS200;TSS200	0.04 ; 0.21	0.39 ; 0.21	0.04
cg01444643	chr1	55504848	PCSK9;PCSK9;PCSK9	ENST00000302118.5;ENST00000452118.2;ENST00000543384.1	TSS1500;TSS1500;TSS1500	0.59 ; 0.15	0.81 ; 0.12	0.04
cg03922479	chr16	90002467	AC092143.1;RP11-566K11.2;TUBB3;RP11-566K11.2;TUBB3	ENST00000459378.1;ENST00000304984.5;ENST00000554444.1;ENST00000556922.1;ENST00000315491.7	TSS1500;3'UTR;3'UTR;3'UTR;3'UTR	-0.3 ; 0.23	-0.02 ; 0.12	0.04
cg00333622	chr20	33459477				1.75 ; 0.1	1.9 ; 0.11	0.04
cg25593573	chr3	45077920				-0.68 ; 0.42	-0.15 ; 0.34	0.04
cg11136111	chr12	81325704				0.22 ; 0.09	0.49 ; 0.2	0.04
cg06545328	chr16	5083910	NAGPA;NAGPA;NAGPA	ENST00000381955.3;ENST00000561580.1;ENST00000563578.1	1stExon;1stExon;TSS1500	-7.02 ; 0.8	-6.1 ; 0.37	0.04
cg26224060	chr5	94957243	GPR150	ENST00000380007.2	1stExon	-0.29 ; 0.21	0 ; 0.14	0.04
cg02467382	chr8	581851				2.07 ; 0.34	2.6 ; 0.35	0.04
cg25101869	chr11	36531122	TRAF6;TRAF6;RAG1	ENST00000348124.5;ENST00000526995.1;ENST00000529126.1	5'UTR;5'UTR;TSS1500	-4.31 ; 0.16	-4.01 ; 0.15	0.04
cg04025889	chr20	32891089	AHCY;AHCY;AHCY;AHCY	ENST00000468908.1;ENST00000217426.2;ENST00000217426.2;ENST00000538132.1	TSS1500;1stExon;5'UTR;5'UTR	-4.75 ; 0.17	-4.49 ; 0.17	0.04
cg08429256	chr17	80188425	SLC16A3	ENST00000392341.1	5'UTR	-0.52 ; 0.2	-0.23 ; 0.18	0.04
cg05501327	chr18	13384001	C18orf1	ENST00000399848.2	5'UTR	4.02 ; 0.29	4.65 ; 0.45	0.04
cg22618240	chr19	35645556	FXYD5;FXYD5;FXYD5;FXYD5;FXYD5;FXYD5;FXYD5	ENST00000423817.2;ENST00000543307.1;ENST00000392218.1;ENST00000392219.2;ENST00000496493.1;ENST00000541435.1;ENST00000342879.3	TSS1500;TSS200;TSS200;TSS200;TSS200;TSS200;TSS200	-5.55 ; 0.53	-4.8 ; 0.54	0.04
cg19496364	chr8	94551463	LINC00535	ENST00000501400.1	3'UTR	0.29 ; 0.16	0.48 ; 0.11	0.04
cg13370427	chr22	40743980	ADSL	ENST00000537028.1	5'UTR	-2.78 ; 0.28	-2.46 ; 0.18	0.04
cg07318145	chr1	247614654	OR2B11	ENST00000318749.6	1stExon	1.08 ; 0.24	1.38 ; 0.13	0.04
cg10854092	chr10	133985931	JAKMIP3;JAKMIP3	ENST00000477275.1;ENST00000298622.4	5'UTR;3'UTR	0.8 ; 0.34	1.25 ; 0.32	0.04
cg12309172	chr15	91454691	MAN2A2	ENST00000430376.2	TSS1500	3.75 ; 0.12	3.93 ; 0.11	0.04
cg09450823	chr11	1431833	BRSK2;BRSK2;BRSK2	ENST00000382179.1;ENST00000528710.1;ENST00000528710.1	TSS1500;1stExon;5'UTR	0.51 ; 0.12	0.8 ; 0.25	0.04
cg06486593	chr9	139318467				1.08 ; 0.16	1.46 ; 0.27	0.03
cg15924566	chr4	57969541				1.11 ; 0.13	1.39 ; 0.23	0.03
cg02424995	chr6	30015848	ZNRD1-AS1;ZNRD1-AS1;ZNRD1-AS1;ZNRD1-AS1;ZNRD1-AS1;ZNRD1-AS1;ZNRD1-AS1	ENST00000425604.1;ENST00000448093.1;ENST00000376797.3;ENST00000420251.1;ENST00000437417.1;ENST00000422224.1;ENST00000421692.1	3'UTR;3'UTR;3'UTR;3'UTR;3'UTR;3'UTR;3'UTR	3.12 ; 0.38	3.64 ; 0.4	0.03
cg24724428	chr6	11044888	RP1-62D2.3;ELOVL2	ENST00000456616.1;ENST00000354666.3	TSS200;TSS1500	0.61 ; 0.33	1.07 ; 0.25	0.03
cg07279321	chr6	12717790	PHACTR1;PHACTR1;PHACTR1	ENST00000379348.2;ENST00000432934.2;ENST00000379350.1	TSS1500;TSS1500;TSS200	-1.35 ; 0.26	-1 ; 0.24	0.03
cg12098441	chr6	119217672				-0.31 ; 0.28	0.08 ; 0.19	0.03
cg04856629	chr14	69105434				2.66 ; 0.13	2.85 ; 0.08	0.03
cg15923814	chr3	58576837				1.56 ; 0.16	1.85 ; 0.19	0.03
cg06553736	chr8	48044856	U6	ENST00000364116.1	TSS1500	1.45 ; 0.13	1.68 ; 0.2	0.03
cg03924715	chr3	126246115				1.99 ; 0.14	2.2 ; 0.17	0.03
cg00668103	chr7	100084730	NYAP1	ENST00000454988.1	1stExon	1.62 ; 0.21	1.97 ; 0.2	0.03
cg00555268	chr20	62202358	RP4-697K14.7	ENST00000479540.1	3'UTR	2.11 ; 0.3	2.46 ; 0.16	0.03
cg03151709	chr6	30686511	MDC1;MDC1;TUBB	ENST00000376405.2;ENST00000376406.3;ENST00000327892.8	TSS1500;TSS1500;TSS1500	1.67 ; 0.34	2.34 ; 0.48	0.03
cg07398767	chr17	50237205	CA10;CA10;CA10;CA10	ENST00000442502.2;ENST00000451037.2;ENST00000285273.4;ENST00000570565.1	5'UTR;TSS1500;TSS200;5'UTR	-1.12 ; 0.17	-0.88 ; 0.17	0.03
cg14105467	chr5	149675916	ARSI	ENST00000328668.7	3'UTR	1.76 ; 0.1	2 ; 0.14	0.03
cg18559568	chr21	43441670	ZNF295-AS1;ZNF295-AS1;ZNF295-AS1	ENST00000455701.1;ENST00000429739.1;ENST00000412906.1	TSS1500;TSS1500;5'UTR	2.2 ; 0.14	2.46 ; 0.18	0.03
cg16759813	chr2	104988400				0.43 ; 0.33	0.88 ; 0.18	0.03
cg05645440	chr7	158792487				2.15 ; 0.21	2.41 ; 0.16	0.03
cg02962630	chr15	41222776				-1.83 ; 0.2	-1.5 ; 0.26	0.03
cg05001478	chr19	1668832				-4.74 ; 0.35	-5.2 ; 0.29	0.03
cg04921109	chr14	69952104				0.14 ; 0.33	-0.26 ; 0.25	0.03
cg17249997	chr4	76632525				6.36 ; 1.22	5.04 ; 0.53	0.03
cg16756757	chr2	73444595	SMYD5	ENST00000474652.1	5'UTR	2.62 ; 0.16	2.93 ; 0.18	0.03
cg01297896	chr8	142628827				0.46 ; 0.11	0.62 ; 0.11	0.03
cg09319227	chr16	352684	AXIN1	ENST00000481769.1	3'UTR	2.43 ; 0.15	2.66 ; 0.16	0.03
cg05175318	chr14	79747774				-0.51 ; 0.37	0.02 ; 0.37	0.03
cg13215995	chr17	43222258				-0.17 ; 0.14	-0.01 ; 0.1	0.03
cg04229372	chr13	113477850	ATP11A	ENST00000432166.1	5'UTR	4.18 ; 0.48	5.08 ; 0.71	0.03
cg21997141	chr2	1482185	TPO	ENST00000497517.2	5'UTR	2.36 ; 0.15	2.6 ; 0.15	0.03
cg08048577	chr13	103250866				-2.78 ; 0.25	-2.45 ; 0.19	0.03
cg15249411	chr12	54673020	RP11-968A15.8;HNRNPA1;CBX5;CBX5	ENST00000553061.1;ENST00000546500.1;ENST00000209875.4;ENST00000550489.1	5'UTR;TSS1500;5'UTR;5'UTR	-5.28 ; 0.37	-4.63 ; 0.27	0.03
cg04560741	chr20	37056075	RP4-564F22.2;SNORA71A;SNORA71A	ENST00000449469.1;ENST00000439912.1;ENST00000364729.1	3'UTR;1stExon;1stExon	1.07 ; 0.17	1.27 ; 0.13	0.03
cg12681727	chr2	238262372				1.06 ; 0.16	1.34 ; 0.23	0.03
cg16239216	chr5	532991				-0.09 ; 0.23	0.19 ; 0.18	0.03
cg04931037	chr2	190448262				2.23 ; 0.4	2.8 ; 0.44	0.03
cg25191983	chr8	26239060	SDAD1P1;BNIP3L	ENST00000519902.1;ENST00000380629.2	3'UTR;TSS1500	2.66 ; 0.34	2.14 ; 0.34	0.03
cg11219976	chr12	131702549				3.32 ; 0.48	2.62 ; 0.39	0.03
cg08574978	chr13	76800180				-0.3 ; 0.33	0.19 ; 0.36	0.03
cg13269645	chr6	28864832	HCG14	ENST00000444986.1	5'UTR	-4.58 ; 0.34	-5.05 ; 0.21	0.03
cg18083597	chr17	80190129	SLC16A3;SLC16A3	ENST00000392341.1;ENST00000392339.1	5'UTR;TSS200	-2.78 ; 0.38	-2.24 ; 0.28	0.03
cg10773601	chr19	51226046	CLEC11A;CLEC11A	ENST00000250340.3;ENST00000445858.1	TSS1500;TSS1500	0.27 ; 0.18	0.5 ; 0.16	0.03
cg25947773	chr2	223771010	ACSL3;ACSL3	ENST00000357430.3;ENST00000392066.3	5'UTR;5'UTR	1.08 ; 0.15	1.3 ; 0.16	0.03
cg00585116	chr8	143761585	PSCA;PSCA;PSCA	ENST00000301258.4;ENST00000513264.1;ENST00000505305.1	TSS1500;TSS1500;5'UTR	1.3 ; 0.16	1.53 ; 0.17	0.03
cg05410934	chr13	41059150				2.01 ; 0.27	2.34 ; 0.19	0.03
cg02146032	chr8	11559156	GATA4;GATA4	ENST00000528712.1;ENST00000532977.1	5'UTR;5'UTR	-3.64 ; 0.25	-3.19 ; 0.28	0.03
cg11535486	chr10	99258388	UBTD1;MMS19;MMS19;MMS19;MMS19;MMS19;MMS19;MMS19	ENST00000370664.3;ENST00000438925.2;ENST00000438925.2;ENST00000370782.1;ENST00000422291.2;ENST00000327253.8;ENST00000355839.6;ENST00000483626.1	TSS1500;1stExon;5'UTR;5'UTR;TSS1500;TSS1500;TSS1500;3'UTR	-6.19 ; 0.66	-5.23 ; 0.59	0.03
cg16922446	chr13	22748835				3 ; 0.19	3.32 ; 0.26	0.03
cg16140321	chr6	161575256	AGPAT4	ENST00000366908.5	3'UTR	3.46 ; 0.19	3.74 ; 0.22	0.03
cg01127994	chr16	322773				1.36 ; 0.24	1.72 ; 0.19	0.03
cg13082120	chr6	33257050	PFDN6;PFDN6;PFDN6;PFDN6;PFDN6;WDR46;WDR46;WDR46	ENST00000374606.5;ENST00000374610.2;ENST00000374607.1;ENST00000463584.1;ENST00000395131.1;ENST00000374617.4;ENST00000374617.4;ENST00000477718.1	TSS1500;TSS1500;TSS1500;TSS1500;TSS200;1stExon;5'UTR;TSS200	-4.44 ; 0.44	-4.99 ; 0.34	0.03
cg00286878	chr7	130131633	MEST;MEST;MEST;MEST;MEST	ENST00000341441.4;ENST00000378576.4;ENST00000223215.4;ENST00000437945.1;ENST00000393187.1	5'UTR;5'UTR;TSS1500;TSS1500;5'UTR	0.66 ; 0.09	0.86 ; 0.18	0.03
cg13471844	chr9	35810673	SPAG8;SPAG8	ENST00000479751.1;ENST00000340291.2	3'UTR;ExonBnd	3.19 ; 0.17	3.46 ; 0.2	0.03
cg11749264	chr6	109940408	AKD1	ENST00000341338.6	5'UTR	1.44 ; 0.28	1.78 ; 0.2	0.03
cg13526915	chr14	24164078				-0.45 ; 0.31	0.06 ; 0.3	0.03
cg26583952	chr16	89972070				3.56 ; 0.17	4.02 ; 0.36	0.03
cg27273157	chr14	62161964	HIF1A;RP11-618G20.4;HIF1A;HIF1A;HIF1A	ENST00000323441.6;ENST00000557544.1;ENST00000539494.1;ENST00000394988.4;ENST00000337138.4	TSS1500;3'UTR;TSS1500;TSS1500;TSS1500	-6.78 ; 0.56	-5.92 ; 0.57	0.03
cg19489804	chr14	51240822				3.51 ; 0.42	4.12 ; 0.46	0.03
cg05742863	chr22	45809319	RIBC2;RIBC2	ENST00000342894.3;ENST00000538017.1	TSS1500;TSS1500	1.9 ; 0.3	1.39 ; 0.28	0.03
cg03206179	chr15	44281604	FRMD5	ENST00000484674.1	5'UTR	1.34 ; 0.14	1.49 ; 0.08	0.03
cg25262427	chr13	100092081				2.87 ; 0.18	3.33 ; 0.32	0.03
cg07792978	chr16	56626178				1.31 ; 0.21	1.62 ; 0.23	0.03
cg04155718	chr3	52519802	NISCH	ENST00000479054.1	ExonBnd	3.93 ; 0.31	4.41 ; 0.38	0.03
cg05640361	chr17	79073545				1.47 ; 0.12	1.75 ; 0.24	0.03
cg25729166	chr15	77933790	RP11-307C19.3;LINGO1	ENST00000558691.1;ENST00000561030.1	TSS1500;5'UTR	0.77 ; 0.18	0.98 ; 0.14	0.03
cg21517320	chr19	19932702	ZNF506;ZNF506	ENST00000545006.1;ENST00000443905.2	TSS200;TSS200	-5.01 ; 0.44	-4.55 ; 0.18	0.03
cg17200737	chr14	92198536	CATSPERB	ENST00000256343.3	TSS200	3.14 ; 0.19	3.41 ; 0.18	0.03
cg15917344	chr7	89975873	GTPBP10;GTPBP10	ENST00000257659.8;ENST00000222511.6	TSS200;TSS200	-3.95 ; 0.32	-3.45 ; 0.27	0.03
cg05027258	chr2	9459293				3.73 ; 0.35	3.33 ; 0.17	0.03
cg20158796	chr12	131589353				-3.26 ; 0.17	-3.48 ; 0.15	0.03
cg18678107	chr14	100130465				-1.46 ; 0.2	-1.19 ; 0.18	0.03
cg00307483	chr1	27817084	WASF2;WASF2	ENST00000536657.1;ENST00000430629.2	TSS1500;TSS1500	-4.49 ; 0.28	-4.12 ; 0.19	0.03
cg08853571	chr5	121305621				1.12 ; 0.25	1.47 ; 0.21	0.03
cg23698536	chr8	124218573				2.85 ; 0.12	3.03 ; 0.13	0.03
cg18138866	chr1	28559174	DNAJC8	ENST00000489277.1	3'UTR	-4.42 ; 0.76	-3.34 ; 0.65	0.03
cg00252616	chr4	698303	PCGF3;PCGF3;PCGF3	ENST00000362003.5;ENST00000400151.2;ENST00000521023.2	TSS1500;TSS1500;TSS1500	2.35 ; 0.21	2.66 ; 0.21	0.03
cg11847468	chr10	3825031	KLF6	ENST00000173785.4	TSS1500	-2.9 ; 0.45	-1.87 ; 0.62	0.03
cg05680710	chr6	31868144	C2;C2;C2	ENST00000452323.2;ENST00000469372.1;ENST00000432397.2	TSS1500;5'UTR;5'UTR	2.11 ; 0.15	2.36 ; 0.21	0.03
cg21931986	chr2	36922916	VIT;VIT;VIT;VIT;VIT;VIT;VIT	ENST00000379242.3;ENST00000402257.3;ENST00000457137.2;ENST00000497382.1;ENST00000404084.1;ENST00000379241.3;ENST00000401530.1	TSS1500;TSS1500;TSS1500;TSS1500;TSS1500;TSS1500;TSS1500	1.76 ; 0.29	2.29 ; 0.3	0.03
cg24923920	chr2	193013929				2.39 ; 0.36	2.97 ; 0.41	0.03
cg02976843	chr17	2843257				0.16 ; 0.32	0.58 ; 0.24	0.03
cg21462596	chr19	843995				-1.82 ; 0.55	-1.17 ; 0.36	0.03
cg21210642	chr9	100881995	TRIM14;TRIM14;TRIM14;TRIM14	ENST00000311688.6;ENST00000341469.2;ENST00000375092.4;ENST00000375098.3	TSS1500;TSS1500;TSS1500;TSS1500	-0.86 ; 0.67	-0.04 ; 0.41	0.03
cg26307728	chr1	156081268	LMNA	ENST00000368301.2	5'UTR	2.39 ; 0.51	1.58 ; 0.45	0.03
cg23941434	chr5	147162161	JAKMIP2;JAKMIP2;JAKMIP2;JAKMIP2;JAKMIP2;JAKMIP2;JAKMIP2	ENST00000539401.1;ENST00000333010.6;ENST00000265272.5;ENST00000333010.6;ENST00000507386.1;ENST00000539401.1;ENST00000265272.5	1stExon;1stExon;1stExon;5'UTR;TSS200;5'UTR;5'UTR	-2.5 ; 0.44	-1.8 ; 0.42	0.03
cg05339942	chr17	77436163	RBFOX3;RBFOX3	ENST00000415831.1;ENST00000453134.2	5'UTR;5'UTR	1.38 ; 0.28	1.72 ; 0.2	0.03
cg19971655	chr1	55464927	BSND	ENST00000371265.4	1stExon	1.64 ; 0.1	1.87 ; 0.2	0.03
cg13204236	chr2	47476732	AC073283.4	ENST00000419035.1	3'UTR	1.81 ; 0.24	2.16 ; 0.22	0.03
cg20619104	chr4	7803013				2.47 ; 0.27	2.85 ; 0.28	0.03
cg00692610	chr17	34996066				-0.07 ; 0.24	0.22 ; 0.19	0.03
cg23041071	chr21	30445974	CCT8;CCT8;CCT8;CCT8;CCT8	ENST00000286788.4;ENST00000542732.1;ENST00000286788.4;ENST00000470450.1;ENST00000540844.1	1stExon;TSS1500;5'UTR;TSS200;TSS200	-6.29 ; 0.63	-5.49 ; 0.48	0.03
cg25449930	chr22	40079505				0.85 ; 0.17	1.09 ; 0.15	0.03
cg14724925	chr10	134675438				0.26 ; 0.16	0.51 ; 0.18	0.03
cg03742729	chr12	133201736				1.31 ; 0.13	1.5 ; 0.14	0.03
cg27353309	chr11	68436786				2.97 ; 0.21	3.31 ; 0.22	0.03
cg02667022	chr5	147162223	JAKMIP2;JAKMIP2;JAKMIP2;JAKMIP2;JAKMIP2;JAKMIP2;JAKMIP2	ENST00000539401.1;ENST00000333010.6;ENST00000265272.5;ENST00000333010.6;ENST00000507386.1;ENST00000539401.1;ENST00000265272.5	1stExon;1stExon;1stExon;5'UTR;TSS200;5'UTR;5'UTR	-1.54 ; 0.31	-1.1 ; 0.28	0.03
cg03071221	chr11	64176842				2.08 ; 0.24	2.35 ; 0.1	0.03
cg08198517	chr8	101170222	SPAG1;SPAG1;Y_RNA;SPAG1;SPAG1;SPAG1	ENST00000520508.1;ENST00000388798.2;ENST00000365440.1;ENST00000251809.3;ENST00000520643.1;ENST00000520643.1	TSS1500;TSS1500;TSS1500;TSS200;1stExon;5'UTR	-7.1 ; 0.83	-6.11 ; 0.26	0.03
cg26953232	chr6	32942494	BRD2	ENST00000443797.2	5'UTR	-3.78 ; 0.31	-3.27 ; 0.31	0.03
cg23077820	chr2	223154176				1.01 ; 0.26	1.3 ; 0.13	0.03
cg23269663	chr19	45250480	BCL3;BCL3;BCL3	ENST00000403534.3;ENST00000487394.1;ENST00000164227.5	TSS1500;TSS1500;TSS1500	-4.56 ; 0.82	-3.54 ; 0.38	0.03
cg26143540	chr11	121542234				0.43 ; 0.17	0.63 ; 0.13	0.03
cg15265116	chr4	164440990	TMA16	ENST00000358572.5	3'UTR	1.12 ; 0.15	1.35 ; 0.17	0.03
cg20522708	chr17	12623407	MYOCD;MYOCD;MYOCD	ENST00000395988.1;ENST00000395982.2;ENST00000468060.1	TSS200;5'UTR;5'UTR	2.61 ; 0.18	2.94 ; 0.23	0.03
cg10720867	chr6	155537595	TIAM2	ENST00000275246.7	TSS200	3.61 ; 0.55	2.96 ; 0.33	0.03
cg05315417	chr18	44237019	LOXHD1	ENST00000536736.1	TSS200	1.61 ; 0.27	1.92 ; 0.16	0.03
cg21605369	chr6	76092436	RP11-415D17.3	ENST00000419709.1	5'UTR	1.15 ; 0.24	1.69 ; 0.46	0.03
cg15922513	chr12	131561251	GPR133	ENST00000543617.1	TSS200	1.1 ; 0.07	1.3 ; 0.16	0.03
cg05554161	chr9	127540080	OLFML2A	ENST00000342100.6	5'UTR	0.67 ; 0.14	1.01 ; 0.25	0.03
cg26881997	chr5	1779456				1.17 ; 0.2	1.41 ; 0.11	0.03
cg04226542	chr12	64173449	TMEM5;TMEM5;TMEM5;RP11-415I12.3	ENST00000537982.1;ENST00000537373.1;ENST00000261234.6;ENST00000509615.2	TSS1500;TSS1500;TSS200;3'UTR	-4.39 ; 0.4	-3.96 ; 0.17	0.03
cg22775123	chr6	39761595	DAAM2;DAAM2	ENST00000274867.4;ENST00000398904.2	5'UTR;5'UTR	-1.05 ; 0.21	-0.69 ; 0.28	0.03
cg13202082	chr1	9882851				-4.25 ; 0.34	-4.77 ; 0.42	0.03
cg22774829	chr7	127033083	ZNF800;ZNF800;ZNF800	ENST00000393312.1;ENST00000393313.1;ENST00000265827.3	TSS1500;TSS1500;TSS1500	-4.23 ; 0.13	-3.97 ; 0.2	0.03
cg00282953	chr5	175793541	MIR1271	ENST00000408537.1	TSS1500	1.7 ; 0.16	1.94 ; 0.18	0.03
cg05722741	chr6	168897588				0.5 ; 0.24	0.77 ; 0.14	0.03
cg26947773	chr14	93392220	CHGA	ENST00000553866.1	5'UTR	1.67 ; 0.14	1.44 ; 0.15	0.03
cg16564824	chr20	10199536	SNAP25;SNAP25;RP5-839B4.7;SNAP25;SNAP25	ENST00000254976.2;ENST00000304886.2;ENST00000421143.1;ENST00000254976.2;ENST00000304886.2	1stExon;1stExon;3'UTR;5'UTR;5'UTR	-1.74 ; 0.19	-1.4 ; 0.22	0.03
cg14359934	chr9	131107719				2.42 ; 0.25	2.8 ; 0.21	0.03
cg14930242	chr3	139020892	MRPS22;MRPS22	ENST00000489521.1;ENST00000495075.1	5'UTR;5'UTR	2.9 ; 0.15	3.26 ; 0.28	0.03
cg22995106	chr16	70558876	COG4;COG4;COG4;COG4;SF3B3;SF3B3	ENST00000338984.5;ENST00000564653.1;ENST00000539961.1;ENST00000323786.5;ENST00000302516.5;ENST00000310750.4	TSS1500;TSS1500;TSS1500;TSS1500;5'UTR;5'UTR	-4.26 ; 0.3	-3.86 ; 0.29	0.03
cg14456490	chr3	9321914				-0.19 ; 0.17	0.01 ; 0.13	0.03
cg06094043	chr13	25820885	MTMR6	ENST00000381801.5	3'UTR	1.21 ; 0.17	1.46 ; 0.2	0.03
cg00182727	chr20	44640501	MMP9	ENST00000545925.1	TSS200	-0.94 ; 0.14	-0.74 ; 0.13	0.03
cg16073427	chr11	65657742	CCDC85B	ENST00000312579.2	TSS200	-2.76 ; 0.21	-2.46 ; 0.2	0.03
cg13066630	chr21	34863891	DNAJC28;DNAJC28;DNAJC28;DNAJC28	ENST00000402202.1;ENST00000381947.3;ENST00000402202.1;ENST00000314399.3	5'UTR;5'UTR;1stExon;TSS200	-4.1 ; 0.15	-3.89 ; 0.14	0.03
cg11423556	chr2	69728114				0.94 ; 0.37	1.37 ; 0.26	0.03
cg04415662	chr3	50333269	HYAL3;HYAL3;HYAL3	ENST00000359051.3;ENST00000450982.1;ENST00000336307.1	5'UTR;5'UTR;5'UTR	2.46 ; 0.14	2.72 ; 0.15	0.02
cg23200818	chr12	133414294	POLE;RP11-46H11.10	ENST00000455752.2;ENST00000541341.1	TSS1500;3'UTR	2.08 ; 0.28	2.45 ; 0.23	0.02
cg09270028	chr19	55983873				0.09 ; 0.22	0.34 ; 0.15	0.02
cg25890275	chr11	60929200	VPS37C;VPS37C	ENST00000301765.5;ENST00000540084.1	TSS200;TSS1500	-6.2 ; 0.51	-5.66 ; 0.22	0.02
cg08524883	chr17	30331245				4.55 ; 0.73	3.74 ; 0.34	0.02
cg16598405	chr6	31621210	APOM;APOM;BAG6;BAG6;BAG6;BAG6;BAG6	ENST00000375918.2;ENST00000375920.4;ENST00000375976.4;ENST00000375964.5;ENST00000439687.2;ENST00000404765.2;ENST00000211379.5	5'UTR;5'UTR;TSS1500;TSS1500;TSS1500;TSS1500;TSS1500	-4.47 ; 0.57	-3.78 ; 0.18	0.02
cg12470219	chr8	144955057				1.95 ; 0.15	2.24 ; 0.24	0.02
cg13880897	chr6	18336302				0.77 ; 0.35	1.18 ; 0.23	0.02
cg14374799	chr8	21882942	NPM2;NPM2	ENST00000521157.1;ENST00000520180.1	ExonBnd;5'UTR	0 ; 0.24	0.27 ; 0.15	0.02
cg05571645	chr6	168686299				2.43 ; 0.17	2.65 ; 0.11	0.02
cg18663325	chr6	4021670	PRPF4B;PRPF4B;RP3-406P24.3	ENST00000538861.1;ENST00000337659.6;ENST00000415144.1	TSS1500;1stExon;TSS1500	-5.2 ; 0.16	-4.89 ; 0.21	0.02
cg25236904	chr12	132568643	EP400NL;EP400NL;EP400NL	ENST00000389560.2;ENST00000443539.2;ENST00000392352.1	TSS1500;TSS1500;TSS1500	-6.63 ; 0.34	-6.12 ; 0.33	0.02
cg09996971	chr3	42577799	VIPR1;VIPR1;VIPR1	ENST00000543411.1;ENST00000438259.2;ENST00000433647.1	3'UTR;3'UTR;3'UTR	0.89 ; 0.15	1.07 ; 0.1	0.02
cg14643264	chr9	27408242				0.93 ; 0.17	1.3 ; 0.25	0.02
cg26956007	chr16	77904190	VAT1L	ENST00000563850.1	5'UTR	-0.84 ; 0.2	-0.47 ; 0.29	0.02
cg22273427	chr2	127977385	CYP27C1	ENST00000409327.1	5'UTR	-2.28 ; 0.4	-1.72 ; 0.35	0.02
cg00718336	chr3	99742090	FILIP1L;C3orf26	ENST00000354552.3;ENST00000496116.1	5'UTR;5'UTR	0.09 ; 0.18	0.43 ; 0.25	0.02
cg22157069	chr1	226756482				1.81 ; 0.19	2.07 ; 0.18	0.02
cg18406934	chr8	23183238				2.81 ; 0.14	3.01 ; 0.16	0.02
cg05981584	chr5	2708607				2.83 ; 0.32	3.36 ; 0.41	0.02
cg17760412	chr12	111357148				-0.34 ; 0.16	-0.12 ; 0.1	0.02
cg10437217	chr6	33215814	HCG25	ENST00000450514.1	TSS1500	-0.24 ; 0.24	0.07 ; 0.21	0.02
cg06344054	chr16	2795332	CTD-2270P14.3;CTD-2270P14.3;CTD-2270P14.3	ENST00000577055.1;ENST00000571305.1;ENST00000573802.1	3'UTR;TSS1500;3'UTR	1.59 ; 0.2	1.83 ; 0.15	0.02
cg03977237	chr5	139060922	CXXC5;CXXC5	ENST00000515038.1;ENST00000515038.1	1stExon;5'UTR	3.85 ; 0.2	3.58 ; 0.2	0.02
cg11074977	chr3	135914379	MSL2;MSL2;MSL2	ENST00000434835.2;ENST00000309993.2;ENST00000309993.2	TSS1500;1stExon;5'UTR	-6.21 ; 0.47	-5.58 ; 0.32	0.02
cg13365901	chr19	51220256	SHANK1;SHANK1	ENST00000391814.1;ENST00000359082.2	5'UTR;TSS200	1.05 ; 0.12	1.26 ; 0.14	0.02
cg02198544	chrX	152711731	TREX2;TREX2;TREX2;TREX2	ENST00000370231.2;ENST00000393862.2;ENST00000370231.2;ENST00000330912.2	5'UTR;5'UTR;1stExon;5'UTR	2.13 ; 0.33	2.72 ; 0.49	0.02
cg01403379	chr10	1202350				2.63 ; 0.14	2.95 ; 0.26	0.02
cg12283302	chr20	62113045				-1.06 ; 0.25	-0.79 ; 0.14	0.02
cg14523847	chr7	153584597	DPP6;DPP6	ENST00000404039.1;ENST00000404039.1	5'UTR;1stExon	0.81 ; 0.3	1.22 ; 0.29	0.02
cg18364858	chr14	103227298				-0.2 ; 0.23	0.09 ; 0.2	0.02
cg18609120	chr6	29945409	HCG9;HCG9	ENST00000376800.3;ENST00000463275.1	5'UTR;5'UTR	0.56 ; 0.28	0.97 ; 0.21	0.02
cg07157230	chr14	105363943				1.37 ; 0.15	1.65 ; 0.18	0.02
cg13039082	chr11	77123331	PAK1;PAK1;PAK1;PAK1;PAK1	ENST00000528203.1;ENST00000529248.1;ENST00000530617.1;ENST00000278568.4;ENST00000356341.3	TSS1500;TSS1500;TSS1500;5'UTR;5'UTR	-2.95 ; 0.3	-2.55 ; 0.27	0.02
cg08897759	chr5	178415944	GRM6;GRM6;GRM6;RP11-281O15.4	ENST00000319065.5;ENST00000319065.5;ENST00000319065.5;ENST00000519491.1	ExonBnd;ExonBnd;ExonBnd;5'UTR	3.46 ; 0.43	2.91 ; 0.17	0.02
cg14640367	chr5	1660156				-1.57 ; 0.19	-1.24 ; 0.2	0.02
cg23239891	chr19	8808017	ACTL9	ENST00000324436.3	1stExon	5.1 ; 0.54	6.17 ; 0.83	0.02
cg22375757	chr3	66680257				2.82 ; 0.14	3.18 ; 0.26	0.02
cg20269729	chr6	33152008				4.05 ; 0.29	4.7 ; 0.49	0.02
cg11241498	chr12	14134816				-2.85 ; 0.27	-2.41 ; 0.31	0.02
cg12980353	chr22	37603819				2.5 ; 0.23	2.82 ; 0.22	0.02
cg05964557	chr10	130295781				2.61 ; 0.22	2.9 ; 0.2	0.02
cg10011495	chr22	46516475				0.57 ; 0.28	0.89 ; 0.18	0.02
cg17071181	chr3	171757786	FNDC3B;FNDC3B;FNDC3B	ENST00000336824.4;ENST00000423424.1;ENST00000392699.1	TSS1500;TSS1500;5'UTR	-2.62 ; 0.19	-2.85 ; 0.13	0.02
cg15822934	chr2	71357313	MPHOSPH10;MPHOSPH10;MCEE	ENST00000468427.1;ENST00000244230.2;ENST00000244217.5	TSS1500;TSS200;1stExon	-5.87 ; 0.52	-5.29 ; 0.28	0.02
cg03093076	chr19	1390962	AC005329.6;NDUFS7	ENST00000382445.4;ENST00000435801.2	TSS1500;3'UTR	8.74 ; 1	7.65 ; 0.49	0.02
cg00701706	chr17	72931632	OTOP3	ENST00000328801.3	TSS1500	-0.71 ; 0.18	-0.44 ; 0.14	0.02
cg00657810	chr16	69967212	WWP2	ENST00000544162.1	5'UTR	2.87 ; 0.33	3.4 ; 0.33	0.02
cg05468584	chr10	135061287	RP13-49I15.5;RP13-49I15.5;MIR202	ENST00000553459.1;ENST00000300167.6;ENST00000362219.2	3'UTR;3'UTR;TSS200	0.26 ; 0.21	0.49 ; 0.09	0.02
cg11998619	chr19	48364243				1.1 ; 0.26	1.44 ; 0.19	0.02
cg08461760	chr7	25703644	AC003090.1	ENST00000446840.1	TSS1500	-0.66 ; 0.28	-0.23 ; 0.28	0.02
cg02456521	chr19	36046428				0.79 ; 0.1	0.96 ; 0.12	0.02
cg25376409	chr17	78973288	CHMP6	ENST00000325167.5	3'UTR	2.71 ; 0.21	3.07 ; 0.29	0.02
cg06092729	chr12	64845451	TBK1	ENST00000331710.5	TSS1500	-4.57 ; 0.48	-4 ; 0.3	0.02
cg14548963	chr9	21812891	MTAP;RP11-70L8.3	ENST00000460874.1;ENST00000427788.1	5'UTR;5'UTR	2.72 ; 0.31	3.31 ; 0.49	0.02
cg02773403	chr10	62053458	ANK3	ENST00000395293.2	5'UTR	2.04 ; 0.35	2.66 ; 0.38	0.02
cg27279583	chr17	61514753				2.76 ; 0.26	3.14 ; 0.28	0.02
cg14405893	chr9	127539942	OLFML2A	ENST00000342100.6	5'UTR	-3.09 ; 0.26	-2.67 ; 0.3	0.02
cg19099311	chr7	157568170				2.8 ; 0.37	3.26 ; 0.3	0.02
cg10705306	chr8	37337009	RP11-150O12.2;RP11-150O12.1	ENST00000517897.1;ENST00000520422.1	TSS1500;5'UTR	-0.96 ; 0.17	-0.65 ; 0.24	0.02
cg04781638	chr15	83240791	CPEB1;CPEB1;CPEB1;CPEB1;CPEB1;CPEB1	ENST00000564522.1;ENST00000398592.2;ENST00000423133.2;ENST00000398591.2;ENST00000568757.1;ENST00000450751.2	TSS1500;TSS1500;TSS1500;TSS1500;5'UTR;5'UTR	-1.17 ; 0.28	-0.84 ; 0.16	0.02
cg06684987	chr19	45567721				0.71 ; 0.09	0.89 ; 0.15	0.02
cg25746499	chr2	240153778	HDAC4	ENST00000456922.2	5'UTR	0.51 ; 0.15	0.77 ; 0.18	0.02
cg05446322	chr13	36053408	NBEA;NBEA;NBEA	ENST00000543274.1;ENST00000537702.1;ENST00000402346.1	5'UTR;5'UTR;5'UTR	1.18 ; 0.28	1.52 ; 0.22	0.02
cg01385356	chr17	76837375	USP36;USP36	ENST00000542802.1;ENST00000312010.6	TSS1500;TSS1500	-3.33 ; 0.63	-2.41 ; 0.37	0.02
cg25040937	chr10	113484557				0.86 ; 0.19	1.22 ; 0.31	0.02
cg09489234	chr17	72769152				3.79 ; 0.39	3.29 ; 0.28	0.02
cg10288510	chr1	214158727	PROX1-AS1	ENST00000451396.2	3'UTR	-1.26 ; 0.34	-0.73 ; 0.35	0.02
cg00491603	chr19	4676557	DPP9;DPP9	ENST00000357909.2;ENST00000262960.8	3'UTR;3'UTR	1.94 ; 0.09	2.13 ; 0.16	0.02
cg20580655	chr15	93257624	FAM174B	ENST00000557398.1	5'UTR	-3.8 ; 0.29	-3.2 ; 0.28	0.02
cg05204898	chr2	99193570				3.23 ; 0.13	3.51 ; 0.24	0.02
cg20676580	chr19	44115063	SRRM5;SRRM5	ENST00000417606.1;ENST00000526798.1	TSS1500;5'UTR	1.38 ; 0.18	1.6 ; 0.15	0.02
cg05349159	chr1	247695328	C1orf150;C1orf150;C1orf150;C1orf150;C1orf150;C1orf150	ENST00000366491.2;ENST00000366489.1;ENST00000531662.1;ENST00000527084.1;ENST00000527541.1;ENST00000463359.1	5'UTR;5'UTR;5'UTR;5'UTR;5'UTR;5'UTR	1.31 ; 0.21	1.55 ; 0.12	0.02
cg07025312	chr16	27583843				-0.76 ; 0.23	-0.5 ; 0.16	0.02
cg00709728	chr3	124778476	RN5S137	ENST00000516833.1	TSS1500	2.92 ; 0.34	3.4 ; 0.31	0.02
cg05862114	chr7	130132259	MEST;MEST;MEST	ENST00000341441.4;ENST00000378576.4;ENST00000393187.1	5'UTR;5'UTR;5'UTR	1.55 ; 0.14	1.8 ; 0.19	0.02
cg03829542	chr11	67029374				-0.62 ; 0.16	-0.4 ; 0.15	0.02
cg01533082	chr14	58567637				2.02 ; 0.18	2.32 ; 0.23	0.02
cg12683944	chr17	45330929	ITGB3;ITGB3;ITGB3;ITGB3	ENST00000262017.2;ENST00000559488.1;ENST00000571680.1;ENST00000435993.2	TSS1500;TSS1500;TSS1500;TSS1500	-1.47 ; 0.29	-1.1 ; 0.14	0.02
cg22149837	chr17	41150293	Y_RNA;RPL27	ENST00000363257.1;ENST00000253788.4	TSS1500;TSS200	-5.88 ; 0.14	-6.55 ; 0.59	0.02
cg27519411	chr1	67390349	MIER1;MIER1;MIER1;MIER1;WDR78;WDR78;WDR78;WDR78	ENST00000371017.3;ENST00000357692.2;ENST00000401041.1;ENST00000371012.2;ENST00000371023.3;ENST00000371022.3;ENST00000371026.3;ENST00000431318.1	TSS1500;TSS1500;TSS1500;TSS1500;1stExon;1stExon;1stExon;5'UTR	-3.72 ; 0.17	-3.45 ; 0.19	0.02
cg19331777	chr10	30344362	KIAA1462	ENST00000375377.1	5'UTR	1.11 ; 0.38	1.7 ; 0.29	0.02
cg19681718	chr22	33454623	SYN3	ENST00000358763.2	TSS1500	-0.97 ; 0.25	-0.62 ; 0.24	0.02
cg07007420	chr21	35833877	KCNE1;KCNE1;KCNE1	ENST00000399284.1;ENST00000337385.3;ENST00000399286.2	5'UTR;5'UTR;5'UTR	3.14 ; 0.18	3.53 ; 0.33	0.02
cg03243902	chr8	140748972	TRAPPC9	ENST00000522504.1	3'UTR	3.15 ; 0.23	3.42 ; 0.16	0.02
cg00037406	chr19	835147				2.37 ; 0.25	2.79 ; 0.33	0.02
cg04638710	chr4	183167912	ODZ3	ENST00000511685.1	5'UTR	0.38 ; 0.29	0.75 ; 0.22	0.02
cg10702238	chr8	1475145	DLGAP2	ENST00000421627.2	5'UTR	2.61 ; 0.19	2.84 ; 0.14	0.02
cg10769615	chr2	239990350				2.96 ; 0.13	3.28 ; 0.27	0.02
cg03787849	chr17	43394547	MAP3K14	ENST00000344686.2	TSS200	-4.82 ; 0.36	-5.45 ; 0.49	0.02
cg02350785	chr22	22058080				2.65 ; 0.17	3.1 ; 0.34	0.02
cg27019250	chr7	48019388	HUS1;HUS1	ENST00000258774.5;ENST00000432325.1	TSS1500;TSS1500	-2.28 ; 0.2	-1.94 ; 0.19	0.02
cg08599824	chr7	67189164				0.27 ; 0.2	0.56 ; 0.15	0.02
cg21407818	chr1	853925	RP11-54O7.3	ENST00000417705.1	3'UTR	0.51 ; 0.11	0.71 ; 0.14	0.02
cg26238022	chr10	133760715	PPP2R2D	ENST00000470416.1	5'UTR	3.83 ; 0.27	4.32 ; 0.3	0.02
cg08165339	chr7	67741356	RP5-945F2.3	ENST00000446187.1	3'UTR	0.77 ; 0.24	1.08 ; 0.21	0.02
cg04177456	chr7	158217852				3.22 ; 0.18	3.54 ; 0.25	0.02
cg00940433	chr1	200144354	NR5A2;NR5A2	ENST00000236914.3;ENST00000367362.3	3'UTR;3'UTR	2.53 ; 0.15	2.74 ; 0.12	0.02
cg00536175	chrX	48645024	GATA1;GATA1;GATA1;GATA1	ENST00000376670.3;ENST00000376670.3;ENST00000376665.3;ENST00000376665.3	1stExon;5'UTR;1stExon;5'UTR	3.69 ; 0.81	2.69 ; 0.54	0.02
cg02553520	chr2	10917815				2.67 ; 0.16	2.88 ; 0.11	0.02
cg03623155	chr15	90320033	MESP2;MESP2	ENST00000341735.3;ENST00000558723.1	1stExon;5'UTR	-2.33 ; 0.4	-1.81 ; 0.31	0.02
cg00870166	chr8	74660057	STAU2;STAU2;STAU2;STAU2;STAU2;STAU2;STAU2;STAU2	ENST00000522962.1;ENST00000523558.1;ENST00000517542.1;ENST00000521451.1;ENST00000521419.1;ENST00000524300.1;ENST00000521727.1;ENST00000522509.1	TSS1500;TSS1500;TSS1500;TSS1500;TSS1500;TSS1500;TSS200;TSS200	-3.04 ; 0.3	-2.65 ; 0.29	0.02
cg24524485	chr10	124915458				-0.47 ; 0.28	-0.09 ; 0.26	0.02
cg04421915	chr3	9234050	SRGAP3-AS2;SRGAP3-AS2;SRGAP3	ENST00000436032.1;ENST00000450920.1;ENST00000433332.3	TSS200;TSS200;3'UTR	1.94 ; 0.23	2.27 ; 0.21	0.02
cg09840721	chr17	80989831	B3GNTL1;B3GNTL1	ENST00000571954.1;ENST00000576599.1	3'UTR;5'UTR	2.74 ; 0.34	3.38 ; 0.37	0.02
cg05759421	chr8	10447962				-2.17 ; 0.26	-1.83 ; 0.2	0.02
cg22125176	chr22	38435203				1.7 ; 0.15	2.08 ; 0.33	0.02
cg01641509	chr2	136844587				2.47 ; 0.22	2.73 ; 0.15	0.02
cg27552039	chr20	3140592	UBOX5;FASTKD5;UBOX5	ENST00000217173.2;ENST00000380266.3;ENST00000217173.2	1stExon;TSS200;5'UTR	-5.73 ; 0.42	-4.96 ; 0.64	0.02
cg22721765	chr5	149380233	TIGD6;HMGXB3;HMGXB3;TIGD6;HMGXB3;TIGD6;TIGD6	ENST00000296736.3;ENST00000503427.1;ENST00000503427.1;ENST00000296736.3;ENST00000502717.1;ENST00000532987.1;ENST00000515406.2	5'UTR;1stExon;5'UTR;1stExon;TSS200;TSS200;TSS200	-5.93 ; 0.42	-5.41 ; 0.36	0.02
cg04305858	chr6	30457182	HLA-E	ENST00000376630.4	TSS200	-4.63 ; 0.21	-4.35 ; 0.18	0.02
cg18845001	chr11	113283595	DRD2	ENST00000355319.2	ExonBnd	2.18 ; 0.17	2.38 ; 0.1	0.02
cg01019985	chr1	247752006	OR2G2;RP11-978I15.10;RP11-978I15.10	ENST00000320065.1;ENST00000435333.1;ENST00000446347.1	1stExon;3'UTR;3'UTR	3.11 ; 0.22	3.38 ; 0.15	0.02
cg13479091	chr9	128639595	PBX3;PBX3	ENST00000373483.2;ENST00000492314.2	5'UTR;5'UTR	4.01 ; 0.3	4.52 ; 0.42	0.02
cg12808290	chr12	127206290				2.13 ; 0.25	2.54 ; 0.27	0.02
cg13022121	chr6	33148386				3.17 ; 0.2	3.47 ; 0.24	0.02
cg17212277	chr5	178660962				1.13 ; 0.25	0.83 ; 0.15	0.02
cg13947833	chr18	12434246				2.87 ; 0.2	3.17 ; 0.17	0.02
cg25407198	chr7	130131268	MEST;MEST;MEST;MEST;MEST;MEST	ENST00000341441.4;ENST00000378576.4;ENST00000223215.4;ENST00000437945.1;ENST00000393187.1;ENST00000393187.1	5'UTR;5'UTR;TSS1500;TSS1500;1stExon;5'UTR	0.81 ; 0.09	1.05 ; 0.21	0.02
cg04244849	chr1	46929878	LINC00505	ENST00000455247.1	5'UTR	1.88 ; 0.19	2.11 ; 0.14	0.02
cg04106389	chr17	7117241				-0.76 ; 0.1	-0.6 ; 0.12	0.02
cg10523996	chr3	126423120	CHCHD6;CHCHD6;CHCHD6;CHCHD6	ENST00000290913.3;ENST00000290913.3;ENST00000508789.1;ENST00000508789.1	5'UTR;1stExon;5'UTR;1stExon	-7.87 ; 0.54	-7.06 ; 0.45	0.02
cg12669271	chr8	118987299				2.37 ; 0.41	2.98 ; 0.39	0.02
cg00626515	chr20	56287004	PMEPA1;PMEPA1;PMEPA1;PMEPA1	ENST00000395816.3;ENST00000347215.4;ENST00000265626.4;ENST00000472841.1	TSS1500;TSS1500;TSS1500;TSS1500	2.2 ; 0.19	2.47 ; 0.16	0.02
cg21553389	chr6	33385399	CUTA	ENST00000440279.2	1stExon	-4.38 ; 0.23	-4.09 ; 0.18	0.02
cg27525636	chr7	157171342				4.15 ; 0.37	3.73 ; 0.21	0.02
cg07134316	chr12	57488112	NAB2	ENST00000357680.4	3'UTR	-1.54 ; 0.36	-1.07 ; 0.29	0.02
cg02102456	chr2	100824336	AC104782.3	ENST00000452354.1	TSS1500	1.38 ; 0.16	1.65 ; 0.19	0.02
cg13383332	chr8	141644455	EIF2C2	ENST00000517293.1	3'UTR	-3.96 ; 0.28	-3.61 ; 0.24	0.02
cg06797385	chr16	30018105	DOC2A	ENST00000350119.4	ExonBnd	2.96 ; 0.3	3.43 ; 0.35	0.02
cg05247914	chr19	35629701	FXYD1;FXYD1;LGI4	ENST00000455515.1;ENST00000351325.3;ENST00000493050.1	TSS1500;TSS200;3'UTR	-0.18 ; 0.33	0.2 ; 0.17	0.02
cg26466921	chr12	117037546	RP11-497G19.3	ENST00000550742.1	5'UTR	-4.44 ; 0.16	-4.18 ; 0.18	0.02
cg03596126	chr19	36243162	LIN37	ENST00000301159.7	ExonBnd	2.95 ; 0.19	3.32 ; 0.28	0.02
cg07125009	chr16	30621667	ZNF689;ZNF689;ZNF689;ZNF689;ZNF689	ENST00000443190.2;ENST00000443190.2;ENST00000566673.1;ENST00000287461.3;ENST00000287461.3	1stExon;5'UTR;3'UTR;1stExon;5'UTR	-4.87 ; 0.25	-5.26 ; 0.3	0.02
cg12485794	chr2	226447266				2.23 ; 0.14	2.47 ; 0.13	0.02
cg10735582	chr3	150140075	TSC22D2	ENST00000492828.1	TSS1500	0.07 ; 0.37	0.48 ; 0.19	0.02
cg07278174	chr2	242784150				2.48 ; 0.23	2.86 ; 0.29	0.02
cg00939727	chr2	134935506	MGAT5;MGAT5	ENST00000468758.1;ENST00000409645.1	5'UTR;5'UTR	2.73 ; 0.12	2.56 ; 0.1	0.02
cg07987697	chr2	131674687	ARHGEF4;ARHGEF4;ARHGEF4;ARHGEF4	ENST00000525839.1;ENST00000428230.2;ENST00000326016.5;ENST00000428230.2	TSS1500;1stExon;5'UTR;5'UTR	2.83 ; 0.19	3.03 ; 0.11	0.02
cg02176915	chr16	29908373	SEZ6L2	ENST00000562159.1	3'UTR	0.08 ; 0.18	0.32 ; 0.17	0.02
cg14455998	chr7	133811808	LRGUK;LRGUK	ENST00000285928.2;ENST00000473068.1	TSS1500;TSS1500	-3.11 ; 0.28	-2.76 ; 0.23	0.02
cg00055292	chr7	4846846	RADIL	ENST00000536091.1	3'UTR	0.61 ; 0.14	0.79 ; 0.12	0.02
cg25507719	chr15	57620452				2.08 ; 0.23	2.35 ; 0.17	0.02
cg23954268	chr5	172672454				-1.73 ; 0.22	-1.42 ; 0.2	0.02
cg23786152	chr10	105610562				0.04 ; 0.32	0.38 ; 0.15	0.02
cg05580991	chr8	97185039				-0.25 ; 0.15	-0.08 ; 0.09	0.02
cg02576228	chr16	7702102				1.52 ; 0.09	1.72 ; 0.15	0.02
cg24412895	chr8	102115923				-1.14 ; 0.18	-0.88 ; 0.13	0.02
cg18053768	chr4	123300224	ADAD1;ADAD1;ADAD1;ADAD1;ADAD1	ENST00000388724.2;ENST00000388725.2;ENST00000492454.1;ENST00000296513.2;ENST00000296513.2	TSS1500;TSS1500;TSS1500;1stExon;5'UTR	3.53 ; 0.22	3.83 ; 0.21	0.02
cg07768931	chr13	112770808				2 ; 0.13	2.18 ; 0.09	0.02
cg13078563	chr15	27016796	GABRB3	ENST00000557641.1	3'UTR	-2.09 ; 0.45	-1.51 ; 0.4	0.02
cg04632980	chr1	228582549	TRIM11	ENST00000460651.1	3'UTR	3 ; 0.27	3.33 ; 0.21	0.02
cg14706334	chr7	129690961				-4.34 ; 0.18	-4.07 ; 0.14	0.02
cg05617996	chr3	137906122	ARMC8;ARMC8;ARMC8;ARMC8;ARMC8;ARMC8;ARMC8;ARMC8;ARMC8;ARMC8;ARMC8	ENST00000461822.1;ENST00000485396.1;ENST00000471453.1;ENST00000470821.1;ENST00000538260.1;ENST00000469044.1;ENST00000491704.1;ENST00000358441.2;ENST00000489213.1;ENST00000481646.1;ENST00000481646.1	TSS1500;TSS1500;TSS1500;TSS1500;TSS1500;TSS200;TSS200;TSS200;TSS200;1stExon;5'UTR	-5.05 ; 0.39	-4.54 ; 0.37	0.02
cg20249210	chr12	115172502	RP4-601P9.2	ENST00000551875.1	5'UTR	1.2 ; 0.23	1.61 ; 0.25	0.02
cg07184125	chr1	247173858				2.5 ; 0.18	2.84 ; 0.29	0.02
cg20117260	chr19	41937434	ATP5SL;ATP5SL	ENST00000417807.2;ENST00000301183.9	3'UTR;3'UTR	1.35 ; 0.29	0.95 ; 0.13	0.01
cg18643958	chr1	63988831	EFCAB7;ITGB3BP;ITGB3BP;ITGB3BP;ITGB3BP;ITGB3BP;ITGB3BP	ENST00000371088.4;ENST00000283568.8;ENST00000371092.3;ENST00000271002.10;ENST00000283568.8;ENST00000371092.3;ENST00000271002.10	TSS1500;1stExon;1stExon;1stExon;5'UTR;5'UTR;5'UTR	-7.25 ; 0.79	-6.1 ; 0.63	0.01
cg08135379	chr12	47474763	AMIGO2;AMIGO2;AMIGO2;AMIGO2;FAM113B	ENST00000550413.1;ENST00000321382.3;ENST00000266581.4;ENST00000429635.1;ENST00000546455.1	TSS1500;TSS1500;TSS1500;TSS1500;5'UTR	-3.21 ; 0.39	-2.69 ; 0.38	0.01
cg18891615	chr8	101962925	YWHAZ;YWHAZ;YWHAZ;YWHAZ;YWHAZ;YWHAZ;YWHAZ;YWHAZ;YWHAZ;YWHAZ;YWHAZ	ENST00000517797.1;ENST00000395948.2;ENST00000419477.2;ENST00000395956.3;ENST00000395953.2;ENST00000395958.2;ENST00000395957.2;ENST00000457309.1;ENST00000353245.3;ENST00000395951.3;ENST00000521309.1	5'UTR;5'UTR;5'UTR;5'UTR;5'UTR;5'UTR;5'UTR;5'UTR;5'UTR;TSS200;5'UTR	-4.74 ; 0.33	-4.2 ; 0.39	0.01
cg24579377	chr4	7666052				4.57 ; 0.43	5.13 ; 0.31	0.01
cg12694372	chr6	32064582				1.18 ; 0.39	0.67 ; 0.29	0.01
cg25439479	chr8	92971562	RUNX1T1;RUNX1T1	ENST00000523629.1;ENST00000396218.1	3'UTR;3'UTR	-1.14 ; 0.22	-0.88 ; 0.16	0.01
cg04773645	chr2	242814520				1.35 ; 0.15	1.61 ; 0.19	0.01
cg18960629	chr17	36585452				-2.87 ; 0.27	-2.56 ; 0.14	0.01
cg22811233	chr2	11623286				-3.24 ; 0.33	-3.76 ; 0.22	0.01
cg13595143	chr9	472966	KANK1	ENST00000382303.1	5'UTR	3.75 ; 0.33	3.26 ; 0.3	0.01
cg08871189	chr11	36311119	COMMD9;COMMD9;COMMD9;COMMD9	ENST00000532705.1;ENST00000537683.1;ENST00000263401.5;ENST00000452374.2	TSS200;TSS200;TSS200;TSS200	-3.94 ; 0.18	-4.23 ; 0.22	0.01
cg22697136	chr1	11714248	FBXO2;FBXO2;FBXO44;FBXO44;FBXO44;FBXO44;FBXO44	ENST00000466919.1;ENST00000466919.1;ENST00000251546.4;ENST00000376770.1;ENST00000376768.1;ENST00000251547.5;ENST00000376760.1	3'UTR;1stExon;TSS200;TSS1500;TSS1500;TSS1500;TSS1500	-0.45 ; 0.34	0.04 ; 0.26	0.01
cg01816146	chr22	48952883				3.52 ; 0.24	3.9 ; 0.26	0.01
cg12084750	chr8	140723584				-0.01 ; 0.18	0.23 ; 0.12	0.01
cg05842620	chr17	74985055				0.69 ; 0.11	0.89 ; 0.14	0.01
cg23156962	chr7	130131367	MEST;MEST;MEST;MEST;MEST	ENST00000341441.4;ENST00000378576.4;ENST00000223215.4;ENST00000437945.1;ENST00000393187.1	5'UTR;5'UTR;TSS1500;TSS1500;5'UTR	0.55 ; 0.09	0.8 ; 0.21	0.01
cg17583413	chr10	71332804	NEUROG3	ENST00000242462.4	5'UTR	-2.07 ; 0.35	-1.66 ; 0.21	0.01
cg18127395	chr7	95433546	DYNC1I1;DYNC1I1;DYNC1I1;DYNC1I1;DYNC1I1;DYNC1I1;DYNC1I1	ENST00000457059.1;ENST00000447467.2;ENST00000324972.6;ENST00000537881.1;ENST00000437599.1;ENST00000359388.4;ENST00000413338.1	TSS200;5'UTR;5'UTR;5'UTR;5'UTR;5'UTR;5'UTR	-0.67 ; 0.24	-0.39 ; 0.14	0.01
cg19738802	chr7	157985171	PTPRN2	ENST00000389413.3	ExonBnd	1.29 ; 0.14	1.52 ; 0.16	0.01
cg07637554	chr6	32179971	NOTCH4	ENST00000465528.1	3'UTR	0.76 ; 0.36	1.21 ; 0.32	0.01
cg01222380	chr5	116259413				2.98 ; 0.28	3.46 ; 0.41	0.01
cg13896192	chr1	40149432				0.13 ; 0.22	0.44 ; 0.24	0.01
cg05778706	chr10	101372151	SLC25A28	ENST00000497217.1	3'UTR	-5.9 ; 0.35	-5.31 ; 0.3	0.01
cg13529217	chr14	100875785				1.03 ; 0.1	1.22 ; 0.16	0.01
cg25221254	chr19	6333547	ACER1	ENST00000301452.3	1stExon	2.01 ; 0.27	2.31 ; 0.17	0.01
cg03393607	chr2	100723417	AC092667.2;AFF3;AFF3;AFF3;AFF3	ENST00000434301.1;ENST00000356421.2;ENST00000444786.2;ENST00000409579.1;ENST00000317233.4	5'UTR;TSS1500;TSS1500;TSS1500;5'UTR	1.83 ; 0.22	2.11 ; 0.2	0.01
cg24287110	chr10	3824687	KLF6	ENST00000173785.4	TSS1500	-3.64 ; 0.9	-2.24 ; 0.9	0.01
cg20517697	chr14	74208225	C14orf43;C14orf43;C14orf43;C14orf43	ENST00000423556.1;ENST00000286523.5;ENST00000394071.2;ENST00000486739.1	TSS1500;5'UTR;5'UTR;3'UTR	-4.53 ; 0.4	-4.06 ; 0.27	0.01
cg22222461	chr8	98000885				0.71 ; 0.25	1.07 ; 0.28	0.01
cg09917029	chr4	24263676				2.1 ; 0.64	2.91 ; 0.37	0.01
cg07885629	chr7	129422915				-3.34 ; 0.19	-2.94 ; 0.24	0.01
cg11604519	chr7	157622032				2.63 ; 0.18	2.98 ; 0.24	0.01
cg16676177	chr10	102972033				0.37 ; 0.19	0.66 ; 0.14	0.01
cg03213259	chr16	67189948				-0.2 ; 0.13	0.04 ; 0.19	0.01
cg23859635	chr2	42795262	MTA3;MTA3;MTA3;MTA3;MTA3;MTA3;MTA3	ENST00000406652.1;ENST00000406652.1;ENST00000407270.3;ENST00000282366.4;ENST00000406911.1;ENST00000405094.1;ENST00000405592.1	1stExon;5'UTR;TSS1500;TSS1500;TSS1500;TSS1500;5'UTR	-0.73 ; 0.29	-0.42 ; 0.14	0.01
cg25150021	chr2	242806033				-1.41 ; 0.56	-0.7 ; 0.48	0.01
cg03857640	chr16	46607688				1.48 ; 0.2	1.8 ; 0.24	0.01
cg15475840	chr10	102995719	RP11-107I14.1	ENST00000430651.1	TSS200	-1.86 ; 0.29	-1.48 ; 0.25	0.01
cg17717238	chr1	206811495	DYRK3	ENST00000489878.1	5'UTR	3.22 ; 0.2	2.71 ; 0.38	0.01
cg08858051	chr1	94313454	RP4-561L24.3;BCAR3	ENST00000565336.1;ENST00000370244.1	5'UTR;TSS1500	-5.24 ; 0.63	-4.41 ; 0.27	0.01
cg01532771	chr19	7827560	CLEC4M	ENST00000334806.5	TSS1500	0.53 ; 0.29	0.94 ; 0.31	0.01
cg01102379	chr11	78129867	GAB2;GAB2;RP11-452H21.1	ENST00000361507.4;ENST00000526030.1;ENST00000534168.1	TSS1500;TSS1500;5'UTR	-1.12 ; 0.19	-0.8 ; 0.24	0.01
cg08220122	chr8	141000016				4.34 ; 0.31	3.82 ; 0.38	0.01
cg16792632	chr14	64761208	ESR2;ESR2;ESR2;ESR2	ENST00000341099.4;ENST00000542956.1;ENST00000554572.1;ENST00000358599.5	TSS200;TSS200;5'UTR;5'UTR	-4.53 ; 0.22	-4.2 ; 0.25	0.01
cg19777991	chr18	34325636				2.33 ; 0.27	2.63 ; 0.12	0.01
cg12354056	chr3	186136503				1.01 ; 0.5	1.56 ; 0.29	0.01
cg18801028	chr1	29646475	PTPRU	ENST00000465525.1	TSS1500	2.43 ; 0.17	2.68 ; 0.18	0.01
cg21735374	chr17	39969397	LEPREL4;LEPREL4;FKBP10;LEPREL4;FKBP10;FKBP10;FKBP10;FKBP10	ENST00000545545.1;ENST00000393928.1;ENST00000269598.7;ENST00000355468.2;ENST00000321562.4;ENST00000489591.1;ENST00000414352.2;ENST00000489591.1	TSS1500;TSS1500;1stExon;TSS1500;1stExon;1stExon;1stExon;5'UTR	-1.45 ; 0.23	-1.2 ; 0.1	0.01
cg15240733	chr12	52258691				-0.44 ; 0.2	-0.2 ; 0.13	0.01
cg06008873	chr8	25745763	EBF2	ENST00000535548.1	TSS1500	1.86 ; 0.21	2.17 ; 0.23	0.01
cg12438430	chr10	1507896				-1.16 ; 0.37	-0.71 ; 0.27	0.01
cg08579070	chr13	76210054	RP11-173B14.5;RP11-173B14.5;RP11-29G8.3	ENST00000568302.1;ENST00000568302.1;ENST00000563635.1	1stExon;3'UTR;5'UTR	-3.62 ; 0.11	-3.45 ; 0.11	0.01
cg02526981	chr10	131650388				3.13 ; 0.24	3.53 ; 0.31	0.01
cg18327061	chr8	62200380	CLVS1;CLVS1;RP11-787D18.2	ENST00000519846.1;ENST00000518592.1;ENST00000521378.1	TSS200;TSS200;3'UTR	-1.02 ; 0.18	-0.75 ; 0.19	0.01
cg11678039	chr1	183841259				1.84 ; 0.2	2.13 ; 0.21	0.01
cg23916504	chr10	118956876	KCNK18	ENST00000334549.1	TSS200	2.26 ; 0.18	2.5 ; 0.15	0.01
cg22115808	chr16	4743814	NUDT16L1;NUDT16L1	ENST00000304301.5;ENST00000405142.1	1stExon;1stExon	-7 ; 0.44	-6.41 ; 0.36	0.01
cg12738164	chr1	183238914				3.09 ; 0.34	3.48 ; 0.19	0.01
cg10092691	chr1	205391796	LEMD1;LEMD1;LEMD1;LEMD1	ENST00000476884.1;ENST00000367153.4;ENST00000367151.2;ENST00000367154.1	TSS1500;TSS1500;TSS1500;5'UTR	3.49 ; 0.24	3.91 ; 0.33	0.01
cg18813170	chr20	25677664	ZNF337;ZNF337	ENST00000252979.5;ENST00000481610.1	TSS200;TSS1500	-5.61 ; 0.49	-4.86 ; 0.34	0.01
cg16452329	chr17	79818544	P4HB;P4HB;P4HB;P4HB;P4HB;P4HB;P4HB	ENST00000472244.1;ENST00000331483.4;ENST00000331483.4;ENST00000576390.1;ENST00000436463.2;ENST00000439918.2;ENST00000537205.1	TSS1500;1stExon;5'UTR;TSS200;TSS200;TSS200;TSS200	-4.52 ; 0.22	-4.15 ; 0.28	0.01
cg01363662	chr15	76016306	ODF3L1	ENST00000332145.2	TSS200	-4.92 ; 0.51	-4.29 ; 0.36	0.01
cg16136038	chr12	50017387	PRPF40B	ENST00000261897.1	TSS200	-5.94 ; 0.42	-5.44 ; 0.32	0.01
cg08289366	chr14	35452046	RP11-85K15.2;RP11-85K15.2;SRP54;RP11-85K15.2;SRP54;SRP54	ENST00000556355.1;ENST00000554945.1;ENST00000546080.1;ENST00000555015.1;ENST00000555557.1;ENST00000556994.1	TSS1500;TSS1500;TSS200;TSS1500;TSS200;5'UTR	-5.09 ; 0.28	-4.68 ; 0.25	0.01
cg19738386	chr2	136288977	ZRANB3;ZRANB3;R3HDM1;R3HDM1;ZRANB3	ENST00000401392.1;ENST00000283060.5;ENST00000409478.1;ENST00000329971.3;ENST00000397448.2	TSS1500;TSS200;TSS200;TSS200;TSS1500	-5.11 ; 1.13	-3.66 ; 0.91	0.01
cg18618964	chr2	68480222	PPP3R1	ENST00000234310.3	TSS1500	-5.59 ; 0.5	-5 ; 0.31	0.01
cg10259735	chr3	49314633	C3orf62;C3orf62	ENST00000343010.3;ENST00000343010.3	1stExon;5'UTR	-5.32 ; 0.77	-4.45 ; 0.47	0.01
cg07574686	chr8	144208564				2.01 ; 0.21	2.3 ; 0.22	0.01
cg02837876	chr16	22962540				1.26 ; 0.3	1.61 ; 0.18	0.01
cg13497089	chr4	83718406				0.85 ; 0.28	1.17 ; 0.14	0.01
cg19387862	chr19	50931875	SPIB	ENST00000270632.6	3'UTR	1.16 ; 0.13	1.41 ; 0.2	0.01
cg09436393	chr19	7532668				3.65 ; 0.23	3.96 ; 0.22	0.01
cg05964640	chr16	84390897				-4.15 ; 0.43	-3.57 ; 0.3	0.01
cg14938593	chr8	6479755	CTD-2541M15.1;MCPH1;CTD-2541M15.1	ENST00000515608.1;ENST00000521175.1;ENST00000522897.1	3'UTR;5'UTR;3'UTR	2.98 ; 0.14	3.18 ; 0.16	0.01
cg10199121	chr13	114324085				1.97 ; 0.11	2.18 ; 0.17	0.01
cg02481789	chr17	40805506				-0.37 ; 0.18	-0.14 ; 0.12	0.01
cg21649604	chr22	39714288	RPL3	ENST00000465618.1	3'UTR	-4.46 ; 0.25	-4.08 ; 0.23	0.01
cg10327168	chr1	44417664	IPO13	ENST00000492152.1	TSS1500	3.19 ; 0.18	3.42 ; 0.16	0.01
cg26332246	chr15	41046921	FAM82A2;FAM82A2;FAM82A2	ENST00000426872.1;ENST00000260385.6;ENST00000426872.1	5'UTR;1stExon;ExonBnd	-4.78 ; 0.34	-4.24 ; 0.34	0.01
cg16072030	chr1	204381148	PPP1R15B;PPP1R15B;RP11-739N20.2	ENST00000367188.4;ENST00000543650.1;ENST00000443515.1	TSS1500;TSS1500;5'UTR	-4.23 ; 0.18	-3.96 ; 0.09	0.01
cg10884885	chr1	246954397	RP11-439E19.8;RP11-439E19.3;RP11-439E19.3	ENST00000451123.1;ENST00000419361.1;ENST00000421003.1	TSS1500;5'UTR;5'UTR	3.18 ; 0.15	2.97 ; 0.14	0.01
cg07642035	chr2	236760940				2.22 ; 0.15	2.5 ; 0.24	0.01
cg01515444	chr20	56292914				-0.11 ; 0.23	0.17 ; 0.17	0.01
cg13459361	chr13	76111980	COMMD6;COMMD6;COMMD6;COMMD6;COMMD6;COMMD6	ENST00000406936.3;ENST00000406936.3;ENST00000377615.3;ENST00000377619.5;ENST00000355801.4;ENST00000460675.1	1stExon;5'UTR;5'UTR;TSS1500;TSS200;3'UTR	-4.44 ; 0.51	-5.38 ; 0.78	0.01
cg09080913	chr7	130131887	MEST;MEST;MEST;MEST;MEST	ENST00000341441.4;ENST00000378576.4;ENST00000393187.1;ENST00000223215.4;ENST00000437945.1	5'UTR;5'UTR;5'UTR;TSS200;TSS200	2.07 ; 0.14	2.35 ; 0.24	0.01
cg08278357	chr19	59050122				-4.97 ; 0.64	-4.18 ; 0.52	0.01
cg12789173	chr11	118084192	AMICA1;AMICA1;AMICA1	ENST00000526620.1;ENST00000537867.1;ENST00000292067.7	5'UTR;5'UTR;TSS200	1.09 ; 0.36	0.54 ; 0.33	0.01
cg05245170	chr2	558220	AC093326.3;AC093326.3	ENST00000444079.1;ENST00000444079.1	1stExon;5'UTR	2.78 ; 0.25	2.44 ; 0.24	0.01
cg13649864	chr9	101264699	GABBR2	ENST00000477471.1	3'UTR	0.82 ; 0.28	1.28 ; 0.16	0.01
cg22109694	chr15	26360852	RP11-1084I9.3;RP11-1084I9.3;RP11-1084I9.3	ENST00000557523.1;ENST00000556213.1;ENST00000556159.1	TSS1500;TSS200;TSS200	1.31 ; 0.41	1.87 ; 0.35	0.01
cg18175606	chr21	42543209				0.02 ; 0.29	0.41 ; 0.27	0.01
cg10777679	chr14	97263710	VRK1;VRK1	ENST00000216639.3;ENST00000216639.3	1stExon;5'UTR	-5.35 ; 0.4	-4.83 ; 0.3	0.01
cg07800208	chr7	97157869				1.27 ; 0.17	1.55 ; 0.2	0.01
cg20556951	chr17	45934112	SP6	ENST00000342234.1	TSS1500	-1.96 ; 0.29	-1.62 ; 0.18	0.01
cg21919719	chr11	1446802	BRSK2	ENST00000528710.1	5'UTR	-1.99 ; 0.19	-1.67 ; 0.21	0.01
cg13895834	chr7	132263021	PLXNA4;PLXNA4	ENST00000359827.3;ENST00000378539.5	TSS1500;5'UTR	3.7 ; 0.44	3.21 ; 0.28	0.01
cg16494397	chr6	32821639	PSMB9;PSMB9;TAP1;TAP1;TAP1;PSMB9	ENST00000453265.2;ENST00000395333.3;ENST00000425148.2;ENST00000354258.4;ENST00000354258.4;ENST00000395330.1	TSS1500;TSS1500;TSS1500;1stExon;5'UTR;5'UTR	-6.61 ; 0.78	-5.73 ; 0.26	0.01
cg23711422	chr21	43442085	ZNF295-AS1;ZNF295-AS1;ZNF295-AS1	ENST00000429739.1;ENST00000455701.1;ENST00000412906.1	TSS1500;TSS200;5'UTR	-0.27 ; 0.11	-0.11 ; 0.1	0.01
cg05877648	chr6	108479243	OSTM1-AS1	ENST00000441184.1	5'UTR	-4.55 ; 0.23	-4.03 ; 0.42	0.01
cg13978566	chr19	17716539	UNC13A;UNC13A;UNC13A	ENST00000519716.2;ENST00000252773.7;ENST00000551649.1	3'UTR;3'UTR;3'UTR	-1.09 ; 0.39	-0.68 ; 0.14	0.01
cg01566404	chr1	204121925	ETNK2;ETNK2;ETNK2	ENST00000367201.3;ENST00000367202.4;ENST00000367199.2	TSS1500;TSS1500;TSS1500	1.82 ; 0.16	2.03 ; 0.14	0.01
cg11490681	chr17	77460916	RBFOX3;RBFOX3	ENST00000415831.1;ENST00000453134.2	5'UTR;5'UTR	0.11 ; 0.18	0.44 ; 0.16	0.01
cg08916508	chr5	156566250				3.58 ; 0.22	3.93 ; 0.24	0.01
cg09858674	chr14	96965678				0.37 ; 0.2	0.63 ; 0.16	0.01
cg03041617	chr7	2695410				2.39 ; 0.25	2.76 ; 0.3	0.01
cg27629384	chr7	157577757				3.41 ; 0.28	3.75 ; 0.24	0.01
cg05796704	chr1	11714218	FBXO2;FBXO44;FBXO2;FBXO44;FBXO44;FBXO44;FBXO44	ENST00000466919.1;ENST00000251546.4;ENST00000466919.1;ENST00000376770.1;ENST00000376768.1;ENST00000251547.5;ENST00000376760.1	3'UTR;TSS1500;1stExon;TSS1500;TSS1500;TSS1500;TSS1500	-0.69 ; 0.52	-0.07 ; 0.2	0.01
cg09906309	chr11	30344399	C11orf46	ENST00000282032.3	TSS200	-5.93 ; 0.95	-4.81 ; 0.65	0.01
cg05565239	chr14	60097209	RTN1;RTN1;RTN1;RTN1;RTN1	ENST00000395090.1;ENST00000557422.1;ENST00000342503.4;ENST00000557422.1;ENST00000395090.1	1stExon;1stExon;1stExon;3'UTR;5'UTR	-3.85 ; 0.37	-3.31 ; 0.26	0.01
cg15059639	chr2	171220061				0.85 ; 0.22	1.21 ; 0.25	0.01
cg25703213	chr12	130909656				2.25 ; 0.14	2.45 ; 0.16	0.01
cg04893741	chr8	142692382				-1.95 ; 0.13	-1.77 ; 0.12	0.01
cg13409704	chr22	22012495	PPIL2	ENST00000498589.1	5'UTR	-1.82 ; 0.26	-1.44 ; 0.26	0.01
cg23521973	chr10	125117429	RP11-282I1.1	ENST00000448347.1	5'UTR	-0.41 ; 0.14	-0.21 ; 0.14	0.01
cg02860255	chr8	143405663	TSNARE1	ENST00000518928.1	3'UTR	2.25 ; 0.24	2.61 ; 0.23	0.01
cg27607584	chr7	2196943				2.98 ; 0.18	3.28 ; 0.24	0.01
cg08417425	chr5	153784856	GALNT10;CTB-157D17.1	ENST00000519544.1;ENST00000524264.1	5'UTR;3'UTR	-5.39 ; 0.3	-4.95 ; 0.24	0.01
cg10708675	chr16	69760758	NQO1;NQO1;NQO1;NQO1;NQO1;NQO1;CTD-2033A16.3	ENST00000320623.5;ENST00000320623.5;ENST00000379047.3;ENST00000561500.1;ENST00000439109.2;ENST00000379046.2;ENST00000575838.1	1stExon;5'UTR;TSS200;TSS1500;TSS1500;TSS1500;TSS200	-3.53 ; 0.53	-2.93 ; 0.23	0.01
cg18059464	chr10	134915277	GPR123	ENST00000392606.1	TSS1500	0.03 ; 0.09	0.17 ; 0.1	0.01
cg26712080	chr3	55519588	WNT5A	ENST00000536765.1	5'UTR	-3.87 ; 0.48	-3.33 ; 0.27	0.01
cg23418208	chr14	104182045	ZFYVE21;ZFYVE21;XRCC3;XRCC3;XRCC3;XRCC3;XRCC3	ENST00000216602.6;ENST00000311141.2;ENST00000554913.1;ENST00000554974.1;ENST00000555055.1;ENST00000445556.1;ENST00000352127.7	TSS200;TSS200;TSS1500;TSS1500;TSS1500;TSS1500;TSS1500	-5.96 ; 0.53	-5.25 ; 0.42	0.01
cg00510541	chr6	44040208	RP5-1120P11.1;RP5-1120P11.3	ENST00000422059.1;ENST00000455005.1	3'UTR;TSS1500	1.72 ; 0.46	2.5 ; 0.46	0.01
cg12046375	chr1	150459886	TARS2;TARS2;TARS2;TARS2;TARS2;TARS2;TARS2	ENST00000467982.1;ENST00000369054.2;ENST00000369064.3;ENST00000369053.3;ENST00000369052.3;ENST00000438568.2;ENST00000438568.2	TSS1500;TSS200;TSS200;TSS200;TSS200;5'UTR;1stExon	-5.48 ; 0.3	-5.03 ; 0.2	0.01
cg06546607	chr19	34013019	PEPD	ENST00000244137.5	TSS1500	-1.79 ; 0.19	-1.51 ; 0.18	0.01
cg19014607	chr13	25209505				3.45 ; 0.35	2.96 ; 0.3	0.01
cg05404847	chr19	42931316	LIPE;LIPE;AC011497.1	ENST00000244289.3;ENST00000244289.3;ENST00000457234.1	1stExon;5'UTR;3'UTR	2.44 ; 0.31	2.87 ; 0.24	0.01
cg09068953	chr7	133513138	EXOC4	ENST00000460346.1	5'UTR	3.02 ; 0.46	3.76 ; 0.39	0.01
cg03412946	chr2	38029124				3.19 ; 0.3	2.75 ; 0.3	0.01
cg05352087	chr1	75600124	RP11-510C10.2;LHX8	ENST00000446238.1;ENST00000356261.3	TSS1500;TSS1500	-1.73 ; 0.17	-1.44 ; 0.25	0.01
cg18877028	chr9	138156982				1.32 ; 0.28	1.65 ; 0.15	0.01
cg26484813	chr11	62311573	AHNAK;AHNAK	ENST00000257247.7;ENST00000378024.4	5'UTR;5'UTR	-0.28 ; 0.85	0.7 ; 0.44	0.01
cg02552255	chr2	103104330				1.61 ; 0.23	1.9 ; 0.19	0.01
cg03097995	chr19	55669091	TNNI3;TNNI3	ENST00000344887.5;ENST00000344887.5	1stExon;5'UTR	-0.9 ; 0.22	-0.59 ; 0.22	0.01
cg05875066	chr14	104625249				1.93 ; 0.28	2.38 ; 0.24	0.01
cg23845936	chr19	7140630				2.9 ; 0.34	3.53 ; 0.51	0.01
cg12296860	chr11	46409428	CHRM4	ENST00000433765.2	TSS1500	-1.66 ; 0.17	-1.44 ; 0.1	0.01
cg22587602	chr2	73520776	EGR4;EGR4;EGR4;EGR4	ENST00000545030.1;ENST00000436467.2;ENST00000436467.2;ENST00000545030.1	1stExon;1stExon;5'UTR;5'UTR	-6.56 ; 0.71	-5.58 ; 0.64	0.01
cg26134751	chr3	150138414				3.18 ; 0.46	2.54 ; 0.44	0.01
cg16623941	chr11	71010448				-0.28 ; 0.48	0.33 ; 0.39	0.01
cg09822192	chr14	24801191	ADCY4	ENST00000396747.3	5'UTR	-0.07 ; 0.29	0.36 ; 0.3	0.01
cg23829518	chr17	35199909				0.37 ; 0.26	0.74 ; 0.22	0.01
cg18019572	chr1	942489				0.87 ; 0.2	1.12 ; 0.16	0.01
cg09320190	chr17	44847220				-1.01 ; 0.28	-0.59 ; 0.21	0.01
cg27480427	chr7	35578510				0.36 ; 0.31	0.82 ; 0.31	0.01
cg15560801	chr1	46918254				-0.09 ; 0.18	0.2 ; 0.22	0.01
cg04835051	chr6	31794519	HSPA1B;HSPA1B	ENST00000542758.1;ENST00000418382.2	TSS1500;TSS1500	-4.68 ; 0.36	-4.03 ; 0.45	0.01
cg14041976	chr1	22978981	C1QB;C1QB	ENST00000509305.1;ENST00000314933.6	TSS1500;TSS1500	0.71 ; 0.2	1.02 ; 0.24	0.01
cg22753825	chr8	124253478	C8orf76;C8orf76;C8orf76	ENST00000521310.1;ENST00000276704.4;ENST00000521310.1	1stExon;1stExon;3'UTR	-4.37 ; 0.46	-3.84 ; 0.18	0.01
cg13236649	chr20	55835020				-1.55 ; 0.34	-1.03 ; 0.33	0.01
cg17694130	chr4	14858290	LINC00504	ENST00000505089.1	3'UTR	-4.59 ; 0.56	-3.9 ; 0.41	0.01
cg25554751	chr11	2548989				2.36 ; 0.26	2.64 ; 0.11	0.01
cg00008621	chr14	62179983	HIF1A;HIF1A;HIF1A;HIF1A	ENST00000539494.1;ENST00000394988.4;ENST00000557538.1;ENST00000557206.1	5'UTR;5'UTR;5'UTR;5'UTR	2.33 ; 0.15	2.54 ; 0.16	0.01
cg19293163	chr13	113380931	ATP11A	ENST00000466946.1	5'UTR	2.94 ; 0.44	2.47 ; 0.22	0.01
cg21152351	chr6	16057773				2.09 ; 0.21	2.39 ; 0.2	0.01
cg16966243	chr15	76408398	C15orf27	ENST00000388942.3	5'UTR	1.49 ; 0.26	1.87 ; 0.26	0.01
cg13123723	chr17	37365885				-2.98 ; 0.25	-2.67 ; 0.19	0.01
cg09814877	chr19	51293677	ACPT	ENST00000270594.3	1stExon	2.82 ; 0.24	3.24 ; 0.32	0.01
cg04514556	chr3	71113948	FOXP1	ENST00000318796.5	5'UTR	-5.82 ; 0.71	-5.07 ; 0.3	0.01
cg03224126	chr15	72491032	GRAMD2	ENST00000309731.7	TSS1500	2.07 ; 0.24	2.42 ; 0.25	0.01
cg14583299	chr6	85229391				2.84 ; 0.41	3.38 ; 0.35	0
cg21225430	chr22	39792959				2.63 ; 0.2	2.93 ; 0.21	0
cg02195657	chr1	20617283	VWA5B1	ENST00000289825.4	TSS200	-0.61 ; 0.43	-0.1 ; 0.3	0
cg06718533	chr16	86012468				2.43 ; 0.3	2.81 ; 0.27	0
cg06609997	chr12	117628469	FBXO21;FBXO21;FBXO21;FBXO21	ENST00000257563.5;ENST00000535590.1;ENST00000427718.2;ENST00000330622.5	TSS200;TSS200;TSS200;TSS1500	-5.48 ; 0.58	-4.57 ; 0.35	0
cg01603733	chr22	50529698	MOV10L1;MOV10L1	ENST00000395843.1;ENST00000475190.1	5'UTR;5'UTR	2.19 ; 0.13	2.46 ; 0.23	0
cg23142731	chr12	50899018	DIP2B;DIP2B	ENST00000455310.1;ENST00000301180.5	1stExon;1stExon	-5.11 ; 0.44	-4.53 ; 0.34	0
cg00742963	chr8	22721575	PEBP4	ENST00000521284.1	3'UTR	2.13 ; 0.16	2.35 ; 0.16	0
cg15343463	chr2	166634454	GALNT3	ENST00000392701.3	5'UTR	0.46 ; 0.19	0.77 ; 0.23	0
cg16054280	chr3	122517974				2.01 ; 0.16	2.27 ; 0.2	0
cg14479829	chr12	64238396	SRGAP1;SRGAP1;SRGAP1	ENST00000355086.3;ENST00000355086.3;ENST00000357825.3	5'UTR;1stExon;TSS200	-4.27 ; 0.17	-3.95 ; 0.23	0
cg18566819	chr19	12147014	ZNF433;ZNF433	ENST00000419886.2;ENST00000344980.6	TSS1500;TSS1500	-2.52 ; 0.2	-2.26 ; 0.17	0
cg15801251	chr15	102264116				-5.2 ; 0.61	-4.52 ; 0.25	0
cg13673514	chr14	101035818	BEGAIN;BEGAIN;BEGAIN	ENST00000355173.2;ENST00000443071.2;ENST00000554747.1	5'UTR;TSS1500;TSS1500	-0.16 ; 0.33	0.28 ; 0.29	0
cg10393338	chr19	55798418				3.24 ; 0.25	3.64 ; 0.27	0
cg11590780	chr7	128470419	FLNC;FLNC	ENST00000325888.8;ENST00000346177.6	TSS200;TSS200	-3.85 ; 0.37	-4.3 ; 0.24	0
cg19463706	chr2	70165236	MXD1	ENST00000465446.1	TSS200	4.61 ; 0.29	4.2 ; 0.3	0
cg13221588	chr1	117603102	RP11-27K13.3;TTF2	ENST00000445523.1;ENST00000464062.1	TSS1500;5'UTR	-5.52 ; 0.72	-4.68 ; 0.37	0
cg18461436	chr3	149096828	TM4SF1-AS1;TM4SF1;TM4SF1;TM4SF1-AS1	ENST00000496491.1;ENST00000383054.2;ENST00000305366.3;ENST00000484046.1	5'UTR;TSS1500;TSS1500;5'UTR	2.44 ; 0.18	2.66 ; 0.15	0
cg11736929	chr11	121524538				2.66 ; 0.36	3.34 ; 0.56	0
cg21667116	chr7	130131359	MEST;MEST;MEST;MEST;MEST	ENST00000341441.4;ENST00000378576.4;ENST00000223215.4;ENST00000437945.1;ENST00000393187.1	5'UTR;5'UTR;TSS1500;TSS1500;5'UTR	1 ; 0.2	1.38 ; 0.3	0
cg16518614	chr7	45299688				-1.52 ; 0.27	-1.13 ; 0.3	0
cg04894705	chr1	212606756	NENF	ENST00000473900.1	5'UTR	-4.3 ; 0.27	-3.98 ; 0.19	0
cg27186774	chr8	136469585	KHDRBS3;RP11-343P9.1;KHDRBS3	ENST00000520981.1;ENST00000518674.1;ENST00000355849.5	TSS1500;TSS1500;TSS200	-5.66 ; 0.45	-5.03 ; 0.46	0
cg02845733	chr16	1365584				5.8 ; 0.87	4.78 ; 0.28	0
cg01917266	chr16	79810788	RP11-345M22.1;RP11-345M22.1	ENST00000561510.1;ENST00000568751.1	5'UTR;5'UTR	-0.21 ; 0.26	0.11 ; 0.23	0
cg17554472	chr22	41940697	POLR3H;POLR3H;POLR3H;POLR3H;POLR3H	ENST00000420561.1;ENST00000407461.1;ENST00000355209.4;ENST00000337566.5;ENST00000396504.2	TSS1500;TSS200;TSS1500;TSS1500;TSS1500	-3.89 ; 0.64	-4.62 ; 0.39	0
cg05373723	chr4	141347993	CLGN;CLGN;CLGN;CLGN;CLGN	ENST00000537281.1;ENST00000545667.1;ENST00000537281.1;ENST00000414773.1;ENST00000325617.5	1stExon;5'UTR;5'UTR;5'UTR;5'UTR	-2.2 ; 0.22	-1.83 ; 0.28	0
cg08489512	chr3	71419727	FOXP1;FOXP1;FOXP1;FOXP1;FOXP1	ENST00000318796.5;ENST00000475937.1;ENST00000493089.1;ENST00000318779.3;ENST00000318789.4	5'UTR;5'UTR;5'UTR;5'UTR;5'UTR	3.06 ; 0.41	2.56 ; 0.32	0
cg16677019	chr17	44847268				0.28 ; 0.22	0.56 ; 0.18	0
cg17191919	chr3	27410627	NEK10;NEK10	ENST00000429845.2;ENST00000341435.5	5'UTR;5'UTR	-4.66 ; 0.39	-4 ; 0.43	0
cg03496780	chr7	92466842	CDK6;AC002454.1;AC002454.1	ENST00000424848.2;ENST00000435695.1;ENST00000452050.1	TSS1500;5'UTR;5'UTR	-1.24 ; 0.29	-0.79 ; 0.33	0
cg10358907	chr19	5690072	RPL36;RPL36	ENST00000394580.1;ENST00000347512.2	TSS1500;TSS200	-6.04 ; 0.54	-5.4 ; 0.36	0
cg06194809	chr7	100042467				-2.32 ; 0.18	-2.06 ; 0.16	0
cg05932375	chr1	59253777	RP4-794H19.2	ENST00000419531.1	5'UTR	3.37 ; 0.44	2.83 ; 0.34	0
cg25276004	chr11	110341932				3.74 ; 0.25	3.38 ; 0.25	0
cg27164044	chr19	19843934	ZNF14	ENST00000344099.2	TSS200	-4.91 ; 0.21	-4.58 ; 0.22	0
cg08884669	chr15	68935249	CORO2B;CORO2B;CORO2B	ENST00000261861.5;ENST00000540068.1;ENST00000543950.1	5'UTR;5'UTR;5'UTR	2.33 ; 0.12	2.52 ; 0.16	0
cg01911186	chr12	12765398	CREBL2	ENST00000540224.1	5'UTR	-4.3 ; 0.27	-3.9 ; 0.18	0
cg24113637	chr17	42273343	ATXN7L3	ENST00000541672.1	5'UTR	4.07 ; 0.36	3.63 ; 0.27	0
cg03555914	chr2	121554810	GLI2;GLI2;GLI2	ENST00000314490.11;ENST00000435313.2;ENST00000452319.1	TSS200;TSS200;5'UTR	0.73 ; 0.19	0.96 ; 0.13	0
cg05226292	chr8	71520850	TRAM1;TRAM1;TRAM1;TRAM1;RP11-382J12.1;RP11-382J12.1;RP11-382J12.1;RP11-382J12.1	ENST00000521425.1;ENST00000521049.1;ENST00000262213.2;ENST00000536748.1;ENST00000499227.2;ENST00000518553.1;ENST00000499227.2;ENST00000518553.1	TSS1500;TSS1500;TSS1500;TSS1500;1stExon;1stExon;5'UTR;5'UTR	-3.61 ; 0.16	-3.44 ; 0.09	0
cg09813341	chr12	122665500				-1.09 ; 0.09	-0.96 ; 0.11	0
cg26257814	chr19	50553708	CTD-2126E3.1	ENST00000527209.1	TSS200	-2.24 ; 0.39	-1.63 ; 0.41	0
cg08856268	chr1	150436947	RPRD2	ENST00000492220.1	5'UTR	1.26 ; 0.44	0.71 ; 0.36	0
cg09231031	chr16	88310707	LA16c-444G7.1	ENST00000563190.1	5'UTR	3.36 ; 0.37	3.79 ; 0.26	0
cg09421020	chr19	19303389	RFXANK;RFXANK;MEF2B;RFXANK;RFXANK;MEF2BNB-MEF2B;MEF2BNB;MEF2B;MEF2BNB;MEF2BNB;RFXANK;MEF2BNB;MEF2B	ENST00000540981.1;ENST00000392324.3;ENST00000444486.2;ENST00000353145.1;ENST00000456252.2;ENST00000354191.3;ENST00000462790.1;ENST00000162023.5;ENST00000477565.2;ENST00000494489.1;ENST00000407360.2;ENST00000494489.1;ENST00000444486.2	TSS1500;TSS1500;1stExon;5'UTR;5'UTR;TSS1500;TSS1500;TSS1500;TSS200;1stExon;TSS200;3'UTR;5'UTR	-4.49 ; 0.31	-4.04 ; 0.33	0
cg00452393	chr16	1877379	FAHD1;HAGH;HAGH;HAGH;FAHD1;HAGH	ENST00000382668.4;ENST00000455446.2;ENST00000397353.2;ENST00000397356.3;ENST00000427358.2;ENST00000566709.1	1stExon;TSS1500;TSS1500;TSS200;1stExon;TSS1500	-6.05 ; 0.44	-5.47 ; 0.4	0
cg00358132	chr11	2188590				1.49 ; 0.19	1.77 ; 0.19	0
cg25662857	chr17	80275542	CD7	ENST00000312648.2	TSS200	0.74 ; 0.15	1.01 ; 0.22	0
cg14308304	chr9	131258276				2.36 ; 0.21	2.08 ; 0.2	0
cg07095569	chr9	34049059	7SK;UBAP2;UBAP2;UBAP2;UBAP2;UBAP2;UBAP2	ENST00000410327.1;ENST00000480885.1;ENST00000431417.2;ENST00000379239.4;ENST00000379238.1;ENST00000418786.2;ENST00000379260.3	TSS1500;TSS200;TSS200;TSS200;TSS200;TSS200;TSS200	-4.61 ; 0.37	-4.14 ; 0.17	0
cg19643252	chr7	151264653				3.09 ; 0.36	3.59 ; 0.38	0
cg26578408	chr13	112555823				1.84 ; 0.24	2.28 ; 0.33	0
cg11642829	chr17	4607740	RP11-314A20.2;PELP1;PELP1;PELP1;PELP1	ENST00000497885.1;ENST00000436683.2;ENST00000572293.1;ENST00000574876.1;ENST00000269230.7	5'UTR;TSS1500;TSS200;TSS1500;TSS200	-2.83 ; 0.3	-2.43 ; 0.27	0
cg03675047	chr2	119566221				-1.34 ; 0.18	-1 ; 0.26	0
cg16601143	chr9	139553319	RP11-251M1.1;EGFL7;EGFL7	ENST00000411904.1;ENST00000371699.1;ENST00000371699.1	3'UTR;1stExon;5'UTR	-0.93 ; 0.16	-0.75 ; 0.07	0
cg09448058	chr2	70521051	SNRPG;SNRPG;SNRPG;SNRPG;SNRPG;SNRPG;SNRPG	ENST00000449935.2;ENST00000413456.2;ENST00000482975.2;ENST00000438261.1;ENST00000429728.1;ENST00000272348.2;ENST00000454893.1	TSS1500;TSS1500;TSS1500;TSS1500;TSS200;TSS200;TSS1500	-6.01 ; 0.47	-5.48 ; 0.32	0
cg02203656	chr7	23285761	GPNMB;GPNMB;GPNMB;GPNMB;GPNMB	ENST00000258733.4;ENST00000435486.2;ENST00000425903.2;ENST00000409458.3;ENST00000539136.1	TSS1500;TSS1500;TSS1500;TSS1500;TSS1500	0.02 ; 0.24	0.3 ; 0.14	0
cg22187251	chr6	10529935	GCNT2;GCNT2	ENST00000379597.3;ENST00000397423.2	1stExon;5'UTR	1.81 ; 0.5	2.72 ; 0.65	0
cg01731341	chr12	4554295				1.94 ; 0.17	2.19 ; 0.17	0
cg05266714	chr1	38269504	YRDC	ENST00000373044.2	3'UTR	2.84 ; 0.22	2.61 ; 0.1	0
cg06485308	chr5	178002446				1.08 ; 0.2	1.35 ; 0.19	0
cg06808585	chr1	160051087	KCNJ9	ENST00000368088.3	TSS1500	-2.37 ; 0.23	-2.05 ; 0.21	0
cg27017482	chr11	64481257	NRXN2;NRXN2;NRXN2;NRXN2;NRXN2	ENST00000377551.1;ENST00000409571.1;ENST00000377551.1;ENST00000409571.1;ENST00000377559.3	1stExon;1stExon;5'UTR;5'UTR;5'UTR	-2.74 ; 0.26	-3.04 ; 0.14	0
cg07974485	chr11	1025843				0.3 ; 0.17	0.58 ; 0.23	0
cg24168798	chr11	92577553	FAT3	ENST00000533797.1	1stExon	3.5 ; 0.23	3.81 ; 0.21	0
cg02516456	chr11	1025091	MUC6	ENST00000421673.2	ExonBnd	0.46 ; 0.19	0.71 ; 0.18	0
cg14689532	chr11	820572				-3 ; 0.42	-2.54 ; 0.19	0
cg06847188	chr3	129303314				1.42 ; 0.15	1.62 ; 0.15	0
cg12678006	chr1	155164622	MIR92B	ENST00000385276.1	TSS1500	-6.2 ; 0.53	-5.56 ; 0.32	0
cg15900540	chr7	73050757				-3.63 ; 0.43	-3.15 ; 0.2	0
cg12785087	chr11	63705946	NAA40;NAA40;NAA40;NAA40	ENST00000536939.1;ENST00000456907.2;ENST00000539656.1;ENST00000542163.1	TSS1500;TSS1500;TSS1500;TSS1500	-4.21 ; 0.15	-3.98 ; 0.17	0
cg26430560	chr1	1905618	C1orf222;C1orf222	ENST00000270720.7;ENST00000468610.1	ExonBnd;3'UTR	-0.09 ; 0.18	0.12 ; 0.11	0
cg03545133	chr16	70473447	ST3GAL2;ST3GAL2	ENST00000342907.2;ENST00000566097.1	TSS1500;TSS1500	-5.09 ; 0.45	-4.47 ; 0.4	0
cg10636246	chr1	159046973	AIM2	ENST00000368130.4	TSS1500	-0.22 ; 0.23	0.08 ; 0.16	0
cg03893387	chr9	129432907				0.22 ; 0.16	0.42 ; 0.14	0
cg12671336	chr14	52119439	FRMD6;FRMD6;FRMD6	ENST00000395718.2;ENST00000344768.5;ENST00000356218.4	5'UTR;5'UTR;5'UTR	-3.93 ; 0.46	-3.39 ; 0.32	0
cg12714014	chr7	149158172	ZNF777;ZNF777	ENST00000247930.4;ENST00000247930.4	5'UTR;1stExon	-3.69 ; 0.25	-3.39 ; 0.19	0
cg11736589	chr15	85144098	ZSCAN2;ZSCAN2;ZSCAN2;ZSCAN2;ZSCAN2	ENST00000448803.2;ENST00000546148.1;ENST00000334141.3;ENST00000358472.3;ENST00000379358.3	TSS200;TSS200;TSS200;TSS200;TSS200	-4.71 ; 0.26	-4.35 ; 0.27	0
cg12113932	chr20	388401	RBCK1;RBCK1;RBCK1;RBCK1;RBCK1;RBCK1;RBCK1	ENST00000356286.5;ENST00000475269.1;ENST00000353660.3;ENST00000400244.3;ENST00000400245.3;ENST00000382181.2;ENST00000400247.3	TSS1500;TSS1500;TSS1500;TSS1500;TSS1500;TSS1500;TSS1500	-5.81 ; 0.39	-5.38 ; 0.16	0
cg23302998	chr17	31888899				-1.04 ; 0.34	-0.52 ; 0.43	0
cg11854154	chr11	10472133	AMPD3;AMPD3	ENST00000396554.3;ENST00000444303.2	TSS200;5'UTR	-4.6 ; 0.36	-4.19 ; 0.23	0
cg04064452	chr2	242486462	BOK-AS1	ENST00000434306.1	3'UTR	-1.39 ; 0.23	-1.08 ; 0.23	0
cg08502490	chr6	28864024	HCG14	ENST00000444986.1	TSS1500	-6.36 ; 0.59	-5.61 ; 0.44	0
cg11544257	chr2	102673734				3.71 ; 0.28	3.42 ; 0.14	0
cg21863100	chr12	64173505	TMEM5;TMEM5;TMEM5;RP11-415I12.3	ENST00000537982.1;ENST00000537373.1;ENST00000261234.6;ENST00000509615.2	TSS1500;TSS1500;TSS200;3'UTR	-4.66 ; 0.47	-4.03 ; 0.3	0
cg15739955	chr19	14183651				-4.81 ; 0.3	-4.38 ; 0.25	0
cg26325209	chr9	36258885	GNE;GNE;GNE	ENST00000447283.2;ENST00000539208.1;ENST00000377902.4	TSS1500;TSS1500;TSS1500	-3.45 ; 0.48	-2.83 ; 0.38	0
cg24926185	chr1	151557485				3.88 ; 0.44	3.33 ; 0.3	0
cg05442602	chr3	98313398	CPOX	ENST00000264193.2	TSS1500	-0.06 ; 0.3	0.27 ; 0.1	0
cg02606728	chr11	68171492				4.26 ; 0.3	4.62 ; 0.19	0
cg24205453	chr11	2922334	SLC22A18AS;SLC22A18;SLC22A18;SLC22A18;SLC22A18;SLC22A18AS	ENST00000533594.1;ENST00000347936.2;ENST00000312221.5;ENST00000449793.2;ENST00000380574.1;ENST00000455942.2	5'UTR;5'UTR;TSS1500;TSS1500;TSS1500;5'UTR	2.27 ; 0.35	2.74 ; 0.34	0
cg05681076	chr5	175066987				-3.02 ; 0.21	-2.78 ; 0.12	0
cg19071035	chr6	20404090				-4.19 ; 0.21	-3.9 ; 0.18	0
cg16709190	chr19	16799215	TMEM38A	ENST00000187762.1	3'UTR	1.94 ; 0.21	2.19 ; 0.15	0

## Sheet: Table S3
ensembl GeneID	Gene name	Mean;sd CR	Mean;sd WD	% Variance explained
ENSG00000142552	RCN3	7.46 ; 0.27	7.84 ; 0.14	1.22
ENSG00000095066	HOOK2	8.76 ; 0.22	9.3 ; 0.2	1.15
ENSG00000156535	CD109	7.62 ; 0.33	7.04 ; 0.2	0.97
ENSG00000145014	TMEM44	8.23 ; 0.2	8.55 ; 0.11	0.97
ENSG00000144040	SFXN5	7.83 ; 0.16	8.1 ; 0.17	0.9
ENSG00000001630	CYP51A1	7.6 ; 0.36	8.33 ; 0.46	0.87
ENSG00000165124	SVEP1	9.24 ; 0.39	8.52 ; 0.23	0.87
ENSG00000109103	UNC119	7.53 ; 0.17	7.84 ; 0.11	0.77
ENSG00000148343	FAM73B	8.78 ; 0.18	9.19 ; 0.28	0.77
ENSG00000155189	AGPAT5	9.49 ; 0.24	9.13 ; 0.15	0.72
ENSG00000124225	PMEPA1	8.77 ; 0.24	9.52 ; 0.45	0.71
ENSG00000164815	ORC5	7.98 ; 0.21	7.72 ; 0.09	0.7
ENSG00000178922	HYI	6.78 ; 0.23	7.29 ; 0.24	0.7
ENSG00000119138	KLF9	10.07 ; 0.29	9.64 ; 0.24	0.7
ENSG00000115170	ACVR1	7.77 ; 0.16	7.56 ; 0.06	0.7
ENSG00000162032	SPSB3	4.88 ; 0.24	5.22 ; 0.14	0.69
ENSG00000114744	COMMD2	8.28 ; 0.21	8 ; 0.14	0.68
ENSG00000182168	UNC5C	8.72 ; 0.26	8.25 ; 0.2	0.63
ENSG00000115129	TP53I3	8.89 ; 0.31	9.39 ; 0.24	0.6
ENSG00000165219	GAPVD1	10.14 ; 0.14	9.92 ; 0.08	0.59
ENSG00000163975	MFI2	7.31 ; 0.38	7.92 ; 0.36	0.58
ENSG00000125503	PPP1R12C	9.19 ; 0.24	9.58 ; 0.24	0.58
ENSG00000197451	HNRNPAB	10.81 ; 0.22	11.09 ; 0.15	0.57
ENSG00000049883	PTCD2	6.41 ; 0.15	6.09 ; 0.17	0.55
ENSG00000165417	GTF2A1	9.89 ; 0.21	9.57 ; 0.21	0.54
ENSG00000221823	PPP3R1	8 ; 0.15	7.77 ; 0.14	0.53
ENSG00000183401	CCDC159	6.92 ; 0.17	7.25 ; 0.15	0.52
ENSG00000131507	NDFIP1	9.84 ; 0.2	9.57 ; 0.17	0.52
ENSG00000161202	DVL3	9.2 ; 0.17	9.45 ; 0.12	0.52
ENSG00000177548	RABEP2	8.81 ; 0.34	9.26 ; 0.25	0.52
ENSG00000133997	MED6	8.18 ; 0.17	8 ; 0.13	0.51
ENSG00000105519	CAPS	7.18 ; 0.25	7.52 ; 0.18	0.51
ENSG00000107758	PPP3CB	8.87 ; 0.24	8.61 ; 0.12	0.51
ENSG00000011243	AKAP8L	8.75 ; 0.21	9.04 ; 0.17	0.5
ENSG00000213213	CCDC183	5.62 ; 0.27	6.05 ; 0.2	0.5
ENSG00000149100	EIF3M	10.09 ; 0.22	9.83 ; 0.14	0.5
ENSG00000182087	TMEM259	10.2 ; 0.28	10.67 ; 0.25	0.5
ENSG00000102030	NAA10	7.32 ; 0.29	7.75 ; 0.23	0.49
ENSG00000127241	MASP1	7.63 ; 0.54	6.58 ; 0.46	0.49
ENSG00000108932	SLC16A6	6.32 ; 0.38	5.79 ; 0.34	0.49
ENSG00000169255	B3GALNT1	5.9 ; 0.28	5.56 ; 0.14	0.48
ENSG00000105523	FAM83E	9.65 ; 0.33	10.08 ; 0.28	0.46
ENSG00000166888	STAT6	11.14 ; 0.18	11.37 ; 0.12	0.46
ENSG00000164620	RELL2	5.12 ; 0.35	5.53 ; 0.21	0.46
ENSG00000136381	IREB2	9.87 ; 0.23	9.6 ; 0.16	0.46
ENSG00000185495	RP11-504P24.3	7.1 ; 0.25	6.83 ; 0.18	0.44
ENSG00000163795	ZNF513	8.1 ; 0.31	8.47 ; 0.21	0.44
ENSG00000154059	IMPACT	8.75 ; 0.21	8.45 ; 0.19	0.44
ENSG00000092964	DPYSL2	10.37 ; 0.19	9.96 ; 0.15	0.43
ENSG00000184613	NELL2	5.48 ; 0.36	6.21 ; 0.32	0.43
ENSG00000211445	GPX3	8.97 ; 0.23	8.39 ; 0.3	0.42
ENSG00000198863	RUNDC1	8.92 ; 0.14	9.16 ; 0.15	0.42
ENSG00000173726	TOMM20	10.44 ; 0.16	10.18 ; 0.17	0.42
ENSG00000188263	IL17REL	5.01 ; 0.39	5.64 ; 0.36	0.41
ENSG00000086200	IPO11	8.15 ; 0.32	7.75 ; 0.27	0.4
ENSG00000115970	THADA	9.71 ; 0.25	9.4 ; 0.21	0.39
ENSG00000185101	ANO9	9.3 ; 0.26	9.78 ; 0.33	0.39
ENSG00000139914	FITM1	4.73 ; 0.31	5.09 ; 0.19	0.38
ENSG00000099326	MZF1	8.21 ; 0.19	8.45 ; 0.08	0.38
ENSG00000105810	CDK6	11.2 ; 0.22	10.88 ; 0.18	0.38
ENSG00000104408	EIF3E	11.09 ; 0.29	10.72 ; 0.27	0.37
ENSG00000104980	TIMM44	8.81 ; 0.25	9.18 ; 0.27	0.37
ENSG00000100325	ASCC2	8.99 ; 0.18	9.27 ; 0.16	0.37
ENSG00000173442	EHBP1L1	10.56 ; 0.34	11 ; 0.26	0.37
ENSG00000156508	EEF1A1	11.9 ; 0.2	11.64 ; 0.11	0.37
ENSG00000140983	RHOT2	9.21 ; 0.27	9.59 ; 0.24	0.36
ENSG00000197530	MIB2	9.02 ; 0.39	9.4 ; 0.19	0.35
ENSG00000173486	FKBP2	9.36 ; 0.32	9.7 ; 0.16	0.35
ENSG00000067167	TRAM1	10.78 ; 0.31	10.45 ; 0.19	0.35
ENSG00000099251	HSD17B7P2	5.73 ; 0.17	6.1 ; 0.16	0.35
ENSG00000110079	MS4A4A	7.46 ; 0.44	6.9 ; 0.34	0.34
ENSG00000162814	SPATA17	5.68 ; 0.17	5.32 ; 0.25	0.34
ENSG00000064547	LPAR2	6.86 ; 0.26	7.38 ; 0.36	0.34
ENSG00000176225	RTTN	8.78 ; 0.28	8.49 ; 0.17	0.34
ENSG00000109680	TBC1D19	7.24 ; 0.34	6.81 ; 0.3	0.34
ENSG00000141627	DYM	9.28 ; 0.14	9.08 ; 0.17	0.33
ENSG00000213983	AP1G2	8.37 ; 0.25	8.7 ; 0.16	0.33
ENSG00000188505	NCCRP1	4.38 ; 0.41	4.9 ; 0.24	0.33
ENSG00000182208	MOB2	8.16 ; 0.28	8.46 ; 0.17	0.32
ENSG00000107651	SEC23IP	9.93 ; 0.18	9.75 ; 0.13	0.32
ENSG00000146143	PRIM2	7.52 ; 0.27	7.18 ; 0.22	0.32
ENSG00000094880	CDC23	8.6 ; 0.22	8.41 ; 0.13	0.32
ENSG00000198488	B3GNT6	9.2 ; 0.48	9.71 ; 0.27	0.32
ENSG00000171130	ATP6V0E2	6.77 ; 0.27	7.29 ; 0.36	0.32
ENSG00000241399	CD302	7.79 ; 0.28	7.48 ; 0.2	0.32
ENSG00000095739	BAMBI	6.14 ; 0.45	6.97 ; 0.48	0.31
ENSG00000167995	BEST1	7.64 ; 0.18	7.33 ; 0.13	0.31
ENSG00000108587	GOSR1	9.71 ; 0.12	9.58 ; 0.07	0.31
ENSG00000146842	TMEM209	8.38 ; 0.18	8.04 ; 0.27	0.31
ENSG00000167193	CRK	7.97 ; 0.3	8.3 ; 0.26	0.31
ENSG00000068971	PPP2R5B	7.87 ; 0.24	8.19 ; 0.26	0.31
ENSG00000146205	ANO7	7.89 ; 0.38	8.38 ; 0.38	0.31
ENSG00000182473	EXOC7	9.62 ; 0.16	9.86 ; 0.15	0.31
ENSG00000197119	SLC25A29	8.11 ; 0.33	8.5 ; 0.3	0.3
ENSG00000126746	ZNF384	8.04 ; 0.18	8.26 ; 0.13	0.3
ENSG00000127337	YEATS4	7.19 ; 0.31	6.82 ; 0.16	0.3
ENSG00000181804	SLC9A9	7.9 ; 0.31	7.51 ; 0.26	0.3
ENSG00000128563	PRKRIP1	7.96 ; 0.2	8.2 ; 0.09	0.3
ENSG00000104852	SNRNP70	10.89 ; 0.37	11.43 ; 0.29	0.3
ENSG00000271383	NBPF19	7.14 ; 0.2	6.83 ; 0.14	0.3
ENSG00000107281	NPDC1	8.62 ; 0.44	9.25 ; 0.36	0.3
ENSG00000005513	SOX8	5.53 ; 0.47	6.37 ; 0.47	0.29
ENSG00000164050	PLXNB1	9.84 ; 0.22	10.12 ; 0.2	0.29
ENSG00000109906	ZBTB16	8.14 ; 0.46	7.31 ; 0.46	0.29
ENSG00000140398	NEIL1	7.79 ; 0.38	8.29 ; 0.27	0.29
ENSG00000147168	IL2RG	9.12 ; 0.3	9.49 ; 0.13	0.29
ENSG00000168038	ULK4	7.84 ; 0.26	7.51 ; 0.08	0.29
ENSG00000239280	RP11-271C24.3	5.84 ; 0.27	5.5 ; 0.18	0.29
ENSG00000119227	PIGZ	7.98 ; 0.53	8.63 ; 0.55	0.29
ENSG00000104960	PTOV1	8.21 ; 0.28	8.56 ; 0.2	0.29
ENSG00000214290	COLCA2	5.95 ; 0.33	6.49 ; 0.37	0.28
ENSG00000100528	CNIH1	9.26 ; 0.33	8.93 ; 0.24	0.28
ENSG00000141504	SAT2	7.85 ; 0.23	8.14 ; 0.22	0.28
ENSG00000007384	RHBDF1	8.11 ; 0.32	8.5 ; 0.21	0.28
ENSG00000145781	COMMD10	7.99 ; 0.33	7.72 ; 0.1	0.28
ENSG00000164048	ZNF589	7.54 ; 0.21	7.98 ; 0.23	0.28
ENSG00000130787	HIP1R	9.98 ; 0.24	10.26 ; 0.17	0.28
ENSG00000134250	NOTCH2	11.26 ; 0.17	10.95 ; 0.1	0.28
ENSG00000085719	CPNE3	10.52 ; 0.22	10.25 ; 0.23	0.27
ENSG00000146856	AGBL3	6.32 ; 0.22	6.05 ; 0.19	0.27
ENSG00000171724	VAT1L	6.38 ; 0.26	6.82 ; 0.24	0.27
ENSG00000178188	SH2B1	9.37 ; 0.29	9.7 ; 0.25	0.27
ENSG00000144840	RABL3	8.76 ; 0.29	8.48 ; 0.14	0.27
ENSG00000139437	TCHP	8.21 ; 0.23	8.46 ; 0.13	0.27
ENSG00000184207	PGP	7.28 ; 0.28	7.56 ; 0.1	0.27
ENSG00000104332	SFRP1	8.55 ; 0.33	8.12 ; 0.22	0.27
ENSG00000144357	UBR3	10.35 ; 0.22	10.08 ; 0.22	0.27
ENSG00000121542	SEC22A	7.72 ; 0.13	7.59 ; 0.08	0.27
ENSG00000117593	DARS2	8.61 ; 0.23	8.39 ; 0.13	0.27
ENSG00000020426	MNAT1	7.81 ; 0.23	7.57 ; 0.08	0.26
ENSG00000196917	HCAR1	4.39 ; 0.32	4.81 ; 0.18	0.26
ENSG00000072274	TFRC	12.08 ; 0.3	11.72 ; 0.26	0.26
ENSG00000129128	SPCS3	10.93 ; 0.32	10.67 ; 0.16	0.26
ENSG00000160753	RUSC1	8.8 ; 0.24	9.07 ; 0.22	0.25
ENSG00000103496	STX4	8.83 ; 0.24	9.13 ; 0.23	0.25
ENSG00000138663	COPS4	8.39 ; 0.25	8.17 ; 0.11	0.25
ENSG00000167967	E4F1	8.45 ; 0.31	8.77 ; 0.21	0.25
ENSG00000197114	ZGPAT	6.64 ; 0.4	7.05 ; 0.19	0.25
ENSG00000116678	LEPR	7.2 ; 0.35	6.84 ; 0.18	0.25
ENSG00000185104	FAF1	9.48 ; 0.15	9.35 ; 0.06	0.24
ENSG00000106665	CLIP2	9.65 ; 0.33	9.92 ; 0.2	0.24
ENSG00000104442	ARMC1	8.61 ; 0.22	8.4 ; 0.11	0.24
ENSG00000197982	C1orf122	7.61 ; 0.39	7.95 ; 0.25	0.24
ENSG00000158488	CD1E	4.89 ; 0.31	5.35 ; 0.19	0.24
ENSG00000152520	PAN3	9.93 ; 0.15	9.76 ; 0.14	0.24
ENSG00000225017	AP004289.1	5.91 ; 0.16	5.54 ; 0.32	0.24
ENSG00000069248	NUP133	9.28 ; 0.21	9.11 ; 0.11	0.24
ENSG00000168487	BMP1	8.33 ; 0.24	8.62 ; 0.3	0.23
ENSG00000181577	C6orf223	4.81 ; 0.33	5.33 ; 0.44	0.23
ENSG00000238288	RP11-100G15.4	4.94 ; 0.19	4.7 ; 0.2	0.23
ENSG00000135070	ISCA1	7.94 ; 0.23	7.75 ; 0.1	0.23
ENSG00000139998	RAB15	9.14 ; 0.21	9.35 ; 0.17	0.23
ENSG00000103599	IQCH	6.32 ; 0.33	5.97 ; 0.24	0.23
ENSG00000261408	TEN1-CDK3	5.28 ; 0.25	5.67 ; 0.34	0.22
ENSG00000102125	TAZ	7.47 ; 0.24	7.8 ; 0.19	0.22
ENSG00000166200	COPS2	9.43 ; 0.24	9.21 ; 0.17	0.22
ENSG00000155096	AZIN1	11 ; 0.3	10.77 ; 0.14	0.22
ENSG00000104365	IKBKB	9.72 ; 0.11	9.89 ; 0.12	0.22
ENSG00000110422	HIPK3	11.24 ; 0.17	11.07 ; 0.15	0.22
ENSG00000140474	ULK3	8.96 ; 0.22	9.24 ; 0.24	0.22
ENSG00000166927	MS4A7	9.13 ; 0.47	8.62 ; 0.33	0.22
ENSG00000205078	SYCE1L	5.49 ; 0.29	5.79 ; 0.26	0.21
ENSG00000090376	IRAK3	8.53 ; 0.42	8 ; 0.39	0.21
ENSG00000113369	ARRDC3	10.55 ; 0.38	10.07 ; 0.47	0.21
ENSG00000137393	RNF144B	8.11 ; 0.35	7.61 ; 0.45	0.21
ENSG00000168884	TNIP2	8.72 ; 0.3	9 ; 0.17	0.21
ENSG00000061987	MON2	11.13 ; 0.22	10.94 ; 0.14	0.21
ENSG00000198952	SMG5	10.2 ; 0.2	10.47 ; 0.17	0.21
ENSG00000198099	ADH4	5.51 ; 0.31	5.02 ; 0.41	0.21
ENSG00000183742	MACC1	9.8 ; 0.33	9.43 ; 0.26	0.21
ENSG00000167005	NUDT21	10.31 ; 0.3	10.02 ; 0.24	0.21
ENSG00000168538	TRAPPC11	9.54 ; 0.21	9.36 ; 0.1	0.21
ENSG00000168152	THAP9	7.09 ; 0.25	6.86 ; 0.14	0.21
ENSG00000115392	FANCL	7.79 ; 0.33	7.56 ; 0.16	0.21
ENSG00000232434	C9orf172	7.54 ; 0.36	7.99 ; 0.3	0.2
ENSG00000182093	WRB	7.32 ; 0.25	7.08 ; 0.14	0.2
ENSG00000166292	TMEM100	6.33 ; 0.49	5.68 ; 0.4	0.2
ENSG00000047315	POLR2B	10.58 ; 0.18	10.38 ; 0.18	0.2
ENSG00000147416	ATP6V1B2	9.88 ; 0.22	9.69 ; 0.12	0.2
ENSG00000081377	CDC14B	8.25 ; 0.2	8.05 ; 0.11	0.2
ENSG00000110958	PTGES3	9.92 ; 0.3	9.69 ; 0.12	0.2
ENSG00000134962	KLB	7.06 ; 0.31	6.77 ; 0.28	0.2
ENSG00000132781	MUTYH	7.62 ; 0.09	7.86 ; 0.18	0.2
ENSG00000270392	PFN1P2	5.22 ; 0.2	4.96 ; 0.2	0.2
ENSG00000121749	TBC1D15	8.81 ; 0.3	8.52 ; 0.27	0.2
ENSG00000169217	CD2BP2	9.54 ; 0.24	9.77 ; 0.16	0.2
ENSG00000160741	CRTC2	7.63 ; 0.26	7.9 ; 0.19	0.2
ENSG00000174307	PHLDA3	6.35 ; 0.4	6.79 ; 0.2	0.2
ENSG00000118564	FBXL5	10.09 ; 0.3	9.86 ; 0.15	0.2
ENSG00000091157	WDR7	9.42 ; 0.21	9.2 ; 0.19	0.2
ENSG00000049130	KITLG	9.42 ; 0.39	9.05 ; 0.33	0.2
ENSG00000165655	ZNF503	6.12 ; 0.33	6.49 ; 0.31	0.19
ENSG00000132122	SPATA6	7.77 ; 0.28	7.49 ; 0.18	0.19
ENSG00000172059	KLF11	7.66 ; 0.28	7.23 ; 0.23	0.19
ENSG00000103051	COG4	9.26 ; 0.17	9.47 ; 0.13	0.19
ENSG00000162669	HFM1	5.06 ; 0.38	4.65 ; 0.36	0.19
ENSG00000148053	NTRK2	6.98 ; 0.53	8.45 ; 0.9	0.19
ENSG00000142675	CNKSR1	7.89 ; 0.22	8.17 ; 0.21	0.19
ENSG00000196187	TMEM63A	10.6 ; 0.21	10.85 ; 0.13	0.19
ENSG00000144596	GRIP2	5.4 ; 0.25	5.72 ; 0.13	0.19
ENSG00000166578	IQCD	5.08 ; 0.27	5.35 ; 0.26	0.19
ENSG00000115211	EIF2B4	8.42 ; 0.16	8.61 ; 0.16	0.19
ENSG00000152292	SH2D6	5.46 ; 0.46	6.02 ; 0.52	0.19
ENSG00000167371	PRRT2	7.9 ; 0.51	8.4 ; 0.34	0.19
ENSG00000174606	ANGEL2	9.1 ; 0.22	8.91 ; 0.15	0.18
ENSG00000187240	DYNC2H1	8.95 ; 0.43	8.55 ; 0.28	0.18
ENSG00000055917	PUM2	10.72 ; 0.21	10.5 ; 0.22	0.18
ENSG00000125844	RRBP1	12.87 ; 0.3	13.13 ; 0.11	0.18
ENSG00000113387	SUB1	10.71 ; 0.27	10.46 ; 0.28	0.18
ENSG00000068400	GRIPAP1	9.13 ; 0.39	9.43 ; 0.14	0.17
ENSG00000121774	KHDRBS1	10.16 ; 0.12	10.01 ; 0.14	0.17
ENSG00000242294	STAG3L5P	7.98 ; 0.24	8.43 ; 0.36	0.17
ENSG00000167702	KIFC2	8.01 ; 0.33	8.58 ; 0.45	0.17
ENSG00000170142	UBE2E1	9.32 ; 0.12	9.19 ; 0.09	0.17
ENSG00000161594	KLHL10	4.87 ; 0.29	4.59 ; 0.16	0.17
ENSG00000101901	ALG13	9.26 ; 0.27	9.02 ; 0.21	0.17
ENSG00000134109	EDEM1	10.44 ; 0.12	10.29 ; 0.09	0.16
ENSG00000121940	CLCC1	8.76 ; 0.15	8.62 ; 0.1	0.16
ENSG00000174358	SLC6A19	6.32 ; 0.76	7.77 ; 1.07	0.16
ENSG00000158106	RHPN1	6.07 ; 0.33	6.45 ; 0.32	0.16
ENSG00000137073	UBAP2	9.82 ; 0.13	9.69 ; 0.13	0.16
ENSG00000175984	DENND2C	6.84 ; 0.27	6.6 ; 0.15	0.16
ENSG00000114120	SLC25A36	9.74 ; 0.33	9.48 ; 0.22	0.16
ENSG00000173369	C1QB	10.31 ; 0.4	9.6 ; 0.55	0.16
ENSG00000004848	ARX	4.99 ; 0.2	5.27 ; 0.31	0.16
ENSG00000058453	CROCC	7.74 ; 0.36	8.05 ; 0.21	0.16
ENSG00000159873	CCDC117	9.15 ; 0.2	8.94 ; 0.15	0.16
ENSG00000167508	MVD	8.65 ; 0.44	9.3 ; 0.56	0.16
ENSG00000179454	KLHL28	9.02 ; 0.3	8.77 ; 0.16	0.16
ENSG00000118855	MFSD1	9.88 ; 0.29	9.6 ; 0.23	0.16
ENSG00000129083	COPB1	10.8 ; 0.27	10.57 ; 0.2	0.16
ENSG00000188352	FOCAD	9.69 ; 0.22	9.46 ; 0.15	0.16
ENSG00000081320	STK17B	10.62 ; 0.29	10.27 ; 0.37	0.16
ENSG00000170540	ARL6IP1	10.56 ; 0.27	10.21 ; 0.29	0.15
ENSG00000117697	NSL1	7.95 ; 0.22	7.72 ; 0.16	0.15
ENSG00000167657	DAPK3	8.61 ; 0.35	8.86 ; 0.2	0.15
ENSG00000078403	MLLT10	9.44 ; 0.17	9.31 ; 0.1	0.15
ENSG00000185774	KCNIP4	6.86 ; 0.41	6.57 ; 0.2	0.15
ENSG00000126860	EVI2A	7.44 ; 0.48	7.09 ; 0.25	0.15
ENSG00000111358	GTF2H3	8.59 ; 0.16	8.37 ; 0.18	0.15
ENSG00000104043	ATP8B4	8.17 ; 0.37	7.77 ; 0.25	0.15
ENSG00000141562	NARF	8.27 ; 0.23	8.49 ; 0.15	0.15
ENSG00000135127	CCDC64	7.39 ; 0.27	7.72 ; 0.29	0.15
ENSG00000174996	KLC2	7.25 ; 0.37	7.56 ; 0.26	0.15
ENSG00000104164	BLOC1S6	9.29 ; 0.2	9.14 ; 0.14	0.15
ENSG00000100557	C14orf105	4.88 ; 0.27	4.59 ; 0.16	0.15
ENSG00000127533	F2RL3	7.47 ; 0.37	6.7 ; 0.46	0.15
ENSG00000152683	SLC30A6	9.06 ; 0.26	8.82 ; 0.24	0.15
ENSG00000101132	PFDN4	7.02 ; 0.28	6.73 ; 0.14	0.15
ENSG00000106404	CLDN15	7.6 ; 0.36	7.91 ; 0.27	0.14
ENSG00000136897	MRPL50	8.22 ; 0.32	7.92 ; 0.31	0.14
ENSG00000162630	B3GALT2	7.34 ; 0.33	7.08 ; 0.22	0.14
ENSG00000103269	RHBDL1	5.5 ; 0.26	5.78 ; 0.18	0.14
ENSG00000168288	MMADHC	9.28 ; 0.28	8.96 ; 0.27	0.14
ENSG00000113595	TRIM23	7.71 ; 0.32	7.41 ; 0.27	0.14
ENSG00000198171	DDRGK1	8.83 ; 0.33	9.12 ; 0.3	0.14
ENSG00000134371	CDC73	9.61 ; 0.22	9.43 ; 0.14	0.14
ENSG00000146828	SLC12A9	8.97 ; 0.37	9.24 ; 0.25	0.14
ENSG00000047249	ATP6V1H	8.8 ; 0.18	8.6 ; 0.16	0.14
ENSG00000107731	UNC5B	9.14 ; 0.25	9.47 ; 0.37	0.14
ENSG00000164329	PAPD4	10 ; 0.24	9.81 ; 0.17	0.14
ENSG00000259165	DDX18P1	6.14 ; 0.36	5.81 ; 0.2	0.14
ENSG00000255529	POLR2M	7.62 ; 0.18	7.36 ; 0.21	0.14
ENSG00000180917	CMTR2	9.3 ; 0.27	9.09 ; 0.17	0.14
ENSG00000140092	FBLN5	7.15 ; 0.23	6.83 ; 0.26	0.14
ENSG00000082996	RNF13	9.23 ; 0.28	8.99 ; 0.22	0.14
ENSG00000099337	KCNK6	8.36 ; 0.42	8.7 ; 0.21	0.13
ENSG00000177663	IL17RA	9.17 ; 0.21	9.32 ; 0.11	0.13
ENSG00000115084	SLC35F5	10.99 ; 0.3	10.72 ; 0.25	0.13
ENSG00000173744	AGFG1	10.67 ; 0.27	10.48 ; 0.15	0.13
ENSG00000132294	EFR3A	9.68 ; 0.27	9.45 ; 0.22	0.13
ENSG00000133302	ANKRD32	7.86 ; 0.34	7.59 ; 0.21	0.13
ENSG00000124275	MTRR	9.22 ; 0.1	9.09 ; 0.17	0.13
ENSG00000157426	AASDH	8.05 ; 0.34	7.71 ; 0.27	0.13
ENSG00000112081	SRSF3	11.56 ; 0.23	11.36 ; 0.2	0.13
ENSG00000114745	GORASP1	9.51 ; 0.18	9.72 ; 0.19	0.13
ENSG00000134758	RNF138	9.08 ; 0.35	8.82 ; 0.17	0.13
ENSG00000110171	TRIM3	8.25 ; 0.21	8.56 ; 0.21	0.13
ENSG00000196248	OR10S1	4.75 ; 0.21	5.05 ; 0.26	0.13
ENSG00000113558	SKP1	10.02 ; 0.21	9.8 ; 0.22	0.13
ENSG00000167378	IRGQ	9.51 ; 0.19	9.68 ; 0.17	0.13
ENSG00000135677	GNS	10.52 ; 0.11	10.37 ; 0.13	0.13
ENSG00000140564	FURIN	10.07 ; 0.34	10.33 ; 0.2	0.13
ENSG00000169018	FEM1B	10.66 ; 0.28	10.43 ; 0.15	0.13
ENSG00000213639	PPP1CB	11.74 ; 0.34	11.39 ; 0.34	0.13
ENSG00000114062	UBE3A	10.86 ; 0.2	10.73 ; 0.06	0.13
ENSG00000187474	FPR3	8.79 ; 0.46	8.25 ; 0.37	0.12
ENSG00000096060	FKBP5	10.09 ; 0.33	9.64 ; 0.36	0.12
ENSG00000152620	NADK2	8.71 ; 0.23	8.54 ; 0.1	0.12
ENSG00000267706	CTD-2105E13.6	4.61 ; 0.2	4.88 ; 0.29	0.12
ENSG00000101074	R3HDML	5.43 ; 0.16	5.75 ; 0.29	0.12
ENSG00000151414	NEK7	9.68 ; 0.36	9.35 ; 0.31	0.12
ENSG00000163359	COL6A3	11.69 ; 0.3	11.28 ; 0.26	0.12
ENSG00000164125	FAM198B	9 ; 0.4	8.7 ; 0.28	0.12
ENSG00000196739	COL27A1	7.37 ; 0.4	7.85 ; 0.47	0.12
ENSG00000234881	PIGFP2	5.32 ; 0.32	5.06 ; 0.14	0.12
ENSG00000183134	PTGDR2	6.78 ; 0.46	6.24 ; 0.28	0.12
ENSG00000170348	TMED10	11.74 ; 0.18	11.57 ; 0.13	0.12
ENSG00000181827	RFX7	8.39 ; 0.25	8.17 ; 0.19	0.12
ENSG00000273154	RP4-583P15.15	4.37 ; 0.37	4.77 ; 0.29	0.12
ENSG00000005206	SPPL2B	9.04 ; 0.34	9.36 ; 0.25	0.11
ENSG00000198712	MT-CO2	13.89 ; 0.41	14.53 ; 0.46	0.11
ENSG00000152700	SAR1B	10.35 ; 0.21	10.13 ; 0.23	0.11
ENSG00000111711	GOLT1B	8.59 ; 0.34	8.3 ; 0.27	0.11
ENSG00000198342	ZNF442	6.19 ; 0.44	5.88 ; 0.21	0.11
ENSG00000100170	SLC5A1	8.05 ; 0.34	8.58 ; 0.25	0.11
ENSG00000161904	LEMD2	9.51 ; 0.23	9.69 ; 0.19	0.11
ENSG00000114654	EFCC1	7.05 ; 0.32	7.35 ; 0.28	0.11
ENSG00000119862	LGALSL	8.9 ; 0.41	8.51 ; 0.21	0.11
ENSG00000104343	UBE2W	9.32 ; 0.28	9.04 ; 0.31	0.11
ENSG00000203705	TATDN3	6.99 ; 0.24	6.72 ; 0.21	0.11
ENSG00000104231	ZFAND1	8.77 ; 0.3	8.52 ; 0.22	0.11
ENSG00000177669	MBOAT4	4.76 ; 0.15	4.49 ; 0.19	0.11
ENSG00000255587	RAB44	5.12 ; 0.37	5.44 ; 0.21	0.11
ENSG00000128513	POT1	7.72 ; 0.33	7.49 ; 0.22	0.11
ENSG00000198252	STYX	8.88 ; 0.22	8.63 ; 0.28	0.11
ENSG00000112763	BTN2A1	8.46 ; 0.24	8.74 ; 0.13	0.11
ENSG00000170855	TRIAP1	7.45 ; 0.14	7.33 ; 0.09	0.1
ENSG00000118690	ARMC2	6.27 ; 0.27	6.02 ; 0.1	0.1
ENSG00000051382	PIK3CB	9.14 ; 0.26	8.89 ; 0.21	0.1
ENSG00000115474	KCNJ13	6.86 ; 0.27	6.64 ; 0.2	0.1
ENSG00000213160	KLHL23	8.17 ; 0.32	7.9 ; 0.25	0.1
ENSG00000114686	MRPL3	9.51 ; 0.21	9.36 ; 0.09	0.1
ENSG00000134398	ERN2	10.44 ; 0.21	10.68 ; 0.28	0.1
ENSG00000187634	SAMD11	6.2 ; 0.34	6.67 ; 0.39	0.1
ENSG00000160131	VMA21	8.96 ; 0.24	8.8 ; 0.16	0.1
ENSG00000135472	FAIM2	4.85 ; 0.32	5.38 ; 0.46	0.1
ENSG00000184887	BTBD6	8.54 ; 0.25	8.74 ; 0.17	0.1
ENSG00000110719	TCIRG1	9.58 ; 0.34	9.84 ; 0.2	0.1
ENSG00000172732	MUS81	8.5 ; 0.23	8.72 ; 0.19	0.1
ENSG00000164512	ANKRD55	4.48 ; 0.28	4.77 ; 0.28	0.1
ENSG00000011347	SYT7	7.84 ; 0.31	8.09 ; 0.2	0.1
ENSG00000128585	MKLN1	10.42 ; 0.27	10.24 ; 0.17	0.1
ENSG00000120708	TGFBI	10.61 ; 0.3	10.22 ; 0.31	0.1
ENSG00000143951	WDPCP	7.22 ; 0.36	6.9 ; 0.29	0.1
ENSG00000163703	CRELD1	8.14 ; 0.18	8.38 ; 0.18	0.1
ENSG00000204899	MZT1	7.02 ; 0.38	6.68 ; 0.31	0.1
ENSG00000185722	ANKFY1	9.79 ; 0.07	9.68 ; 0.09	0.1
ENSG00000113532	ST8SIA4	8.42 ; 0.33	8.09 ; 0.35	0.09
ENSG00000144366	GULP1	7.88 ; 0.38	7.61 ; 0.27	0.09
ENSG00000107614	TRDMT1	7.53 ; 0.22	7.24 ; 0.31	0.09
ENSG00000167930	ITFG3	7.77 ; 0.33	8.04 ; 0.25	0.09
ENSG00000135502	SLC26A10	4.29 ; 0.27	4.58 ; 0.2	0.09
ENSG00000214176	PLEKHM1P	8.78 ; 0.38	9.18 ; 0.36	0.09
ENSG00000132024	CC2D1A	8.98 ; 0.25	9.21 ; 0.27	0.09
ENSG00000198862	LTN1	10.37 ; 0.29	10.15 ; 0.23	0.09
ENSG00000136521	NDUFB5	9.5 ; 0.26	9.24 ; 0.21	0.09
ENSG00000114423	CBLB	9.54 ; 0.18	9.37 ; 0.22	0.09
ENSG00000173327	MAP3K11	10.14 ; 0.38	10.38 ; 0.18	0.09
ENSG00000110921	MVK	7.48 ; 0.2	7.8 ; 0.35	0.09
ENSG00000181350	LRRC75A	8.86 ; 0.2	9.03 ; 0.17	0.09
ENSG00000228175	GEMIN8P4	4.72 ; 0.32	5.06 ; 0.28	0.09
ENSG00000095932	SMIM24	7.14 ; 0.54	7.57 ; 0.25	0.09
ENSG00000169230	PRELID1	7.81 ; 0.39	8.15 ; 0.3	0.09
ENSG00000136051	KIAA1033	10.28 ; 0.35	10 ; 0.28	0.09
ENSG00000161914	ZNF653	6.33 ; 0.25	6.54 ; 0.27	0.09
ENSG00000143952	VPS54	9.44 ; 0.31	9.23 ; 0.16	0.09
ENSG00000171680	PLEKHG5	8.02 ; 0.2	8.22 ; 0.23	0.08
ENSG00000149313	AASDHPPT	8.13 ; 0.29	7.91 ; 0.22	0.08
ENSG00000173889	PHC3	10.96 ; 0.24	10.77 ; 0.22	0.08
ENSG00000163527	STT3B	11.22 ; 0.23	11.03 ; 0.18	0.08
ENSG00000105127	AKAP8	9.27 ; 0.27	9.5 ; 0.18	0.08
ENSG00000001617	SEMA3F	7.45 ; 0.33	7.68 ; 0.18	0.08
ENSG00000104133	SPG11	11.3 ; 0.16	11.18 ; 0.09	0.08
ENSG00000141367	CLTC	12.83 ; 0.3	12.58 ; 0.25	0.08
ENSG00000198840	MT-ND3	13.75 ; 0.25	14.33 ; 0.53	0.08
ENSG00000177169	ULK1	7.58 ; 0.26	7.84 ; 0.23	0.08
ENSG00000076944	STXBP2	8.31 ; 0.21	8.48 ; 0.19	0.08
ENSG00000164733	CTSB	12.3 ; 0.22	11.98 ; 0.25	0.08
ENSG00000100429	HDAC10	5.84 ; 0.28	6.07 ; 0.18	0.08
ENSG00000146282	RARS2	9.26 ; 0.23	9.11 ; 0.12	0.08
ENSG00000106692	FKTN	8.99 ; 0.25	8.77 ; 0.23	0.08
ENSG00000145907	G3BP1	11.73 ; 0.16	11.61 ; 0.13	0.08
ENSG00000169359	SLC33A1	9.37 ; 0.17	9.23 ; 0.11	0.08
ENSG00000171659	GPR34	7.69 ; 0.54	7.25 ; 0.44	0.08
ENSG00000134146	DPH6	7.86 ; 0.45	7.57 ; 0.23	0.08
ENSG00000186130	ZBTB6	8.2 ; 0.33	7.94 ; 0.27	0.08
ENSG00000198917	C9orf114	8.3 ; 0.3	8.51 ; 0.16	0.08
ENSG00000156136	DCK	8.02 ; 0.28	7.7 ; 0.35	0.08
ENSG00000117266	CDK18	7.71 ; 0.24	7.91 ; 0.19	0.08
ENSG00000196152	ZNF79	7.1 ; 0.34	7.33 ; 0.17	0.07
ENSG00000214087	ARL16	7.08 ; 0.31	7.42 ; 0.35	0.07
ENSG00000011523	CEP68	9.36 ; 0.17	9.21 ; 0.12	0.07
ENSG00000135049	AGTPBP1	8.35 ; 0.27	8.17 ; 0.14	0.07
ENSG00000172869	DMXL1	11.22 ; 0.3	10.99 ; 0.27	0.07
ENSG00000196275	GTF2IRD2	5.5 ; 0.33	5.75 ; 0.3	0.07
ENSG00000196715	VKORC1L1	9.2 ; 0.18	9.03 ; 0.16	0.07
ENSG00000138363	ATIC	8.27 ; 0.24	8.06 ; 0.16	0.07
ENSG00000174442	ZWILCH	7.51 ; 0.3	7.29 ; 0.19	0.07
ENSG00000004766	CCDC132	9.3 ; 0.31	9.08 ; 0.23	0.07
ENSG00000135077	HAVCR2	7.25 ; 0.29	6.93 ; 0.22	0.07
ENSG00000102763	VWA8	9.81 ; 0.28	9.57 ; 0.22	0.07
ENSG00000100083	GGA1	9.55 ; 0.25	9.74 ; 0.2	0.07
ENSG00000165626	BEND7	7.91 ; 0.17	8.18 ; 0.14	0.07
ENSG00000140829	DHX38	9.64 ; 0.18	9.78 ; 0.15	0.07
ENSG00000110367	DDX6	11.58 ; 0.16	11.45 ; 0.17	0.07
ENSG00000103061	SLC7A6OS	7.09 ; 0.17	7.25 ; 0.16	0.07
ENSG00000087266	SH3BP2	9.8 ; 0.3	10.03 ; 0.23	0.07
ENSG00000105866	SP4	8.13 ; 0.22	7.88 ; 0.31	0.07
ENSG00000088986	DYNLL1	9.22 ; 0.34	8.95 ; 0.11	0.06
ENSG00000127995	CASD1	10.48 ; 0.23	10.21 ; 0.3	0.06
ENSG00000153339	TRAPPC8	10.08 ; 0.28	9.86 ; 0.26	0.06
ENSG00000205534	SMG1P2	5.61 ; 0.32	5.36 ; 0.1	0.06
ENSG00000166233	ARIH1	10.64 ; 0.19	10.47 ; 0.22	0.06
ENSG00000007402	CACNA2D2	6.51 ; 0.33	6.9 ; 0.23	0.06
ENSG00000164123	C4orf45	5.03 ; 0.35	4.75 ; 0.27	0.06
ENSG00000225422	RBMS1P1	5.09 ; 0.29	4.84 ; 0.23	0.06
ENSG00000125971	DYNLRB1	8.79 ; 0.21	8.95 ; 0.14	0.06
ENSG00000234965	SHISA8	4.22 ; 0.33	4.61 ; 0.33	0.06
ENSG00000113119	TMCO6	7.32 ; 0.17	7.48 ; 0.15	0.06
ENSG00000028839	TBPL1	7.63 ; 0.27	7.37 ; 0.26	0.06
ENSG00000179914	ITLN1	11.17 ; 1.16	11.99 ; 0.38	0.06
ENSG00000139209	SLC38A4	6.61 ; 0.34	6.34 ; 0.23	0.06
ENSG00000124466	LYPD3	4.56 ; 0.38	4.88 ; 0.28	0.06
ENSG00000095485	CWF19L1	8.15 ; 0.18	7.95 ; 0.22	0.06
ENSG00000183666	GUSBP1	7.47 ; 0.28	7.13 ; 0.26	0.06
ENSG00000088899	LZTS3	6.83 ; 0.39	7.09 ; 0.27	0.06
ENSG00000130741	EIF2S3	10.55 ; 0.15	10.4 ; 0.18	0.06
ENSG00000239975	IGKV1D-33	5.69 ; 0.38	5.33 ; 0.46	0.06
ENSG00000147905	ZCCHC7	9.01 ; 0.22	8.82 ; 0.2	0.05
ENSG00000042429	MED17	9.3 ; 0.15	9.18 ; 0.12	0.05
ENSG00000174672	BRSK2	5.85 ; 0.31	6.09 ; 0.17	0.05
ENSG00000163755	HPS3	8.5 ; 0.25	8.3 ; 0.13	0.05
ENSG00000178053	MLF1	6.7 ; 0.49	6.27 ; 0.54	0.05
ENSG00000070371	CLTCL1	6.73 ; 0.32	7.1 ; 0.33	0.05
ENSG00000120029	C10orf76	8.64 ; 0.19	8.49 ; 0.06	0.05
ENSG00000111530	CAND1	11.01 ; 0.24	10.83 ; 0.2	0.05
ENSG00000102003	SYP	6.91 ; 0.4	7.32 ; 0.39	0.05
ENSG00000239883	PARGP1	7.22 ; 0.2	7.03 ; 0.15	0.05
ENSG00000185800	DMWD	7.66 ; 0.35	7.9 ; 0.12	0.05
ENSG00000124191	TOX2	5.67 ; 0.39	6.04 ; 0.26	0.05
ENSG00000094631	HDAC6	9.38 ; 0.15	9.53 ; 0.11	0.05
ENSG00000239887	C1orf226	8.52 ; 0.34	7.95 ; 0.36	0.05
ENSG00000177707	PVRL3	10 ; 0.41	9.7 ; 0.31	0.05
ENSG00000157168	NRG1	8.95 ; 0.38	8.44 ; 0.25	0.05
ENSG00000081479	LRP2	4.57 ; 0.34	4.13 ; 0.39	0.05
ENSG00000136235	GPNMB	10.67 ; 0.58	10.13 ; 0.59	0.05
ENSG00000164175	SLC45A2	4.5 ; 0.24	4.77 ; 0.17	0.05
ENSG00000182979	MTA1	8.37 ; 0.25	8.54 ; 0.17	0.05
ENSG00000174776	WDR49	5.03 ; 0.14	4.79 ; 0.23	0.05
ENSG00000110911	SLC11A2	9.46 ; 0.16	9.31 ; 0.12	0.05
ENSG00000070748	CHAT	4.47 ; 0.33	4.76 ; 0.29	0.05
ENSG00000125818	PSMF1	9.39 ; 0.11	9.25 ; 0.11	0.05
ENSG00000114573	ATP6V1A	10.07 ; 0.28	9.85 ; 0.2	0.04
ENSG00000140451	PIF1	5.91 ; 0.32	6.14 ; 0.16	0.04
ENSG00000025293	PHF20	9.33 ; 0.13	9.17 ; 0.15	0.04
ENSG00000168434	COG7	8.21 ; 0.22	8.04 ; 0.11	0.04
ENSG00000104660	LEPROTL1	8.67 ; 0.29	8.47 ; 0.17	0.04
ENSG00000162639	HENMT1	6.9 ; 0.29	6.59 ; 0.31	0.04
ENSG00000175309	PHYKPL	10.31 ; 0.24	10.49 ; 0.16	0.04
ENSG00000147144	CCDC120	7.1 ; 0.26	7.35 ; 0.28	0.04
ENSG00000158315	RHBDL2	8.92 ; 0.23	9.15 ; 0.2	0.04
ENSG00000143106	PSMA5	9.26 ; 0.21	9.09 ; 0.14	0.04
ENSG00000075945	KIFAP3	9.02 ; 0.25	8.86 ; 0.12	0.04
ENSG00000134242	PTPN22	8.33 ; 0.33	8.05 ; 0.34	0.04
ENSG00000148341	SH3GLB2	10.1 ; 0.23	10.31 ; 0.27	0.04
ENSG00000227714	MTND6P18	4.56 ; 0.26	4.85 ; 0.34	0.04
ENSG00000188342	GTF2F2	8.43 ; 0.29	8.24 ; 0.15	0.04
ENSG00000127083	OMD	5.91 ; 0.54	5.57 ; 0.26	0.04
ENSG00000106477	CEP41	7.15 ; 0.14	7.02 ; 0.11	0.04
ENSG00000104388	RAB2A	10.74 ; 0.25	10.54 ; 0.26	0.04
ENSG00000273079	GRIN2B	5.86 ; 0.39	5.48 ; 0.44	0.04
ENSG00000154814	OXNAD1	9.29 ; 0.17	9.18 ; 0.06	0.04
ENSG00000198899	MT-ATP6	12.39 ; 0.65	13.14 ; 0.75	0.03
ENSG00000187650	VMAC	7.02 ; 0.29	7.21 ; 0.15	0.03
ENSG00000188596	CFAP54	6.87 ; 0.56	6.44 ; 0.5	0.03
ENSG00000220785	MTMR9LP	7.03 ; 0.24	7.3 ; 0.24	0.03
ENSG00000188282	RUFY4	4.83 ; 0.26	5.06 ; 0.2	0.03
ENSG00000181634	TNFSF15	6.92 ; 0.37	7.63 ; 0.67	0.03
ENSG00000143858	SYT2	7.17 ; 0.21	7.38 ; 0.23	0.03
ENSG00000105388	CEACAM5	12.89 ; 0.8	13.63 ; 0.45	0.03
ENSG00000171101	SIGLEC17P	4.92 ; 0.31	5.27 ; 0.42	0.03
ENSG00000127419	TMEM175	7.36 ; 0.18	7.5 ; 0.1	0.03
ENSG00000211946	IGHV3-20	4.96 ; 0.26	4.63 ; 0.3	0.03
ENSG00000140479	PCSK6	9.01 ; 0.19	9.28 ; 0.23	0.03
ENSG00000163531	NFASC	8.33 ; 0.28	8.62 ; 0.31	0.03
ENSG00000123131	PRDX4	8.64 ; 0.23	8.4 ; 0.2	0.03
ENSG00000101639	CEP192	10.44 ; 0.28	10.24 ; 0.16	0.03
ENSG00000127804	METTL16	8.68 ; 0.11	8.57 ; 0.13	0.03
ENSG00000102158	MAGT1	10.48 ; 0.19	10.35 ; 0.11	0.03
ENSG00000095383	TBC1D2	8.19 ; 0.31	8.48 ; 0.34	0.03
ENSG00000010270	STARD3NL	8.18 ; 0.17	8.06 ; 0.11	0.03
ENSG00000203727	SAMD5	9.05 ; 0.48	9.37 ; 0.17	0.03
ENSG00000152669	CCNO	4.5 ; 0.4	4.91 ; 0.25	0.03
ENSG00000214425	LRRC37A4P	4.97 ; 0.29	5.25 ; 0.31	0.03
ENSG00000154124	OTULIN	9.68 ; 0.17	9.54 ; 0.16	0.03
ENSG00000084652	TXLNA	10.4 ; 0.21	10.59 ; 0.2	0.03
ENSG00000188312	CENPP	7.17 ; 0.25	6.94 ; 0.21	0.03
ENSG00000186106	ANKRD46	7.98 ; 0.18	7.83 ; 0.15	0.03
ENSG00000128602	SMO	6.18 ; 0.41	6.47 ; 0.24	0.02
ENSG00000239900	ADSL	8.65 ; 0.15	8.56 ; 0.07	0.02
ENSG00000171103	TRMT61B	6.9 ; 0.26	6.7 ; 0.18	0.02
ENSG00000176124	DLEU1	8.04 ; 0.41	7.61 ; 0.34	0.02
ENSG00000220494	YAP1P1	5.08 ; 0.29	4.83 ; 0.31	0.02
ENSG00000038945	MSR1	8.45 ; 0.61	7.87 ; 0.66	0.02
ENSG00000184923	NUTM2A	4.92 ; 0.27	4.56 ; 0.21	0.02
ENSG00000104067	TJP1	5.51 ; 0.33	5.47 ; 0.39	0.02
ENSG00000066044	ELAVL1	8.91 ; 0.15	8.76 ; 0.14	0.02
ENSG00000135776	ABCB10	8.49 ; 0.14	8.34 ; 0.19	0.02
ENSG00000211890	IGHA2	5.96 ; 1.71	6.52 ; 2.55	0.02
ENSG00000160323	ADAMTS13	5.98 ; 0.22	6.17 ; 0.22	0.02
ENSG00000114923	SLC4A3	4.8 ; 0.28	5.01 ; 0.2	0.02
ENSG00000198804	MT-CO1	15.61 ; 0.35	15.99 ; 0.36	0.02
ENSG00000180370	PAK2	9.97 ; 0.12	9.85 ; 0.17	0.02
ENSG00000102575	ACP5	9.44 ; 0.27	8.98 ; 0.53	0.02
ENSG00000213409	C1QBPP2	5.4 ; 0.21	5.1 ; 0.42	0.02
ENSG00000137573	SULF1	8.51 ; 0.46	8.96 ; 0.36	0.02
ENSG00000178252	WDR6	9.94 ; 0.28	10.16 ; 0.2	0.02
ENSG00000078328	RBFOX1	5.94 ; 0.25	6.33 ; 0.32	0.02
ENSG00000184110	EIF3C	6.64 ; 0.36	6.96 ; 0.39	0.02
ENSG00000136319	TTC5	8.34 ; 0.13	8.23 ; 0.12	0.02
ENSG00000078668	VDAC3	9.55 ; 0.22	9.35 ; 0.22	0.02
ENSG00000136531	SCN2A	4.81 ; 0.23	4.64 ; 0.19	0.02
ENSG00000166710	B2M	10.98 ; 0.43	10.6 ; 0.31	0.02
ENSG00000189433	GJB4	4.67 ; 0.4	5.04 ; 0.33	0.02
ENSG00000124523	SIRT5	8.01 ; 0.19	8.16 ; 0.09	0.02
ENSG00000132205	EMILIN2	8.9 ; 0.21	8.59 ; 0.33	0.02
ENSG00000176204	LRRTM4	4.25 ; 0.4	4.71 ; 0.28	0.02
ENSG00000205809	KLRC2	4.94 ; 0.48	4.46 ; 0.35	0.02
ENSG00000007306	CEACAM7	11.23 ; 1.04	12.11 ; 0.81	0.02
ENSG00000138759	FRAS1	8.96 ; 0.26	9.45 ; 0.49	0.02
ENSG00000096968	JAK2	9.42 ; 0.21	9.22 ; 0.26	0.02
ENSG00000146776	ATXN7L1	8.14 ; 0.18	8.27 ; 0.08	0.02
ENSG00000134297	PLEKHA8P1	4.84 ; 0.23	5.14 ; 0.39	0.02
ENSG00000165973	NELL1	4.89 ; 0.38	5.31 ; 0.4	0.01
ENSG00000136367	ZFHX2	5.94 ; 0.19	6.14 ; 0.23	0.01
ENSG00000143786	CNIH3	5.63 ; 0.16	5.78 ; 0.16	0.01
ENSG00000065621	GSTO2	8.27 ; 0.17	8.13 ; 0.16	0.01
ENSG00000240974	CTD-2024I7.1	5.18 ; 0.25	4.94 ; 0.32	0.01
ENSG00000154645	CHODL	5.39 ; 0.35	5.72 ; 0.37	0.01
ENSG00000164659	KIAA1324L	7.6 ; 0.35	7.86 ; 0.27	0.01
ENSG00000139719	VPS33A	7.55 ; 0.18	7.4 ; 0.16	0.01
ENSG00000177675	CD163L1	10.81 ; 0.4	10.34 ; 0.45	0.01
ENSG00000099783	HNRNPM	10.18 ; 0.13	10.33 ; 0.2	0.01
ENSG00000099968	BCL2L13	9.76 ; 0.14	9.64 ; 0.13	0.01
ENSG00000110799	VWF	9.08 ; 0.4	8.7 ; 0.32	0.01
ENSG00000259585	RBM17P4	4.97 ; 0.29	5.17 ; 0.14	0.01
ENSG00000141404	GNAL	6.87 ; 0.27	7.15 ; 0.21	0.01
ENSG00000198938	MT-CO3	14.65 ; 0.31	15.01 ; 0.48	0.01
ENSG00000116544	DLGAP3	4.87 ; 0.31	5.09 ; 0.2	0.01
ENSG00000157617	C2CD2	8.24 ; 0.17	8.43 ; 0.21	0.01
ENSG00000156738	MS4A1	7.14 ; 0.54	8.12 ; 1.31	0.01
ENSG00000261556	SMG1P7	6.27 ; 0.18	6.1 ; 0.16	0.01
ENSG00000240671	IGKV1-8	4.95 ; 0.48	4.54 ; 0.5	0.01
ENSG00000146453	PNLDC1	4.54 ; 0.33	4.79 ; 0.24	0.01
ENSG00000237016	AC013410.1	5.09 ; 0.35	4.74 ; 0.26	0.01
ENSG00000185274	WBSCR17	5.42 ; 0.38	5.72 ; 0.36	0.01
ENSG00000197465	GYPE	4.59 ; 0.31	4.93 ; 0.18	0.01
ENSG00000072195	SPEG	6.27 ; 0.47	6.63 ; 0.4	0.01
ENSG00000234999	SNRPCP19	4.9 ; 0.23	4.63 ; 0.34	0.01
ENSG00000181218	HIST3H2A	6.05 ; 0.27	5.74 ; 0.22	0.01
ENSG00000074590	NUAK1	7.17 ; 0.14	6.96 ; 0.28	0.01
ENSG00000127423	AUNIP	5.72 ; 0.19	5.53 ; 0.19	0.01
ENSG00000146250	PRSS35	4.5 ; 0.27	4.72 ; 0.25	0
ENSG00000183034	OTOP2	8.5 ; 0.77	7.67 ; 1.02	0
ENSG00000185008	ROBO2	5.85 ; 0.61	6.32 ; 0.32	0
ENSG00000241984	RPL7AP2	5.51 ; 0.18	5.35 ; 0.18	0
ENSG00000174562	KLK15	6.63 ; 0.41	6.3 ; 0.36	0
ENSG00000116132	PRRX1	6.76 ; 0.57	7.23 ; 0.59	0
ENSG00000100591	AHSA1	9.45 ; 0.32	9.65 ; 0.15	0
ENSG00000129195	FAM64A	6.24 ; 0.24	6.05 ; 0.15	0
ENSG00000240240	RP11-146D12.2	4.82 ; 0.33	5.04 ; 0.17	0
ENSG00000164946	FREM1	5.93 ; 0.49	6.25 ; 0.17	0

## Sheet: Table S4
Metabolite name (M / RT)	Mean;sd CR	Mean;sd WD	% Variance explained
L-Kynurenine (209.1 / 94.0)	40504.7 ; 8394.33	62518.33 ; 12577.74	10.28
Anthranilate (136.0 / 118.0)	65314.8 ; 22279.9	47055.22 ; 16984.88	6.64
Cytidine (244.0 / 112.1)	41368 ; 12145.66	21341.56 ; 7067.55	6.48
Acetylcholine (146.1 / 87.0)	874187.1 ; 268384.71	1322719.78 ; 406035.53	6.22
Hyppuric Acid (178.0 / 134.0)	2898693.7 ; 1990746.17	1003842.89 ; 495800.83	5.89
N-AcetylGlycine (116.0 / 74.0)	311937.7 ; 186298.95	106191.11 ; 25244.57	5.65
Proline (116.1 / 70.0)	30776585.2 ; 7066844	39574069.22 ; 3630075.24	5.63
Glutamic acid (148.1 / 84.0)	1626681.3 ; 460153.06	3483788.22 ; 1172051.56	5.52
Xanthurenate (204.0 / 160.0)	63918.2 ; 15843.54	77195.78 ; 5923.27	4.3
2-Hydroxyglutarate (147.0 / 129.0)	1620535.7 ; 330975.32	1275070 ; 237007.35	4.16
Urate (167.0 / 124.0)	7037295.5 ; 872453.4	8276516.89 ; 734027.31	3.81
Lactose (341.0 / 161.0)	123444 ; 28488.1	163030.56 ; 26006.49	2.91
Alanine (90.0 / 44.0)	4182062.2 ; 575802.38	5183844.22 ; 581349.68	2.79
Geranyl Pyrophosphate (313.1 / 79.1)	46776.3 ; 7186.04	63711.56 ; 14699.35	2.55
Malonic Acid/3HBA (103.0 / 59.0)	12619501.8 ; 9590129.62	3853551.89 ; 4902047.05	2.33
Tryptophan (205.1 / 146.0)	2477717.5 ; 485188.58	2902364.11 ; 346831.78	2.28
Cystamine (153.0 / 108.0)	134542.2 ; 105788.87	169528.56 ; 59636.91	2.23
Mevalonate (147.1 / 59.0)	1513085.5 ; 375351.06	899616.56 ; 429156.12	2.13
Hydroxyproline/Aminolevulinate (132.1 / 86.2)	783895.6 ; 243607.71	1204499 ; 355642.61	2
Carnitine (163.1 / 85.0)	88213.4 ; 14339.15	113721.56 ; 22815.17	1.91
Asparagine (133.1 / 74.0)	918047.2 ; 142383.45	785740.11 ; 86106.64	1.87
Tyrosine (182.1 / 136.3)	2157694.1 ; 550241.38	2593731.11 ; 331800.81	1.59
Lysine (147.1 / 84.0 (2))	10240617.7 ; 1889858.34	12010660.33 ; 1500820.11	1.5
Allantoin (157.0 / 114.0)	63541.3 ; 11519.79	121165.89 ; 63101.44	1.38
Valine (118.1 / 72.0)	3083467.1 ; 578991.63	3436882.22 ; 191000.72	1.15
Homocysteine (136.0 / 90.0)	7974.7 ; 2116.36	10540.22 ; 2533.5	1.11
Oxypurinol (151.0 / 42.0)	249459.5 ; 60300.81	343149.11 ; 137880.47	0.81
Glycocholate (464.3 / 74.0)	112615.2 ; 98318.53	29273.22 ; 19315.68	0.8
Trimethylamine (TMA) (60.0 / 45.0)	764269 ; 121079.47	944817.11 ; 159818.96	0.75
Pyroglutamic Acid (130.0 / 83.4)	34663.1 ; 8536.5	47233.78 ; 19496.32	0.72
DCMP (306.0 / 110.0)	56764.9 ; 13575.15	77406 ; 6480.91	0.53
Glutamine (147.1 / 84.0)	40413311.9 ; 4830516.95	36364310.11 ; 1661101.19	0.46
Sorbitol (183.0 / 91.0)	62206.3 ; 16117.68	71129 ; 9058.61	0.39
Xanthine (151.0 / 108.0)	635170.9 ; 163334.36	857356.89 ; 335252.1	0.3
Hypoxanthine (135.0 / 92.0)	819587.7 ; 211509.6	1083387.89 ; 394041.67	0.28
Dimethylglycine (104.1 / 58.0)	616763.1 ; 80624.92	808470.33 ; 316508	0.18
Choline (104.1 / 60.0)	8610682.8 ; 2505500.75	11127671.11 ; 946203.37	0.16
Aminoisobutyrate (104.1 / 86.0)	59013.5 ; 14581.08	75807.22 ; 7097.58	0.16
Betaine (118.0 / 58.0)	2490673.1 ; 584532.95	3149613 ; 868936.72	0.1
3-Nitro-tyrosine (225.0 / 179.3)	98464.4 ; 20327.24	113713.89 ; 13758.09	0.03

## Sheet: Table S5
Compound name	Mean;sd CR	Mean;sd WD	% Variance explained
Free_T3_pg_mL	3.19 ; 0.6	4.15 ; 0.32	18.19
SHBG_ug_mL	10.78 ; 3.62	7.08 ; 2.13	15.76
Beta_hydrxybutyrate_mmol_L	1.34 ; 0.23	1.13 ; 0.12	12.2
Leptin_ug_L	4.6 ; 1.78	18.73 ; 13.63	11.85
Estradiol_pg_mL	24.74 ; 12.34	38.16 ; 11.31	10.93
Insulin_uu_mL	3.95 ; 2.04	12.49 ; 5.48	10.79
Cortisol_ug_dL	22.77 ; 6.2	18.23 ; 4.99	9.09
IGFBP_1_ug_L	8.63 ; 5.26	2.62 ; 1.68	6.4
FGF_21_ng_mL	128.3 ; 107.16	295.67 ; 216.49	4.8

## Sheet: Table S6
sequence	Kingdom	Phylum	Class	Order	Family	Genus	Species	Mean;sd EX	Mean;sd WD	% Variance explained
TACGTAGGGTGCAAGCGTTATCCGGAATTATTGGGCGTAAAGGGCTCGTAGGCGGTTCGTCGCGTCCGGTGTGAAAGTCCATCGCTTAACGGTGGATCCGCGCCGGGTACGGGCGGGCTTGAGTGCGGTAGGGGAGACTGGAATTCCCGGTGTAACGGTGGAATGTGTAGATATCGGGAAGAACACCAATGGCGAAGGCAGGTCTCTGGGCCGTCACTGACGCTGAGGAGCGAAAGCGTGGGGAGCGAACAGG	Bacteria	Actinobacteria	Actinobacteria	Bifidobacteriales	Bifidobacteriaceae	Bifidobacterium	adolescentis	9.3 ; 15.29	15.22 ; 45.67	13.18
TACGTAGGGAGCGAGCGTTGTCCGGATTTACTGGGTGTAAAGGGTGCGTAGGCGGCTCTGCAAGTCAGAAGTGAAATCCATGGGCTTAACCCATGAACTGCTTTTGAAACTGTAGAGCTTGAGTGAAGTAGAGGTAGGCGGAATTCCCGGTGTAGCGGTGAAATGCGTAGAGATCGGGAGGAACACCAGTGGCGAAGGCGGCCTACTGGGCTTTAACTGACGCTGAGGCACGAAAGCATGGGTAGCAAACAGG	Bacteria	Firmicutes	Clostridia	Clostridiales	Ruminococcaceae	Ruminococcus		0.6 ; 1.9	39.33 ; 68.91	11.74
TACGTAGGGAGCGAGCGTTGTCCGGAATTACTGGGTGTAAAGGGAGCGTAGGCGGGATGCCAAGTAGAATGTTAAATCCATCGGCTCAACTGGTGGCAGCGTTCTAAACTGGCGTTCTTGAGTGAGGTAGAGGCAGGCGGAATTCCTAGTGTAGCGGTGAAATGCGTAGATATTAGGAGGAACACCAGTGGCGAAGGCGGCCTGCTGGGCCTTAACTGACGCTGAGGCTCGAAAGCGTGGGGAGCAAACAGG	Bacteria	Firmicutes	Clostridia	Clostridiales	Ruminococcaceae	Anaerotruncus		0 ; 0	9.44 ; 12.7	7.65
TACGTAGGTGGCAAGCGTTATCCGGATTTATTGGGTGTAAAGGGCGTGTAGGCGGGATTGCAAGTCAGATGTGAAAACTGGGGGCTCAACCTCCAGCCTGCATTTGAAACTGTAGTTCTTGAGTGTCGGAGAGGCAATCGGAATTCCGTGTGTAGCGGTGAAATGCGTAGATATACGGAGGAACACCAGTGGCGAAGGCGGATTGCTGGACGATAACTGACGCTGAGGCGCGAAAGCGTGGGGAGCAAACAGG	Bacteria	Firmicutes	Clostridia	Clostridiales	Ruminococcaceae	Oscillospira		1 ; 3.16	13 ; 26.59	7.02
TACGGAGGGTGCAAGCGTTAATCGGAATTACTGGGCGTAAAGCGCACGCAGGCGGTTTGTTAAGTCAGATGTGAAATCCCCGGGCTCAACCTGGGAACTGCATCTGATACTGGCAAGCTTGAGTCTCGTAGAGGGGGGTAGAATTCCAGGTGTAGCGGTGAAATGCGTAGAGATCTGGAGGAATACCGGTGGCGAAGGCGGCCCCCTGGACGAAGACTGACGCTCAGGTGCGAAAGCGTGGGGAGCAAACAGG	Bacteria	Proteobacteria	Gammaproteobacteria	Enterobacteriales	Enterobacteriaceae	Escherichia	coli	53.6 ; 97.31	413.44 ; 755.36	6.49
TACGTAGGGGGCAAGCGTTGTCCGGAATGATTGGGCGTAAAGGGCGCGTAGGCGGCCTGGTAAGTTTGAAGTGAAAGTCCTTCTTTTAAGGAGGGAACTGCTTTGAAAACTGTCGGGCTTGAGTGCAGGAGAGGTAAGCGGAATTCCCGGTGTAGCGGTGAAATGCGTAGAGATCGGGAGGAACACCAGTGGCGAAGGCGGCTTACTGGACTGTTACTGACGCTGAGGCGCGAAAGTGTGGGGAGCAAACAGG	Bacteria	Firmicutes	Clostridia	Clostridiales				4.2 ; 9.15	37.22 ; 39.23	6.04
TACGTAGGGAGCAAGCGTTGTCCGGATTTACTGGGTGTAAAGGGTGCGTAGGCGGATCTGCAAGTCAGTAGTGAAATCCCAGGGCTTAACCCTGGAACTGCTATTGAAACTGTGGGTCTTGAGTGAGGTAGAGGCAGGCGGAATTCCCGGTGTAGCGGTGAAATGCGTAGAGATCGGGAGGAACACCAGTGGCGAAGGCGGCCTGCTGGGCCTTAACTGACGCTGAGGCACGAAAGCATGGGTAGCAAACAGG	Bacteria	Firmicutes	Clostridia	Clostridiales	Ruminococcaceae	Ruminococcus		4.2 ; 13.28	24.56 ; 46.75	5.05
TACGTAGGGGGCAAGCGTTATCCGGATTTACTGGGTGTAAAGGGAGCGTAGACGGCGATGCAAGTCTGAAGTGAAATACCCGGGCTCAACCTGGGAACTGCTTTGGAAACTGTATGGCTAGAGTGCTGGAGAGGTAAGCGGAATTCCTAGTGTAGCGGTGAAATGCGTAGATATTAGGAAGAACACCAGTGGCGAAGGCGGCTTACTGGACAGTAACTGACGTTCAGGCTCGAAAGCGTGGGGAGCAAACAGG	Bacteria	Firmicutes	Clostridia	Clostridiales	Lachnospiraceae			38.5 ; 42.12	0 ; 0	4.88
TACGTAGGGGGCAAGCGTTATCCGGATTTACTGGGTGTAAAGGGAGCGTAGACGGCGAAGCAAGTCTGAAGTGAAAACCCAGGGCTCAACCCTGGGACTGCTTTGGAAACTGTTTTGCTAGAGTGTCGGAGAGGTAAGTGGAATTCCTAGTGTAGCGGTGAAATGCGTAGATATTAGGAGGAACACCAGTGGCGAAGGCGGCTTACTGGACGATAACTGACGTTGAGGCTCGAAAGCGTGGGGAGCAAACAGG	Bacteria	Firmicutes	Clostridia	Clostridiales	Lachnospiraceae	Clostridium	citroniae	12.7 ; 27.24	53.44 ; 131.05	3.53
TACATAGGGGGCAAGCGTTATCCGGAATTATTGGGCGTAAAGCGTGCGTAGGCGGCCACTTAAGTCTGTCGTGAAAGCCCACAGCTTAACTGTGGAGGGTCGATGGAAACTGGGAGGCTTGAATCTAGGAGAGGTAAGTGGAATTCCATGTGTAGCGGTAAAATGCTTAGATATATGGAGGAACACCAGTGGCGAAGGCGGCTTACTGGTCTAGAATTGACGCTGATGCACGAAAGCGTGGGTAGCAAACAGG	Bacteria	Tenericutes	RF3	ML615J-28				0 ; 0	5.44 ; 11.49	3.51
TACGTAGGTGGCAAGCGTTGTCCGGATTTACTGGGTGTAAAGGGCGCGTAGGCGGAGAGACAAGTCAGATGTGAAATCTATGGGCTTAACCCATAAACTGCATTTGAAACTATCTCCCTTGAGTGATGGAGAGGCAAGCGGAATTCCTAGTGTAGCGGTGAAATGCGTAGATATTAGGAGGAACACCAGTGGCGAAGGCGGCTTGCTGGACATTAACTGACGCTGAGGCGCGAAAGCGTGGGGAGCAAACAGG	Bacteria	Firmicutes	Clostridia	Clostridiales	Ruminococcaceae			0 ; 0	14.78 ; 24.9	2.81
TACGGAGGATTCAAGCGTTATCCGGATTTATTGGGTTTAAAGGGTGCGTAGGCGGTTTGATAAGTTAGAGGTGAAATACCGGTGCTTAACACCGGAACTGCCTCTAATACTGTTGAGCTAGAGAGTAGTTGCGGTAGGCGGAATGTATGGTGTAGCGGTGAAATGCTTAGAGATCATACAGAACACCGATTGCGAAGGCAGCTTACCAAACTATATCTGACGTTGAGGCACGAAAGCGTGGGGAGCAAACAGG	Bacteria	Bacteroidetes	Bacteroidia	Bacteroidales	Rikenellaceae			22.7 ; 49.58	0 ; 0	2.71
TACGTAGGGGGCGAGCGTTGTCCGGAATTACTGGGCGTAAAGGGTGCGTAGGCGGTTGCTTAAGTTGGATGTGAAATACCCGGGCTTAACTTGGGGGGTGCATTCAAAACTGGGCGACTAGAGTTCAGGAGAGGGAAGCGGAATTCCTAGTGTAGCGGTGAAATGCGTAGATATTAGGAGGAACACCAGTGGCGAAGGCGGCTTTCTGGACTGACACTGACGCTGAGGCACGAAAGCGTGGGGAGCAAACAGG	Bacteria	Firmicutes	Clostridia	Clostridiales	Christensenellaceae			0 ; 0	35.78 ; 79.42	2.46
TACGTATGGAGCAAGCGTTATCCGGATTTACTGGGTGTAAAGGGAGTGTAGGTGGCCAGGCAAGTCAGAAGTGAAAGCCCGGGGCTCAACCCCGGGACTGCTTTTGAAACTGCAGGGCTAGAGTGCAGGAGGGGCAAGTGGAATTCCTAGTGTAGCGGTGAAATGCGTAGATATTAGGAGGAACACCAGTGGCGAAGGCGGCTTGCTGGACTGTAACTGACACTGAGGCTCGAAAGCGTGGGGAGCAAACAGG	Bacteria	Firmicutes	Clostridia	Clostridiales	Lachnospiraceae	Lachnospira		190.8 ; 257	84.11 ; 83.67	2.42
TACGTAGGTGGCAAGCGTTATCCGGATTTACTGGGTGTAAAGGGCGTGTAGGCGGGACTGCAAGTCAGATGTGAAAACTATGAGCTCAACTCATAGCCTGCATTTGAAACTGTAGTTCTTGAGTGCTGGAGAGGCAATCGGAATTCCGTGTGTAGCGGTGAAATGCGTAGATATACGGAGGAACACCAGTGGCGAAGGCGGATTGCTGGACAGTAACTGACGCTGAGGCGCGAAAGCGTGGGGAGCAAACAGG	Bacteria	Firmicutes	Clostridia	Clostridiales	Ruminococcaceae	Oscillospira		2.1 ; 6.64	7.44 ; 13.05	2.27
TACGGAGGATCCGAGCGTTATCCGGATTTATTGGGTTTAAAGGGAGCGTAGGTGGATTGTTAAGTCAGTTGTGAAAGTTTGCGGCTCAACCGTAAAATTGCAGTTGAAACTGGCAGTCTTGAGTACAGTAGAGGTGGGCGGAATTCGTGGTGTAGCGGTGAAATGCTTAGATATCACGAAGAACTCCGATTGCGAAGGCAGCTCACTAGACTGTTACTGACACTGATGCTCGAAAGTGTGGGTATCAAACAGG	Bacteria	Bacteroidetes	Bacteroidia	Bacteroidales	Bacteroidaceae	Bacteroides	ovatus	113.8 ; 351.17	6.44 ; 19.33	1.95
TACGGAGGATGCAAGCGTTATCCGGATTTATTGGGTTTAAAGGGTGCGTAGGCGGCACGCCAAGTCAGCGGTGAAATTTCCGGGCTCAACCCGGAGTGTGCCGTTGAAACTGGCGAGCTAGAGTACACAAGAGGCAGGCGGAATGCGTGGTGTAGCGGTGAAATGCATAGATATCACGCAGAACCCCGATTGCGAAGGCAGCCTGCTAGGGTGAAACAGACGCTGAGGCACGAAAGCGTGGGTATCGAACAGG	Bacteria	Bacteroidetes	Bacteroidia	Bacteroidales	Barnesiellaceae			0 ; 0	70.67 ; 133.51	1.77
TACGTAGGGGGCAAGCGTTATCCGGATTTACTGGGTGTAAAGGGAGCGTAGGCGGCCATGCAAGTCAGAAGTGAAAGCCCGGGGCTCAACCCCGGGACTGCTTTTGAAACTGTAAGGCTAGATTGCCGGAGAGGTAAGCGGAATTCCTAGTGTAGCGGTGAAATGCGTAGATATTAGGAGGAACACCAGTGGCGAAGGCGGCTTACTGGACGGTGAATGACGCTGAGGCTCGAAAGCGTGGGGAGCAAACAGG	Bacteria	Firmicutes	Clostridia	Clostridiales	Lachnospiraceae	Coprococcus		0 ; 0	53.44 ; 101.01	1.56
TACGTAGGTGGCAAGCGTTGTCCGGAATTATTGGGCGTAAAGAGCATGTAGGCGGGCTTTTAAGTCTGACGTGAAAATGCGGGGCTTAACCCCGTATGGCGTTGGATACTGGAAGTCTTGAGTGCAGGAGAGGAAAGGGGAATTCCCAGTGTAGCGGTGAAATGCGTAGATATTGGGAGGAACACCAGTGGCGAAGGCGCCTTTCTGGACTGTGTCTGACGCTGAGATGCGAAAGCCAGGGTAGCAAACGGG	Bacteria	Firmicutes	Clostridia	Clostridiales	Veillonellaceae	Acidaminococcus		0 ; 0	10.11 ; 15.3	1.54
TACGTAGGGGGCAAGCGTTATCCGGATTTACTGGGTGTAAAGGGAGCGTAGGCGGCGATGCAAGTCAGAAGTGAAAGCCCAGGGCTTAACCGTGGGACTGCTTTTGAAACTGTGTTGCTGGATTGCCGGAGAGGTAAGTGGAATTCCTAGTGTAGCGGTGAAATGCGTAGATATTAGGAGGAACACCAGTGGCGAAGGCGGCTTACTGGACGGTGAATGACGCTGAGGCTCGAAAGCGTGGGGAGCAAACAGG	Bacteria	Firmicutes	Clostridia	Clostridiales	Lachnospiraceae	Coprococcus		0.5 ; 1.58	4.78 ; 7.93	1.39
TACGTATGGAGCAAGCGTTATCCGGATTTACTGGGTGTAAAGGGAGTGTAGGTGGCCATGCAAGTCAGAAGTGAAAATCCGGGGCTCAACCCCGGAACTGCTTTTGAAACTGTAAGGCTAGAGTGCAGGAGGGGTGAGTGGAATTCCTAGTGTAGCGGTGAAATGCGTAGATATTAGGAGGAACACCAGTGGCGAAGGCGGCTCACTGGACTGTAACTGACACTGAGGCTCGAAAGCGTGGGGAGCAAACAGG	Bacteria	Firmicutes	Clostridia	Clostridiales	Lachnospiraceae	Lachnospira		445.5 ; 515.09	14.56 ; 31.37	1.11
TACGTAGGGGGCAAGCGTTGTCCGGAATTATTGGGCGTAAAGGGTGCGTAGGCGGCCGATCAAGTCAGGTGTGAAAGACCCGTGCTTAACATGGGGGTTGCACTTGAAACTGGTTGGCTTGAGTATGGGAGAGGCAAGCGGAATTCCCGGTGTAGCGGTGAAATGCGTAGAGATCGGGAGGAACACCAGTGGCGAAGGCGGCTTGCTGGACCAAAACTGACGCTGAGGCACGAAAGCGTGGGTAGCAAACAGG	Bacteria	Firmicutes	Clostridia	Clostridiales				0.4 ; 1.26	1.11 ; 1.76	1.04
TACGTAGGGGGCGAGCGTTGTCCGGAATGATTGGGCGTAAAGGGCGCGTAGGCGGCCTGCTAAGTCTGGAGTGAAAGTCCTGCTTTCAAGGTGGGAATTGCTTTGGATACTGGTGGGCTGGAGTGCAGGAGAGGAAAGCGGAATTACCGGTGTAGCGGTGAAATGCGTAGAGATCGGTAGGAACACCAGTGGCGAAGGCGGCTTTCTGGACTGAAACTGACGCTGAGGCGCGAAAGCGTGGGGAGCAAACAGG	Bacteria	Firmicutes	Clostridia	Clostridiales				90.6 ; 56.38	17.78 ; 53.33	0.94
TACGTAGGGGGCGAGCGTTGTCCGGAATTACTGGGCGTAAAGGGAGCGTAGGCGGCCAATTAAGTCAGATGTGAAATTCCCGGGCTTAACCTGGGCAGTGCATCTGAAACTGGATGGCTTGAGTGCGGGAGAGGAAAGTGGAATTCCTAGTGTAGCGGTGAAATGCGTAGATATTAGGAGGAACACCAGTGGCGAAGGCGACTTTCTGGACCGTAACTGACGCTGAGGCTCGAAAGCGTGGGGAGCAAACAGG	Bacteria	Firmicutes	Clostridia	Clostridiales	Christensenellaceae			0 ; 0	1.89 ; 3.66	0.86
TACGTAGGGGGCAAGCGTTATCCGGATTTACTGGGTGTAAAGGGAGCGTAGACGGCGACGCAAGTCTGGAGTGAAAGCCCGGGGCCCAACCCCGGGACTGCTTTGGAAACTGTGCTGCTGGAGTGCAGGAGAGGTAAGTGGAATTCCTAGTGTAGCGGTGAAATGCGTAGATATTAGGAGGAACACCAGTGGCGAAGGCGGCTTACTGGACTGTAACTGACGTTGAGGCTCGAAAGCGTGGGGAGCAAACAGG	Bacteria	Firmicutes	Clostridia	Clostridiales	Lachnospiraceae			0 ; 0	3.22 ; 5.61	0.84
TACGTATGGAGCAAGCGTTATCCGGATTTACTGGGTGTAAAGGGAGTGTAGGTGGCCATGCAAGTCAGAAGTGAAAATCCGGGGCTCAACCCCGGAACTGCTTTTGAAACTGTAAGGCTGGAGTGCAGGAGGGGTGAGTGGAATTCCTAGTGTAGCGGTGAAATGCGTAGATATTAGGAGGAACACCAGTGGCGAAGGCGGCTCACTGGACTGTAACTGACACTGAGGCTCGAAAGCGTGGGGAGCAAACAGG	Bacteria	Firmicutes	Clostridia	Clostridiales	Lachnospiraceae	Lachnospira		212.2 ; 217.13	20 ; 39.28	0.82
TACGTAGGGGGCAAGCGTTGTCCGGAATGATTGGGCGTAAAGGGCGTGTAGGCGGCGATTTAAGTCTGGAGTGAAAGTCCTGCTTTTAAGGTGGGAATTGCTTTGGATACTGGATGGCTAGAGTGCAGGAGAGGTTAGTGGAATTCCCAGTGTAGCGGTGAAATGCGTAGAGATTGGGAGGAACACCAGTGGCGAAGGCGACTAACTGGACTGTAACTGACGCTGAGGCGCGAAAGTGTGGGGAGCAAACAGG	Bacteria	Firmicutes	Clostridia	Clostridiales				2.8 ; 5.09	12.11 ; 30.57	0.8
TACGGAGGATCCGAGCGTTATCCGGATTTATTGGGTTTAAAGGGTGCGTAGGCGGCCTTTTAAGTCAGCGGTGAAAGTCTGTGGCTCAACCATAGAATTGCCGTTGAAACTGGGGGGCTTGAGTATGTTTGAGGCAGGCGGAATGCGTGGTGTAGCGGTGAAATGCTTAGATATCACGCAGAACCCCGATTGCGAAGGCAGCCTGCCAAGCCATGACTGACGCTGATGCACGAAAGCGTGGGGATCAAACAGG	Bacteria	Bacteroidetes	Bacteroidia	Bacteroidales	Porphyromonadaceae	Parabacteroides	distasonis	33.1 ; 44.35	30.78 ; 65.05	0.69
TACGTAGGTGGCAAGCGTTGTCCGGATTTACTGGGTGTAAAGGGCGCGTAGGCGGGATGGCAAGTCAGATGTGAAATCCATGGGCTCAACCCATGAACTGCATTTGAAACTGTCGTTCTTGAGTATCGGAGAGGCAAGCGGAATTCCTAGTGTAGCGGTGAAATGCGTAGATATTAGGAGGAACACCAGTGGCGAAGGCGGCTTGCTGGACGACAACTGACGCTGAGGCGCGAAAGCGTGGGGAGCAAACAGG	Bacteria	Firmicutes	Clostridia	Clostridiales	Ruminococcaceae			23.9 ; 22.11	9.56 ; 20.99	0.64
TACGTAGGGGGCGAGCGTTATCCGGAATGATTGGGCGTAAAGCGCGCGCAGGCGGCCGCTCAAGCGGGACCTCTAACCCCGGGGCTCAACCCCGGGCCGGGTCCCGAACTGGGCGGCTCGAGTGCGGTAGGGGAGAGCGGAATTCCAAGTGTAGCGGTGAAATGCGCAGATATTTGGAAGAACACCGATGGCGAAGGCAGCTCTCTGGGCCGTCACTGACGCTGAGGCGCGAAAGCCGGGGGAGCGAACAGG	Bacteria	Actinobacteria	Coriobacteriia	Coriobacteriales	Coriobacteriaceae			1.5 ; 3.37	3 ; 5.05	0.46
TACGTAGGGAGCGAGCGTTGTCCGGATTTACTGGGTGTAAAGGGTGCGTAGGCGGCGAGGCAAGTCAGGCGTGAAATCTATGGGCTTAACCCATAAACTGCGCTTGAAACTGTCTTGCTTGAGTGAAGTAGAGGTAGGCGGAATTCCCGGTGTAGCGGTGAAATGCGTAGAGATCGGGAGGAACACCAGTGGCGAAGGCGGCCTACTGGGCTTTAACTGACGCTGAAGCACGAAAGCATGGGTAGCAAACAGG	Bacteria	Firmicutes	Clostridia	Clostridiales	Ruminococcaceae	Ruminococcus		0.9 ; 2.85	20.67 ; 17.05	0.45
TACGTATGGAGCAAGCGTTATCCGGATTTACTGGGTGTAAAGGGAGTGTAGGTGGTATCACAAGTCAGAAGTGAAAGCCCGGGGCTCAACCCCGGGACTGCTTTTGAAACTGTGGAACTGGAGTGCAGGAGAGGTAAGTGGAATTCCTAGTGTAGCGGTGAAATGCGTAGATATTAGGAGGAACACCAGTGGCGAAGGCGGCTTACTGGACTGTAACTGACACTGAGGCTCGAAAGCGTGGGGAGCAAACAGG	Bacteria	Firmicutes	Clostridia	Clostridiales	Lachnospiraceae	Lachnospira		85.7 ; 101.67	2.67 ; 8	0.42
TACGGAGGATCCGAGCGTTATCCGGATTTATTGGGTTTAAAGGGAGCGTAGGTGGATTGTTAAGTCAGTTGTGAAAGTTTGCGGCTCAACCGTAAAATTGCAGTTGAAACTGGCAGTCTTGAGTACAGTAGAGGTGGGCGGAATTCGTGGTGTAGCGGTGAAATGCTTAGATATCACGAAGAACTCCGATTGCGAAGGCAGCTCACTAGACTGCAACTGACACTGATGCTCGAAAGTGTGGGTATCAAACAGG	Bacteria	Bacteroidetes	Bacteroidia	Bacteroidales	Bacteroidaceae	Bacteroides	ovatus	65.9 ; 84.47	69 ; 80.57	0.33
TACGTAGGGGGCAAGCGTTATCCGGAATTATTGGGCGTAAAGAGTACGTAGGTGGTTTTCTAAGCACGGGGTTTAAGGCAATGGCTTAACCATTGTTCGCCTTGTGAACTGGAAGACTTGAGTGCAGGAGAGGAAAGCGGAATTCCTAGTGTAGCGGTGAAATGCGTAGATATTAGGAGGAACACCAGTGGCGAAGGCGGCTTTCTGGACTGTAACTGACACTGAGGTACGAAAGCGTGGGGAGCAAACAGG	Bacteria	Firmicutes	Clostridia	Clostridiales	Mogibacteriaceae			6.6 ; 11.65	8 ; 12.21	0.27
TACGTAGGGGGCAAGCGTTATCCGGATTTACTGGGTGTAAAGGGAGCGCAGGCGGCATGATAAGTCTGATGTGAAAACCCAAGGCTCAACCATGGGACTGCATTGGAAACTGTCGTGCTGGAGTGTCGGAGAGGTAAGCGGAATTCCTAGTGTAGCGGTGAAATGCGTAGATATTAGGAGGAACACCAGTGGCGAAGGCGGCTTACTGGACGATGACTGACGCTGAGGCTCGAAAGCGTGGGGAGCAAACAGG	Bacteria	Firmicutes	Clostridia	Clostridiales	Lachnospiraceae			304.6 ; 297.92	160.78 ; 155.85	0.21
TACGTAGGTGGCAAGCGTTGTCCGGAATTACTGGGTGTAAAGGGAGCGCAGGCGGGTGATCAAGTCAGCTGTGAAAACTACGGGCTTAACCCGTAGACTGCAGTTGAAACTGTTCATCTTGAGTGAAGTAGAGGTTGGCGGAATTCCGAGTGTAGCGGTGAAATGCGTAGATATTCGGAGGAACACCGGTGGCGAAGGCGGCCAACTGGGCTTTAACTGACGCTGAGGCTCGAAAGTGTGGGGAGCAAACAGG	Bacteria	Firmicutes	Clostridia	Clostridiales	Ruminococcaceae			98.3 ; 191.72	63.67 ; 143.7	0.16

## Sheet: Table S7
CpG	CHR	BP	GencodeBasicV12_NAME	GencodeBasicV12_Accession	GencodeBasicV12_Group	Mean;sd EX	Mean;sd WD	% Variance explained
cg21635870	chr6	101847058	GRIK2;GRIK2;GRIK2;GRIK2;GRIK2	ENST00000421544.1;ENST00000421544.1;ENST00000358361.3;ENST00000358361.3;ENST00000403289.2	5'UTR;1stExon;5'UTR;1stExon;TSS200	-0.59 ; 0.45	-0.28 ; 0.28	0.27
cg13848598	chr10	115804578	ADRB1	ENST00000369295.2	1stExon	0.78 ; 0.3	0.92 ; 0.2	0.25
cg07160746	chr20	43726765				0.36 ; 0.16	0.47 ; 0.16	0.25
cg18345386	chr3	62363466				-1.03 ; 0.24	-0.91 ; 0.13	0.24
cg12684209	chr6	393110	IRF4;IRF4;IRF4;IRF4	ENST00000380956.4;ENST00000380956.4;ENST00000412334.2;ENST00000495137.1	5'UTR;ExonBnd;ExonBnd;5'UTR	-0.58 ; 0.32	-0.42 ; 0.25	0.23
cg07065111	chr2	5831213	AC108025.2;AC108025.2;AC107057.2;AC108025.2	ENST00000453678.1;ENST00000420221.1;ENST00000458264.1;ENST00000453678.1	1stExon;TSS200;3'UTR;3'UTR	0.05 ; 0.32	0.22 ; 0.27	0.23
cg00699219	chr4	174422442				0.01 ; 0.29	0.16 ; 0.15	0.23
cg19239040	chr7	35298664	AC009531.2	ENST00000442323.1	3'UTR	-0.49 ; 0.27	-0.24 ; 0.16	0.21
cg06793562	chr6	85482570				0.01 ; 0.21	0.12 ; 0.29	0.21
cg13623495	chr6	10426099	RP1-290I10.3	ENST00000420389.1	3'UTR	-1 ; 0.28	-0.94 ; 0.17	0.2
cg01650904	chr20	37354889				-1.04 ; 0.33	-0.96 ; 0.19	0.19
cg08523865	chr2	124782253	CNTNAP5;AC079154.1;AC079154.1	ENST00000423939.2;ENST00000438816.1;ENST00000438816.1	TSS1500;1stExon;3'UTR	-0.13 ; 0.23	-0.03 ; 0.19	0.19
cg24466241	chr1	53308908	ZYG11A	ENST00000371532.1	5'UTR	-0.24 ; 0.24	-0.16 ; 0.17	0.19
cg02311725	chr20	30639816	HCK;HCK;HCK;HCK	ENST00000520553.1;ENST00000518730.1;ENST00000538448.1;ENST00000375862.2	TSS1500;TSS1500;TSS200;TSS200	-0.26 ; 0.15	-0.18 ; 0.13	0.18
cg03405909	chr11	31845639	RCN1	ENST00000506388.2	5'UTR	-0.01 ; 0.33	0.07 ; 0.22	0.18
cg18184411	chr1	53309261	ZYG11A	ENST00000371532.1	5'UTR	-0.62 ; 0.3	-0.51 ; 0.18	0.18
cg00386551	chr3	192126244	FGF12;FGF12	ENST00000454309.2;ENST00000454309.2	1stExon;5'UTR	-1.99 ; 0.37	-1.87 ; 0.32	0.18
cg06829299	chr8	65286632				-0.36 ; 0.32	-0.19 ; 0.28	0.18
cg10205928	chr7	96642794	DLX6-AS1;DLX6-AS1;DLX6-AS1;DLX6-AS1	ENST00000458352.1;ENST00000430027.2;ENST00000452769.1;ENST00000437331.1	3'UTR;3'UTR;3'UTR;3'UTR	-0.75 ; 0.15	-0.73 ; 0.19	0.17
cg13167753	chr1	210112031	SYT14	ENST00000537238.1	5'UTR	-0.78 ; 0.26	-0.7 ; 0.19	0.17
cg10152131	chr19	51111677				0.14 ; 0.4	0.28 ; 0.27	0.17
cg09430118	chr19	37095681	ZNF382;ZNF382;ZNF382;ZNF382	ENST00000460670.1;ENST00000292928.2;ENST00000439428.1;ENST00000423582.1	TSS1500;TSS1500;TSS1500;TSS200	-0.51 ; 0.29	-0.43 ; 0.19	0.17
cg15630089	chr6	165723034	C6orf118	ENST00000543069.1	TSS1500	-1.49 ; 0.23	-1.44 ; 0.2	0.17
cg10453719	chr4	165305050	MARCH1;MARCH1;MARCH1;MARCH1;MARCH1	ENST00000503008.1;ENST00000508725.1;ENST00000514618.1;ENST00000514618.1;ENST00000503008.1	1stExon;TSS1500;1stExon;5'UTR;5'UTR	0.14 ; 0.32	0.24 ; 0.22	0.17
cg25938646	chr13	84456681	SLITRK1	ENST00000377084.2	TSS200	-0.49 ; 0.27	-0.38 ; 0.18	0.17
cg13720362	chr6	108492271				-0.84 ; 0.29	-0.57 ; 0.13	0.17
cg09786257	chr5	95768695	PCSK1;PCSK1	ENST00000508626.1;ENST00000311106.3	TSS1500;1stExon	-0.58 ; 0.16	-0.53 ; 0.15	0.17
cg00899090	chr12	119212319	RP11-357K6.1	ENST00000545276.1	3'UTR	-1.18 ; 0.13	-1.13 ; 0.11	0.17
cg05020604	chr19	37096329	ZNF382;ZNF382;ZNF382;ZNF382;ZNF382;ZNF382	ENST00000423582.1;ENST00000423582.1;ENST00000460670.1;ENST00000460670.1;ENST00000292928.2;ENST00000439428.1	1stExon;5'UTR;1stExon;5'UTR;5'UTR;5'UTR	0.14 ; 0.54	0.46 ; 0.42	0.16
cg18404374	chr3	26663551	AC099754.1;LRRC3B	ENST00000435884.1;ENST00000396641.2	3'UTR;TSS1500	0.36 ; 0.3	0.63 ; 0.24	0.16
cg11071231	chr8	57069907				-0.97 ; 0.48	-0.85 ; 0.36	0.16
cg12175729	chr8	140715540	KCNK9;KCNK9	ENST00000522317.1;ENST00000303015.1	TSS1500;TSS1500	0.03 ; 0.25	0.19 ; 0.25	0.16
cg12259537	chr19	58514694	ZNF606;ZNF606;ZNF606;ZNF606;ZNF606;CTD-2368P22.1	ENST00000341164.4;ENST00000341164.4;ENST00000552579.1;ENST00000546715.1;ENST00000536132.1;ENST00000550135.1	5'UTR;1stExon;TSS1500;TSS1500;TSS1500;ExonBnd	-0.41 ; 0.43	-0.05 ; 0.27	0.16
cg03904876	chr12	54322092				-0.73 ; 0.2	-0.57 ; 0.15	0.16
cg26659079	chr2	5836181	SOX11;SOX11;AC010729.1	ENST00000322002.3;ENST00000322002.3;ENST00000455579.1	1stExon;3'UTR;TSS200	-0.21 ; 0.36	0.01 ; 0.29	0.16
cg18898125	chr8	24770381	NEFM;NEFM;RP11-624C23.1;NEFM	ENST00000518131.1;ENST00000521540.1;ENST00000519689.1;ENST00000221166.5	TSS1500;TSS1500;TSS1500;TSS200	-0.91 ; 0.37	-0.83 ; 0.26	0.16
cg16422907	chr13	37006734	CCNA1;CCNA1;CCNA1;CCNA1;CCNA1	ENST00000440264.1;ENST00000418263.1;ENST00000418263.1;ENST00000255465.4;ENST00000255465.4	5'UTR;5'UTR;1stExon;5'UTR;1stExon	-0.29 ; 0.19	-0.21 ; 0.16	0.15
cg15416877	chr6	108492769				0.09 ; 0.23	0.19 ; 0.21	0.15
cg25033990	chr17	32484014	ASIC2	ENST00000359872.5	TSS1500	-0.86 ; 0.23	-0.77 ; 0.19	0.15
cg27553955	chr2	42720326	KCNG3;KCNG3;MTA3	ENST00000306078.1;ENST00000394973.4;ENST00000405592.1	1stExon;1stExon;TSS1500	-0.28 ; 0.27	-0.12 ; 0.21	0.15
cg01692233	chr18	76738717	RP11-849I19.1;RP11-849I19.1;RP11-849I19.1;RP11-849I19.1	ENST00000575722.1;ENST00000572007.1;ENST00000573860.1;ENST00000575722.1	3'UTR;TSS1500;3'UTR;1stExon	-1.07 ; 0.42	-0.86 ; 0.21	0.15
cg09699039	chr6	118241568				-1.13 ; 0.24	-0.99 ; 0.18	0.15
cg26163578	chr19	57154589	AC007228.1;AC007228.1	ENST00000571399.1;ENST00000575862.1	5'UTR;5'UTR	0.43 ; 0.37	0.62 ; 0.24	0.15
cg17621718	chr3	42306737	CCK;CCK;CCK	ENST00000396169.2;ENST00000434608.1;ENST00000334681.5	5'UTR;TSS1500;TSS1500	-0.74 ; 0.18	-0.57 ; 0.17	0.15
cg26354128	chr14	93897195	UNC79;UNC79;UNC79;UNC79;UNC79	ENST00000553484.1;ENST00000393151.2;ENST00000555664.1;ENST00000555664.1;ENST00000256339.4	TSS200;TSS200;5'UTR;1stExon;5'UTR	0.45 ; 0.39	0.58 ; 0.31	0.15
cg00032805	chr4	165304473	MARCH1;MARCH1;MARCH1;MARCH1;MARCH1	ENST00000508725.1;ENST00000503008.1;ENST00000514618.1;ENST00000503008.1;ENST00000508725.1	1stExon;1stExon;5'UTR;5'UTR;3'UTR	-1.56 ; 0.32	-1.34 ; 0.32	0.15
cg20449685	chr19	58545728	ZSCAN1;ZSCAN1	ENST00000391700.1;ENST00000282326.1	5'UTR;5'UTR	-0.31 ; 0.28	-0.17 ; 0.16	0.15
cg02182795	chr8	57069688				-1.84 ; 0.38	-1.64 ; 0.27	0.15
cg07961015	chr5	1876215				-0.73 ; 0.52	-0.57 ; 0.33	0.14
cg03759824	chr8	50822565	SNTG1;SNTG1	ENST00000520697.1;ENST00000518864.1	TSS1500;5'UTR	-0.62 ; 0.23	-0.51 ; 0.21	0.14
cg23806894	chr4	111535528	RP11-380D23.2;RP11-380D23.2	ENST00000513690.1;ENST00000503456.1	3'UTR;3'UTR	-1.05 ; 0.42	-0.81 ; 0.29	0.14
cg14035860	chr14	55707715				1.2 ; 0.47	1.54 ; 0.38	0.14
cg03281661	chr16	3239458	AJ003147.9	ENST00000576468.1	5'UTR	-1.98 ; 0.6	-1.89 ; 0.41	0.14
cg25467973	chr1	3663705	TP73-AS1;TP73-AS1	ENST00000452079.1;ENST00000452079.1	1stExon;3'UTR	-0.02 ; 0.54	0.28 ; 0.39	0.14
cg02478448	chr13	37006063	CCNA1;CCNA1;CCNA1;CCNA1	ENST00000418263.1;ENST00000255465.4;ENST00000440264.1;ENST00000440264.1	TSS1500;TSS1500;1stExon;5'UTR	1.13 ; 0.53	1.46 ; 0.29	0.14
cg05957169	chr11	72388187				-2 ; 0.26	-1.85 ; 0.14	0.14
cg00548708	chr17	48041547				-0.73 ; 0.45	-0.52 ; 0.27	0.14
cg15133018	chr18	56932872				-1.02 ; 0.39	-0.85 ; 0.34	0.14
cg26718878	chr7	96647882				-0.91 ; 0.33	-0.5 ; 0.31	0.14
cg18235050	chr12	126676048	RP4-765H13.1;RP4-765H13.1	ENST00000536505.1;ENST00000536505.1	1stExon;5'UTR	1.69 ; 0.31	2.02 ; 0.24	0.14
cg05568490	chr18	56932714				-1.35 ; 0.34	-1.14 ; 0.25	0.14
cg02164046	chr3	187388148	SST;SST	ENST00000287641.3;ENST00000287641.3	1stExon;5'UTR	-0.49 ; 0.3	-0.25 ; 0.17	0.14
cg13944175	chr19	52222698				0.39 ; 0.21	0.46 ; 0.19	0.13
cg17941015	chr15	89903704	CTD-2335A18.1	ENST00000536780.2	TSS1500	-0.93 ; 0.14	-0.84 ; 0.08	0.13
cg01295392	chr12	108169569	ASCL4;ASCL4	ENST00000342331.4;ENST00000342331.4	1stExon;3'UTR	0.14 ; 0.25	0.21 ; 0.24	0.13
cg22070855	chr3	172167527	GHSR;GHSR	ENST00000427970.1;ENST00000241256.2	TSS1500;TSS1500	-1.21 ; 0.28	-1.06 ; 0.24	0.13
cg09338032	chr12	113916609	RP11-82C23.2	ENST00000551357.1	5'UTR	0.41 ; 0.23	0.54 ; 0.21	0.13
cg27566858	chr1	208084099	CD34;CD34	ENST00000537704.1;ENST00000367037.4	5'UTR;5'UTR	-1.58 ; 0.27	-1.45 ; 0.19	0.13
cg13242070	chr1	228652067				-1.09 ; 0.53	-0.85 ; 0.26	0.13
cg12377139	chr10	22634218	SPAG6;SPAG6	ENST00000313311.6;ENST00000538630.1	TSS1500;TSS200	0 ; 0.22	0.18 ; 0.23	0.13
cg03925294	chr4	6247629				0.03 ; 0.13	0.14 ; 0.16	0.13
cg08765631	chr4	16731545				2.11 ; 0.26	2.42 ; 0.22	0.13
cg24934561	chr1	3663902	TP73-AS1	ENST00000452079.1	TSS200	-2.1 ; 0.63	-1.69 ; 0.55	0.13
cg14515453	chr7	19158041	TWIST1	ENST00000242261.5	TSS1500	-0.95 ; 0.35	-0.76 ; 0.22	0.13
cg11312408	chr13	58207013	PCDH17	ENST00000377918.3	1stExon	0.39 ; 0.33	0.62 ; 0.28	0.13
cg22694275	chr15	79576298	RP11-17L5.4;RP11-17L5.4;RP11-17L5.4;RP11-17L5.4;RP11-17L5.4;RP11-17L5.4;RP11-17L5.4;ANKRD34C	ENST00000560452.1;ENST00000560872.1;ENST00000560732.1;ENST00000559979.1;ENST00000560533.1;ENST00000559225.1;ENST00000557790.1;ENST00000421388.2	TSS200;TSS200;TSS200;TSS200;TSS200;TSS200;TSS200;5'UTR	-1.83 ; 0.25	-1.69 ; 0.16	0.13
cg15726314	chr1	228651708				-2.74 ; 0.33	-2.49 ; 0.48	0.13
cg11787346	chr8	55367611				-1.34 ; 0.64	-1.12 ; 0.26	0.13
cg06335143	chr1	53308654	ZYG11A	ENST00000371532.1	5'UTR	-0.29 ; 0.2	-0.12 ; 0.15	0.13
cg04062391	chr19	9609204	ZNF560	ENST00000301480.3	5'UTR	-0.97 ; 0.21	-0.94 ; 0.35	0.13
cg09816471	chr16	11761860	SNN	ENST00000329565.5	TSS1500	0.49 ; 0.24	0.62 ; 0.24	0.13
cg08445802	chr6	85482612				1.35 ; 0.42	1.44 ; 0.34	0.12
cg08541297	chr7	45962236	IGFBP3;IGFBP3;IGFBP3;IGFBP3	ENST00000545032.1;ENST00000381083.4;ENST00000442142.2;ENST00000275521.5	TSS1500;TSS1500;TSS1500;TSS1500	-1.01 ; 0.22	-0.95 ; 0.09	0.12
cg24724428	chr6	11044888	RP1-62D2.3;ELOVL2	ENST00000456616.1;ENST00000354666.3	TSS200;TSS1500	0.61 ; 0.33	1.07 ; 0.25	0.12
cg20296343	chr4	206442	ZNF876P;ZNF876P	ENST00000356347.3;ENST00000356347.3	1stExon;5'UTR	0.56 ; 0.29	0.81 ; 0.13	0.12
cg15256305	chr17	36734942				-0.06 ; 0.41	-0.07 ; 0.27	0.12
cg25103492	chr5	44388958	RP11-473L15.2;FGF10;RP11-473L15.2	ENST00000502457.1;ENST00000264664.4;ENST00000502457.1	1stExon;TSS200;5'UTR	-1.25 ; 0.29	-1.19 ; 0.32	0.12
cg16823083	chr1	3567412	WRAP73;WRAP73	ENST00000378322.3;ENST00000270708.7	TSS1500;TSS1500	-0.08 ; 0.28	0.02 ; 0.2	0.12
cg08837627	chr19	22715300				0.28 ; 0.19	0.4 ; 0.15	0.12
cg02760031	chr20	591151	TCF15	ENST00000246080.3	TSS200	-0.89 ; 0.41	-0.6 ; 0.24	0.12
cg13709263	chr9	34623776				-1.31 ; 0.26	-1.17 ; 0.27	0.12
cg16240162	chr3	147106890	ZIC4	ENST00000472749.2	3'UTR	-1.09 ; 0.23	-1.01 ; 0.17	0.12
cg07726139	chr1	228652528				-0.63 ; 0.3	-0.5 ; 0.27	0.12
cg27019126	chr18	56940693	RAX;RAX	ENST00000256852.7;ENST00000334889.3	TSS200;TSS200	-1.07 ; 0.33	-0.84 ; 0.32	0.12
cg18747039	chr13	100650031	RP11-12G12.6	ENST00000564841.1	1stExon	-0.48 ; 0.18	-0.34 ; 0.13	0.12
cg22534145	chr20	23015936	SSTR4;RP4-753D10.3	ENST00000255008.3;ENST00000440921.1	TSS200;5'UTR	0.31 ; 0.2	0.58 ; 0.28	0.12
cg07903370	chr5	3595106	IRX1	ENST00000302006.3	TSS1500	-0.64 ; 0.27	-0.58 ; 0.19	0.12
cg06966811	chr14	57276789	OTX2;OTX2;OTX2	ENST00000555006.1;ENST00000339475.4;ENST00000554559.1	5'UTR;5'UTR;5'UTR	0.71 ; 0.22	0.84 ; 0.19	0.12
cg18315960	chr13	58204028				-0.11 ; 0.28	-0.03 ; 0.21	0.12
cg22105145	chr18	5196397				-0.21 ; 0.34	-0.08 ; 0.26	0.12
cg09887059	chr12	113916664	RP11-82C23.2	ENST00000551357.1	5'UTR	1 ; 0.25	1.2 ; 0.19	0.12
cg21500166	chr12	75603184	KCNC2;KCNC2;KCNC2;KCNC2;KCNC2;KCNC2;KCNC2;KCNC2;KCNC2	ENST00000393288.2;ENST00000540018.1;ENST00000298972.1;ENST00000549446.1;ENST00000548513.1;ENST00000393288.2;ENST00000540018.1;ENST00000298972.1;ENST00000549446.1	5'UTR;5'UTR;5'UTR;5'UTR;TSS1500;1stExon;1stExon;1stExon;1stExon	0.49 ; 0.33	0.65 ; 0.2	0.12
cg06151243	chr17	5000872				0.27 ; 0.21	0.29 ; 0.19	0.12
cg14564076	chr7	153584873				-0.64 ; 0.36	-0.53 ; 0.27	0.12
cg15970666	chr2	162095662	AC009299.2;AC009299.2	ENST00000421122.1;ENST00000445372.1	3'UTR;3'UTR	-0.69 ; 0.36	-0.38 ; 0.23	0.12
cg15524336	chr11	8190822	RP11-379P15.1;RIC3;RIC3;RIC3;RIC3;RIC3;RIC3	ENST00000499752.2;ENST00000309737.6;ENST00000543346.1;ENST00000539720.1;ENST00000419822.2;ENST00000335425.7;ENST00000343202.4	5'UTR;TSS1500;TSS1500;TSS1500;TSS1500;TSS1500;TSS1500	-0.78 ; 0.22	-0.66 ; 0.14	0.12
cg24911113	chr19	23185714				1.11 ; 0.29	1.24 ; 0.23	0.12
cg23891273	chr12	102036400	MYBPC1	ENST00000550501.1	5'UTR	0.58 ; 0.2	0.75 ; 0.21	0.12
cg08305436	chr19	22806184				0.84 ; 0.12	0.91 ; 0.15	0.12
cg26535484	chr1	150266313	MRPS21;MRPS21;MRPS21	ENST00000369084.5;ENST00000309092.7;ENST00000309092.7	TSS200;1stExon;5'UTR	-2.42 ; 0.67	-2.41 ; 0.58	0.11
cg26894523	chr4	107725				-0.92 ; 0.28	-0.74 ; 0.25	0.11
cg21836370	chr12	85667451				0.02 ; 0.24	0.06 ; 0.13	0.11
cg22367191	chr6	10425648	RP1-290I10.3	ENST00000420389.1	3'UTR	0.26 ; 0.26	0.51 ; 0.26	0.11
cg10421002	chr15	33603610	RP11-489D6.2;RP11-489D6.2	ENST00000561458.1;ENST00000559457.1	TSS1500;TSS1500	-1.1 ; 0.2	-0.92 ; 0.16	0.11
cg16323298	chr6	11044974	ELOVL2;RP1-62D2.3;RP1-62D2.3	ENST00000354666.3;ENST00000456616.1;ENST00000456616.1	TSS1500;1stExon;5'UTR	-0.63 ; 0.13	-0.54 ; 0.15	0.11
cg16154416	chr15	79382767	RASGRF1;RASGRF1	ENST00000558480.2;ENST00000419573.3	1stExon;1stExon	-1.09 ; 0.2	-1.01 ; 0.11	0.11
cg24430140	chr19	57276642				0.2 ; 0.28	0.31 ; 0.17	0.11
cg08688773	chr10	23461301				-1.29 ; 0.27	-1.1 ; 0.28	0.11
cg00874581	chr3	48230338	CDC25A	ENST00000302506.3	TSS1500	-1.33 ; 0.16	-1.24 ; 0.19	0.11
cg26472441	chr20	37302712				-2.33 ; 0.31	-2.08 ; 0.27	0.11
cg02878244	chr11	20181911	DBX1;DBX1;DBX1	ENST00000524983.2;ENST00000227256.3;ENST00000524983.2	1stExon;TSS200;5'UTR	0.32 ; 0.41	0.55 ; 0.42	0.11
cg26984343	chr13	37006133	CCNA1;CCNA1;CCNA1;CCNA1	ENST00000418263.1;ENST00000255465.4;ENST00000440264.1;ENST00000440264.1	TSS1500;TSS1500;1stExon;5'UTR	-0.78 ; 0.36	-0.55 ; 0.35	0.11
cg17953764	chr4	48492845	ZAR1	ENST00000327939.4	1stExon	1.15 ; 0.15	1.29 ; 0.13	0.11
cg14002960	chr18	31739423	NOL4;NOL4	ENST00000535475.1;ENST00000269185.4	5'UTR;5'UTR	-0.23 ; 0.28	-0.1 ; 0.2	0.11
cg06894334	chr4	1398599				-0.11 ; 0.23	-0.02 ; 0.2	0.11
cg21565130	chr11	125365004	FEZ1;FEZ1;FEZ1;FEZ1;AP000708.1	ENST00000524435.1;ENST00000529053.1;ENST00000366139.3;ENST00000278919.3;ENST00000527818.1	5'UTR;5'UTR;5'UTR;5'UTR;TSS200	-2.54 ; 0.45	-2.2 ; 0.35	0.11
cg17168456	chr1	50717667				-2.17 ; 0.41	-1.74 ; 0.27	0.11
cg05863502	chr9	140771990	AL772363.1;CACNA1B;CACNA1B;CACNA1B	ENST00000371390.1;ENST00000277551.2;ENST00000371363.1;ENST00000371357.1	3'UTR;TSS1500;TSS1500;TSS1500	0.88 ; 0.27	1.05 ; 0.26	0.11
cg05996052	chr8	117950473	C8orf85;C8orf85;C8orf85	ENST00000523536.1;ENST00000378279.3;ENST00000378279.3	TSS1500;5'UTR;1stExon	-1.08 ; 0.32	-0.8 ; 0.28	0.11
cg14546394	chr8	72756863	MSC;RP11-383H13.1;RP11-383H13.1;RP11-383H13.1	ENST00000325509.4;ENST00000524152.1;ENST00000521467.1;ENST00000457356.4	TSS200;5'UTR;5'UTR;5'UTR	-1.79 ; 0.35	-1.6 ; 0.26	0.11
cg19576304	chr18	56940022				-0.9 ; 0.24	-0.78 ; 0.26	0.11
cg02446106	chr19	57751691	ZNF805;ZNF805	ENST00000535550.1;ENST00000354309.3	TSS1500;TSS1500	-0.95 ; 0.52	-0.78 ; 0.34	0.11
cg11842415	chr1	75599667	RP11-510C10.3;RP11-510C10.2;LHX8	ENST00000427892.1;ENST00000446238.1;ENST00000356261.3	TSS1500;TSS1500;TSS1500	-0.58 ; 0.35	-0.45 ; 0.16	0.11
cg18143296	chr3	157812763				-0.96 ; 0.32	-0.83 ; 0.29	0.11
cg16265906	chr5	115152326	CDO1;CDO1;CDO1;CDO1	ENST00000250535.4;ENST00000250535.4;ENST00000502631.1;ENST00000502631.1	1stExon;5'UTR;1stExon;3'UTR	-1.94 ; 0.32	-1.71 ; 0.3	0.11
cg22883472	chr8	25868045				0.01 ; 0.18	0.12 ; 0.23	0.11
cg02057782	chr13	26042598	ATP8A2;ATP8A2;ATP8A2	ENST00000255283.8;ENST00000381648.3;ENST00000544544.1	TSS1500;TSS1500;TSS1500	0.51 ; 0.17	0.58 ; 0.16	0.11
cg10953487	chr6	44529157				-0.87 ; 0.23	-0.68 ; 0.17	0.11
cg14184078	chr20	54579814	CBLN4;CBLN4	ENST00000064571.2;ENST00000064571.2	1stExon;5'UTR	0.15 ; 0.38	0.37 ; 0.35	0.11
cg22778178	chr17	48041956				-2.09 ; 0.59	-1.73 ; 0.32	0.11
cg13802013	chr20	37303351				-0.43 ; 0.33	-0.24 ; 0.27	0.11
cg18948125	chr2	31805970	SRD5A2;SRD5A2	ENST00000405650.1;ENST00000405650.1	1stExon;3'UTR	-0.38 ; 0.16	-0.21 ; 0.18	0.1
cg23129478	chr18	44337922	ST8SIA5;ST8SIA5;ST8SIA5	ENST00000538168.1;ENST00000536490.1;ENST00000315087.5	TSS1500;TSS1500;TSS1500	-1.98 ; 0.5	-1.85 ; 0.42	0.1
cg10172669	chr4	42154840	BEND4;BEND4;BEND4;BEND4	ENST00000504360.1;ENST00000502486.1;ENST00000411720.2;ENST00000502486.1	5'UTR;5'UTR;TSS1500;1stExon	-1.24 ; 0.23	-1.15 ; 0.38	0.1
cg19034038	chr12	45443996	RP11-478B9.1	ENST00000548424.1	TSS1500	-1 ; 0.27	-0.78 ; 0.23	0.1
cg07380705	chr5	76249897				-0.92 ; 0.2	-0.7 ; 0.17	0.1
cg03909500	chr5	33936597	RXFP3;RXFP3	ENST00000330120.3;ENST00000330120.3	5'UTR;1stExon	-1.32 ; 0.23	-1.23 ; 0.29	0.1
cg15441392	chr8	25900020	EBF2	ENST00000408929.3	TSS1500	-1.19 ; 0.26	-1.15 ; 0.2	0.1
cg10158541	chr13	37006265	CCNA1;CCNA1;CCNA1;CCNA1	ENST00000255465.4;ENST00000440264.1;ENST00000440264.1;ENST00000418263.1	TSS1500;1stExon;5'UTR;TSS200	-0.05 ; 0.21	0.11 ; 0.24	0.1
cg27391267	chr19	58545333	ZSCAN1;ZSCAN1	ENST00000391700.1;ENST00000282326.1	TSS200;TSS200	0.01 ; 0.24	0.07 ; 0.22	0.1
cg22029297	chr1	26736798	LIN28A;LIN28A	ENST00000326279.6;ENST00000254231.4	TSS1500;TSS1500	-1.77 ; 0.23	-1.55 ; 0.14	0.1
cg08976810	chr5	44389406	FGF10;RP11-473L15.2	ENST00000264664.4;ENST00000502457.1	TSS1500;5'UTR	-0.86 ; 0.5	-0.73 ; 0.34	0.1
cg16690757	chr10	26680932				-0.89 ; 0.43	-0.57 ; 0.25	0.1
cg16830930	chr8	55371392				0.03 ; 0.26	0.1 ; 0.23	0.1
cg25936177	chr15	89313056				-0.45 ; 0.09	-0.23 ; 0.16	0.1
cg07336350	chr16	54322127	IRX3	ENST00000329734.3	TSS1500	0.18 ; 0.36	0.4 ; 0.18	0.1
cg07766263	chr3	170303045	SLC7A14;SLC7A14	ENST00000466168.1;ENST00000231706.4	3'UTR;5'UTR	0.37 ; 0.19	0.62 ; 0.13	0.1
cg00282249	chr13	37005566	CCNA1;CCNA1;CCNA1	ENST00000440264.1;ENST00000418263.1;ENST00000255465.4	TSS1500;TSS1500;TSS1500	-0.04 ; 0.46	0.06 ; 0.48	0.1
cg02640041	chr5	33936520	RXFP3;RXFP3	ENST00000330120.3;ENST00000330120.3	5'UTR;1stExon	-0.86 ; 0.26	-0.86 ; 0.27	0.1
cg03943081	chr10	133110646	TCERG1L	ENST00000368642.4	TSS1500	-0.79 ; 0.48	-0.55 ; 0.38	0.1
cg12872693	chr3	179168798	GNB4;GNB4;GNB4	ENST00000468623.1;ENST00000468623.1;ENST00000232564.3	1stExon;5'UTR;5'UTR	-0.75 ; 0.45	-0.56 ; 0.48	0.1
cg23668184	chr2	5836713	SOX11;SOX11;AC010729.1	ENST00000322002.3;ENST00000322002.3;ENST00000455579.1	1stExon;3'UTR;5'UTR	0.06 ; 0.26	0.25 ; 0.21	0.1
cg00998744	chr3	147142198	ZIC1	ENST00000474034.1	5'UTR	-0.71 ; 0.21	-0.62 ; 0.27	0.1
cg10384919	chr22	42095430	MEI1;MEI1	ENST00000401548.3;ENST00000540833.1	TSS200;TSS200	-0.99 ; 0.25	-0.78 ; 0.22	0.1
cg27605748	chr5	42951711				-2.35 ; 0.27	-2.1 ; 0.33	0.1
cg20175390	chr2	119599459				-0.17 ; 0.24	0.03 ; 0.21	0.1
cg00714740	chr19	22715575				-0.7 ; 0.25	-0.6 ; 0.19	0.1
cg13790719	chr5	150326069	ZNF300P1	ENST00000520773.1	TSS1500	-1.27 ; 0.27	-1.2 ; 0.33	0.1
cg24199834	chr4	147560126	POU4F2;POU4F2	ENST00000281321.3;ENST00000281321.3	5'UTR;1stExon	-1.02 ; 0.33	-0.86 ; 0.28	0.1
cg01176947	chr6	10385279				-1.86 ; 0.17	-1.7 ; 0.35	0.1
cg13378656	chr7	142494492	TRBJ2-5;TRBJ2-6;TRBJ2-7;TRBJ2-3;TRBJ2-4	ENST00000390417.1;ENST00000390418.1;ENST00000390419.1;ENST00000390415.1;ENST00000390416.1	TSS1500;TSS1500;TSS1500;TSS200;TSS200	-1.52 ; 0.26	-1.35 ; 0.19	0.1
cg15475851	chr10	105037349	INA	ENST00000369849.4	1stExon	-2.42 ; 0.75	-1.79 ; 0.4	0.1
cg08545493	chr6	6004762				-0.68 ; 0.31	-0.6 ; 0.16	0.1
cg04344565	chr8	140715646	KCNK9;KCNK9	ENST00000522317.1;ENST00000303015.1	TSS1500;TSS1500	-0.65 ; 0.28	-0.43 ; 0.3	0.1
cg21026830	chr14	60973517				-0.98 ; 0.36	-0.68 ; 0.43	0.1
cg12075720	chr19	17799037	UNC13A;UNC13A;UNC13A;UNC13A;UNC13A;UNC13A;UNC13A;UNC13A	ENST00000552293.1;ENST00000551649.1;ENST00000550896.1;ENST00000552293.1;ENST00000551649.1;ENST00000550896.1;ENST00000519716.2;ENST00000428389.2	1stExon;1stExon;1stExon;5'UTR;5'UTR;5'UTR;TSS200;ExonBnd	-1.05 ; 0.35	-0.89 ; 0.34	0.1
cg15292275	chr13	109149011				-1.92 ; 0.44	-1.74 ; 0.37	0.1
cg20892260	chr8	23564025	RP11-175E9.1;NKX2-6;NKX2-6	ENST00000523874.1;ENST00000325017.3;ENST00000418222.1	TSS1500;1stExon;TSS200	-0.14 ; 0.24	0 ; 0.27	0.1
cg26662049	chr15	89903672	CTD-2335A18.1	ENST00000536780.2	TSS1500	-0.6 ; 0.29	-0.51 ; 0.14	0.1
cg25397945	chr19	37096148	ZNF382;ZNF382;ZNF382;ZNF382;ZNF382	ENST00000423582.1;ENST00000423582.1;ENST00000460670.1;ENST00000292928.2;ENST00000439428.1	1stExon;5'UTR;TSS200;TSS200;TSS200	0.23 ; 0.31	0.37 ; 0.13	0.1
cg13202845	chr6	142410216	NMBR;RP11-137J7.2	ENST00000258042.1;ENST00000454401.1	TSS1500;5'UTR	-0.85 ; 0.33	-0.69 ; 0.33	0.1
cg05491852	chr1	3663832	TP73-AS1;TP73-AS1	ENST00000452079.1;ENST00000452079.1	1stExon;3'UTR	-1.05 ; 0.54	-0.75 ; 0.42	0.1
cg27013696	chr7	19158030	TWIST1	ENST00000242261.5	TSS1500	-0.12 ; 0.29	0.08 ; 0.15	0.1
cg08107017	chr14	74706934				-1.13 ; 0.22	-1.05 ; 0.18	0.1
cg14489474	chr18	905611				-0.06 ; 0.2	0.08 ; 0.17	0.1
cg13912090	chr5	95767863	PCSK1;PCSK1	ENST00000508626.1;ENST00000508626.1	1stExon;5'UTR	-1.38 ; 0.38	-1.12 ; 0.28	0.1
cg26968008	chr3	40657160				-1.05 ; 0.15	-1.02 ; 0.16	0.1
cg03445694	chr1	75596930	RP11-510C10.2;RP11-510C10.3	ENST00000446238.1;ENST00000427892.1	3'UTR;3'UTR	-1.85 ; 0.42	-1.63 ; 0.32	0.1
cg18277764	chr3	239188	CHL1-AS2;CHL1-AS2;CHL1;CHL1;CHL1	ENST00000452919.1;ENST00000444879.1;ENST00000489224.1;ENST00000256509.2;ENST00000397491.2	TSS200;TSS1500;TSS200;5'UTR;5'UTR	-1.55 ; 0.38	-1.37 ; 0.37	0.09
cg07441518	chr11	31846849	RCN1	ENST00000506388.2	5'UTR	0.09 ; 0.31	0.16 ; 0.18	0.09
cg08190858	chr12	54321346				-0.47 ; 0.39	-0.26 ; 0.28	0.09
cg14451382	chr5	1876397				-0.61 ; 0.47	-0.27 ; 0.22	0.09
cg00055679	chr13	79170430	POU4F1-AS1;POU4F1-AS1	ENST00000560584.1;ENST00000444769.2	5'UTR;5'UTR	-0.67 ; 0.27	-0.52 ; 0.19	0.09
cg23812680	chr6	27561058				-2.35 ; 0.23	-2.15 ; 0.22	0.09
cg00292701	chr4	10463590				-1.64 ; 0.49	-1.6 ; 0.27	0.09
cg14780466	chr2	20870812				0.74 ; 0.31	0.95 ; 0.2	0.09
cg19678828	chr21	27945413	CYYR1;CYYR1;CYYR1;CYYR1	ENST00000400043.3;ENST00000299340.4;ENST00000400043.3;ENST00000299340.4	1stExon;1stExon;5'UTR;5'UTR	0.15 ; 0.21	0.27 ; 0.18	0.09
cg18948722	chr13	37006116	CCNA1;CCNA1;CCNA1;CCNA1	ENST00000418263.1;ENST00000255465.4;ENST00000440264.1;ENST00000440264.1	TSS1500;TSS1500;1stExon;5'UTR	-0.27 ; 0.32	-0.16 ; 0.24	0.09
cg22666373	chr2	63284768	OTX1	ENST00000366671.3	3'UTR	-0.21 ; 0.19	-0.01 ; 0.12	0.09
cg12432236	chr13	58209133	PCDH17	ENST00000377918.3	1stExon	-0.41 ; 0.46	-0.23 ; 0.31	0.09
cg16509851	chr4	174430614				0.4 ; 0.4	0.59 ; 0.28	0.09
cg00822495	chr14	57276490	OTX2;OTX2;OTX2	ENST00000555006.1;ENST00000339475.4;ENST00000554559.1	5'UTR;5'UTR;5'UTR	-2.01 ; 0.68	-1.71 ; 0.31	0.09
cg21299542	chr4	111550407				-0.88 ; 0.17	-0.74 ; 0.23	0.09
cg09521719	chr2	237416370	IQCA1;IQCA1;IQCA1	ENST00000409907.3;ENST00000309507.5;ENST00000431676.2	TSS200;TSS1500;TSS1500	-1.22 ; 0.23	-1 ; 0.23	0.09
cg18673954	chr10	105036611	INA	ENST00000369849.4	TSS1500	-1.84 ; 0.61	-1.7 ; 0.31	0.09
cg13434842	chr8	11567896	GATA4	ENST00000528712.1	5'UTR	0.28 ; 0.19	0.39 ; 0.19	0.09
cg17340519	chr1	224805852				0.13 ; 0.25	0.2 ; 0.15	0.09
cg27232145	chr12	130647289	RP11-143E21.7;RP11-143E21.7;RP11-143E21.7;FZD10;FZD10;FZD10;FZD10	ENST00000509760.1;ENST00000505807.2;ENST00000537095.1;ENST00000229030.4;ENST00000539839.1;ENST00000229030.4;ENST00000539839.1	TSS1500;TSS1500;TSS1500;5'UTR;5'UTR;1stExon;1stExon	-0.09 ; 0.28	0.05 ; 0.23	0.09
cg06689918	chr5	3595907	IRX1	ENST00000302006.3	TSS1500	-2.01 ; 0.34	-1.74 ; 0.27	0.09
cg03323696	chr5	59189120	PDE4D	ENST00000340635.6	1stExon	0.42 ; 0.34	0.71 ; 0.24	0.09
cg15316843	chr8	65282946				-0.57 ; 0.33	-0.44 ; 0.39	0.09
cg12258811	chr1	7844735	PER3;PER3;PER3;PER3	ENST00000377541.1;ENST00000361923.2;ENST00000377532.3;ENST00000377532.3	5'UTR;TSS200;5'UTR;1stExon	-0.04 ; 0.14	0.16 ; 0.15	0.09
cg22029275	chr13	25745784	FAM123A;FAM123A;FAM123A;FAM123A;FAM123A	ENST00000515384.1;ENST00000381853.3;ENST00000381853.3;ENST00000515384.1;ENST00000357816.2	1stExon;1stExon;5'UTR;5'UTR;5'UTR	-1.38 ; 0.7	-0.97 ; 0.5	0.09
cg01770755	chr15	41914122	MGA	ENST00000568630.1	5'UTR	-0.7 ; 0.19	-0.57 ; 0.13	0.09
cg04061117	chr3	9594385	LHFPL4;LHFPL4	ENST00000495730.1;ENST00000287585.6	TSS1500;5'UTR	0.6 ; 0.29	0.87 ; 0.31	0.09
cg11076994	chr20	591221	TCF15	ENST00000246080.3	TSS200	-0.82 ; 0.39	-0.59 ; 0.24	0.09
cg06245037	chr11	44332938	ALX4	ENST00000329255.3	TSS1500	-0.86 ; 0.36	-0.8 ; 0.34	0.09
cg04043795	chr2	5836366	SOX11;SOX11;AC010729.1;AC010729.1	ENST00000322002.3;ENST00000322002.3;ENST00000455579.1;ENST00000455579.1	1stExon;3'UTR;1stExon;5'UTR	-1.92 ; 0.59	-1.81 ; 0.54	0.09
cg21718267	chr12	113916473	RP11-82C23.2	ENST00000551357.1	5'UTR	-0.66 ; 0.39	-0.54 ; 0.25	0.09
cg05675373	chr1	110754257	KCNC4;KCNC4;KCNC4;KCNC4	ENST00000412512.2;ENST00000369787.3;ENST00000413138.3;ENST00000438661.2	TSS1500;1stExon;1stExon;1stExon	-1.21 ; 0.52	-0.72 ; 0.25	0.09
cg16582779	chr14	29237202	FOXG1	ENST00000313071.4	1stExon	-0.79 ; 0.13	-0.73 ; 0.14	0.09
cg19099050	chr3	9594382	LHFPL4;LHFPL4	ENST00000495730.1;ENST00000287585.6	TSS1500;5'UTR	-0.08 ; 0.38	0.08 ; 0.42	0.09
cg05483509	chr16	2563435	ATP6V0C;ATP6V0C;RP11-20I23.3;ATP6V0C;ATP6V0C;ATP6V0C	ENST00000568694.1;ENST00000330398.4;ENST00000569317.1;ENST00000568562.1;ENST00000562353.1;ENST00000565223.1	TSS1500;TSS1500;TSS1500;TSS1500;TSS1500;TSS1500	-0.93 ; 0.2	-0.67 ; 0.29	0.09
cg02086801	chr5	76928406				0.27 ; 0.25	0.44 ; 0.23	0.09
cg21572722	chr6	11044894	RP1-62D2.3;ELOVL2	ENST00000456616.1;ENST00000354666.3	TSS200;TSS1500	0.63 ; 0.16	0.79 ; 0.14	0.09
cg13539545	chr14	60973823				0.27 ; 0.38	0.52 ; 0.34	0.09
cg06369992	chr10	119494494	RP11-328K15.1	ENST00000445647.1	TSS1500	-1.41 ; 0.39	-1.23 ; 0.29	0.09
cg08499046	chr11	31824327	PAX6;PAX6	ENST00000533156.1;ENST00000464174.1	3'UTR;5'UTR	-0.23 ; 0.24	-0.13 ; 0.22	0.09
cg18877506	chr1	13910555	PDPN;PDPN;PDPN;PDPN;PDPN;PDPN;PDPN	ENST00000376057.4;ENST00000509009.1;ENST00000487038.1;ENST00000475043.1;ENST00000376061.4;ENST00000513143.1;ENST00000294489.6	1stExon;TSS200;TSS1500;TSS1500;TSS1500;TSS1500;1stExon	-1.09 ; 0.27	-0.87 ; 0.34	0.09
cg00901320	chr12	129338534				-0.08 ; 0.37	-0.05 ; 0.25	0.09
cg08526991	chr2	5831394	AC108025.2;SOX11;AC107057.2;AC108025.2;AC107057.2	ENST00000453678.1;ENST00000322002.3;ENST00000458264.1;ENST00000420221.1;ENST00000458264.1	TSS200;TSS1500;1stExon;TSS1500;3'UTR	0.92 ; 0.39	1.1 ; 0.33	0.09
cg21493505	chr19	56879418	ZNF542	ENST00000490123.1	TSS200	-0.45 ; 0.1	-0.32 ; 0.13	0.09
cg17299899	chr18	76738478	RP11-849I19.1;RP11-849I19.1;RP11-849I19.1;RP11-849I19.1	ENST00000575722.1;ENST00000572007.1;ENST00000573860.1;ENST00000575722.1	3'UTR;TSS1500;3'UTR;1stExon	-0.38 ; 0.44	-0.21 ; 0.37	0.09
cg23141355	chr3	44063593				-1.99 ; 0.58	-1.69 ; 0.55	0.09
cg08826840	chr3	104536324				-0.33 ; 0.5	-0.48 ; 0.16	0.09
cg22759823	chr19	57610870				0.86 ; 0.45	1.01 ; 0.38	0.09
cg08510658	chr6	10882927	RP11-637O19.2;GCM2;SYCP2L	ENST00000436249.1;ENST00000379491.4;ENST00000543878.1	5'UTR;TSS1500;5'UTR	-1.82 ; 0.24	-1.69 ; 0.2	0.09
cg04954680	chr3	26663593	AC099754.1;LRRC3B	ENST00000435884.1;ENST00000396641.2	3'UTR;TSS1500	-1.35 ; 0.27	-1.27 ; 0.32	0.09
cg24549277	chr6	28778121				-0.63 ; 0.47	-0.51 ; 0.33	0.09
cg05294159	chr17	43047548				-1.51 ; 0.22	-1.41 ; 0.21	0.09
cg26212163	chr5	150326213				-1.28 ; 0.29	-1.2 ; 0.38	0.09
cg09784335	chr4	41875193				-2.36 ; 0.21	-2.23 ; 0.25	0.09
cg23681213	chr14	74180391	PNMA1;PNMA1	ENST00000316836.3;ENST00000316836.3	1stExon;5'UTR	-2.01 ; 0.31	-1.94 ; 0.18	0.09
cg03505117	chr4	113441608	RP11-402J6.1	ENST00000504009.1	5'UTR	-1.23 ; 0.36	-1.1 ; 0.27	0.09
cg00848728	chr1	58716018	DAB1;DAB1;DAB1;DAB1;DAB1	ENST00000371236.1;ENST00000371234.4;ENST00000371236.1;ENST00000371234.4;ENST00000485760.1	1stExon;1stExon;5'UTR;5'UTR;3'UTR	-2.22 ; 0.39	-1.98 ; 0.4	0.09
cg09736669	chr5	1851828				-2.3 ; 0.39	-2.22 ; 0.35	0.09
cg22694818	chr1	75595970	RP11-510C10.2;LHX8;RP11-510C10.3	ENST00000446238.1;ENST00000294638.5;ENST00000427892.1	3'UTR;5'UTR;3'UTR	0.37 ; 0.24	0.52 ; 0.25	0.09
cg11793699	chr1	156814901				-0.13 ; 0.44	-0.03 ; 0.23	0.09
cg11254700	chr19	53561386				1.8 ; 0.4	1.89 ; 0.25	0.09
cg10682560	chr11	31845148	RCN1	ENST00000506388.2	5'UTR	-2.04 ; 0.28	-1.85 ; 0.27	0.08
cg05013728	chr3	129694057	TRH;TRH	ENST00000302649.3;ENST00000507066.1	5'UTR;5'UTR	-2.15 ; 0.25	-2.1 ; 0.23	0.08
cg19544372	chr19	9609405	ZNF560	ENST00000301480.3	TSS200	-0.21 ; 0.3	-0.02 ; 0.16	0.08
cg01700290	chr16	48845230				-0.57 ; 0.24	-0.51 ; 0.17	0.08
cg03624135	chr20	9486968	RP5-1119D9.4	ENST00000443469.1	3'UTR	-0.9 ; 0.18	-0.78 ; 0.1	0.08
cg03205252	chr16	51187536				-1.35 ; 0.3	-1.19 ; 0.25	0.08
cg26187308	chr8	70947440				-2.11 ; 0.32	-1.85 ; 0.29	0.08
cg00956199	chr10	8078325				-0.55 ; 0.3	-0.49 ; 0.33	0.08
cg22763680	chr17	33815432	SLFN12L;SLFN12L	ENST00000449046.1;ENST00000260908.7	TSS1500;TSS1500	-0.58 ; 0.24	-0.48 ; 0.22	0.08
cg11762968	chr13	95354190	LINC00391;LINC00391	ENST00000433569.1;ENST00000433569.1	3'UTR;1stExon	-0.08 ; 0.2	0.07 ; 0.15	0.08
cg00379720	chr19	23185968				0.65 ; 0.29	0.86 ; 0.27	0.08
cg18921771	chr14	60952196	C14orf39	ENST00000321731.3	5'UTR	-1.73 ; 0.46	-1.6 ; 0.28	0.08
cg22277636	chr2	218621320	DIRC3	ENST00000423123.1	TSS200	-0.69 ; 0.42	-0.43 ; 0.35	0.08
cg06110297	chr7	22589830				-1.12 ; 0.22	-0.94 ; 0.29	0.08
cg07824172	chr4	104641548	TACR3	ENST00000304883.2	TSS1500	-0.08 ; 0.33	0.07 ; 0.36	0.08
cg09538587	chr2	152564480	NEB	ENST00000397342.3	5'UTR	-2.04 ; 0.3	-2.11 ; 0.11	0.08
cg25047001	chr16	10277017	GRIN2A;GRIN2A;GRIN2A	ENST00000404927.2;ENST00000330684.3;ENST00000396573.2	TSS1500;TSS1500;TSS1500	-2.76 ; 0.56	-2.6 ; 0.45	0.08
cg15588215	chr3	27766045				-0.98 ; 0.26	-0.84 ; 0.2	0.08
cg00312921	chr4	113441703	RP11-402J6.1	ENST00000504009.1	5'UTR	-0.99 ; 0.3	-0.96 ; 0.2	0.08
cg16589299	chr10	131758786				-2.42 ; 0.54	-2.19 ; 0.26	0.08
cg05939335	chr9	124132520	STOM;STOM;STOM;STOM;STOM	ENST00000538954.1;ENST00000347359.2;ENST00000347359.2;ENST00000286713.2;ENST00000538954.1	1stExon;1stExon;5'UTR;TSS200;5'UTR	-1.12 ; 0.29	-0.92 ; 0.25	0.08
cg05352087	chr1	75600124	RP11-510C10.2;LHX8	ENST00000446238.1;ENST00000356261.3	TSS1500;TSS1500	-1.73 ; 0.17	-1.44 ; 0.25	0.08
cg08938584	chr5	140797509	PCDHGB7	ENST00000398594.2	1stExon	-0.01 ; 0.23	0.13 ; 0.15	0.08
cg12610471	chr10	22634199	SPAG6;SPAG6	ENST00000313311.6;ENST00000538630.1	TSS1500;TSS200	0.04 ; 0.23	0.22 ; 0.15	0.08
cg25802093	chr10	22634038	SPAG6;SPAG6	ENST00000538630.1;ENST00000313311.6	TSS1500;TSS1500	-0.14 ; 0.22	0.07 ; 0.22	0.08
cg18780257	chr3	192126023	FGF12;FGF12	ENST00000454309.2;ENST00000454309.2	1stExon;5'UTR	-0.71 ; 0.33	-0.63 ; 0.34	0.08
cg26911220	chr1	228652478				-0.57 ; 0.36	-0.4 ; 0.45	0.08
cg18907098	chr4	512994	PIGG	ENST00000453065.2	5'UTR	4.55 ; 0.86	4.26 ; 0.52	0.08
cg02430797	chr10	50969719	OGDHL;OGDHL;OGDHL	ENST00000432695.1;ENST00000374103.4;ENST00000419399.1	5'UTR;5'UTR;5'UTR	-1.23 ; 0.3	-0.96 ; 0.24	0.08
cg05039548	chr1	91190366				-1.36 ; 0.3	-1.17 ; 0.23	0.08
cg14855519	chr8	25898191	EBF2;EBF2	ENST00000408929.3;ENST00000520164.1	5'UTR;ExonBnd	-0.23 ; 0.42	-0.14 ; 0.28	0.08
cg27092857	chr5	87990591	CTC-467M3.3;CTC-467M3.1	ENST00000508719.1;ENST00000510274.1	TSS1500;5'UTR	-1.4 ; 0.25	-1.29 ; 0.23	0.08
cg00184452	chr1	50887477	DMRTA2;DMRTA2	ENST00000418121.1;ENST00000404795.3	TSS200;5'UTR	-0.76 ; 0.13	-0.76 ; 0.11	0.08
cg13899017	chr1	159158444				-0.88 ; 0.3	-0.77 ; 0.34	0.08
cg24144083	chr3	36805814				-0.2 ; 0.32	0.16 ; 0.36	0.08
cg05048377	chr16	3237964	AJ003147.9	ENST00000576468.1	TSS1500	-0.75 ; 0.36	-0.6 ; 0.36	0.08
cg24228819	chr7	136553868	CHRM2;CHRM2;CHRM2;AC009264.1;CHRM2;CHRM2;CHRM2	ENST00000480591.1;ENST00000480591.1;ENST00000401861.1;ENST00000439694.1;ENST00000445907.2;ENST00000320658.5;ENST00000401861.1	1stExon;5'UTR;1stExon;3'UTR;5'UTR;5'UTR;5'UTR	-1.3 ; 0.47	-1.17 ; 0.35	0.08
cg02286715	chr4	6473881	PPP2R2C	ENST00000314348.8	3'UTR	-1.49 ; 0.25	-1.4 ; 0.18	0.08
cg10423771	chr10	50604499	DRGX	ENST00000374139.1	TSS1500	-0.64 ; 0.27	-0.49 ; 0.22	0.08
cg16384588	chr5	44388949	RP11-473L15.2;FGF10;RP11-473L15.2	ENST00000502457.1;ENST00000264664.4;ENST00000502457.1	1stExon;TSS200;5'UTR	-1.31 ; 0.34	-1.21 ; 0.25	0.08
cg00397635	chr1	53309162	ZYG11A	ENST00000371532.1	5'UTR	-1.33 ; 0.43	-1.21 ; 0.35	0.08
cg02395819	chr12	108237572	RP11-554D14.6	ENST00000547452.1	3'UTR	-2.78 ; 0.57	-2.7 ; 0.42	0.08
cg24818573	chr19	9609342	ZNF560	ENST00000301480.3	TSS200	-2.19 ; 0.29	-2.09 ; 0.29	0.08
cg13246235	chr6	12749978				1.78 ; 0.33	1.99 ; 0.26	0.08
cg26351229	chr8	132053780	ADCY8;ADCY8;ADCY8	ENST00000286355.5;ENST00000286355.5;ENST00000377928.3	1stExon;5'UTR;TSS1500	-0.83 ; 0.25	-0.77 ; 0.22	0.08
cg07104706	chr13	84456127	SLITRK1;SLITRK1	ENST00000377084.2;ENST00000377084.2	1stExon;5'UTR	0.18 ; 0.41	0.27 ; 0.33	0.08
cg12571423	chr13	37006748	CCNA1;CCNA1;CCNA1;CCNA1;CCNA1	ENST00000440264.1;ENST00000418263.1;ENST00000418263.1;ENST00000255465.4;ENST00000255465.4	5'UTR;5'UTR;1stExon;5'UTR;1stExon	-0.87 ; 0.26	-0.75 ; 0.31	0.08
cg00228017	chr18	53447841				0.81 ; 0.33	0.77 ; 0.28	0.08
cg06667761	chr4	134073627	PCDH10	ENST00000394248.1	1stExon	-0.26 ; 0.33	-0.09 ; 0.24	0.08
cg22527793	chr8	55367466				-2.27 ; 0.42	-2.16 ; 0.28	0.08
cg12135573	chr7	100809997	VGF;VGF	ENST00000448792.2;ENST00000249330.2	TSS1500;TSS1500	-1.17 ; 0.16	-1.06 ; 0.14	0.08
cg24150172	chr8	55372111				-0.18 ; 0.6	0.1 ; 0.64	0.08
cg14605874	chr6	100915395				-0.57 ; 0.24	-0.46 ; 0.23	0.08
cg18293662	chr3	27766054				-0.82 ; 0.26	-0.75 ; 0.24	0.08
cg10778841	chr10	106401319	SORCS3	ENST00000369701.3	1stExon	-0.76 ; 0.39	-0.4 ; 0.33	0.08
cg09914742	chr20	5296943	PROKR2	ENST00000546004.1	5'UTR	-1.66 ; 0.53	-1.38 ; 0.33	0.08
cg03079395	chr8	23571740	RP11-175E9.1	ENST00000523874.1	5'UTR	-0.91 ; 0.33	-0.79 ; 0.19	0.08
cg08432727	chr2	5831722	SOX11;AC108025.2;AC107057.2;AC108025.2	ENST00000322002.3;ENST00000420221.1;ENST00000458264.1;ENST00000453678.1	TSS1500;TSS1500;TSS200;TSS1500	-0.6 ; 0.28	-0.48 ; 0.3	0.08
cg02423064	chr17	32484008	ASIC2	ENST00000359872.5	TSS1500	-0.58 ; 0.23	-0.46 ; 0.27	0.08
cg24479752	chr6	30005173	ZNRD1-AS1;ZNRD1-AS1;ZNRD1-AS1;ZNRD1-AS1;ZNRD1-AS1;ZNRD1-AS1;ZNRD1-AS1	ENST00000425604.1;ENST00000448093.1;ENST00000376797.3;ENST00000420251.1;ENST00000437417.1;ENST00000422224.1;ENST00000421692.1	3'UTR;3'UTR;3'UTR;3'UTR;3'UTR;3'UTR;3'UTR	-1.72 ; 0.64	-2.02 ; 0.17	0.08
cg08065657	chr19	52223099	HAS1	ENST00000376737.2	5'UTR	-0.18 ; 0.27	-0.02 ; 0.18	0.08
cg22797991	chr15	26108801	ATP10A;ATP10A	ENST00000553577.1;ENST00000356865.6	TSS1500;TSS1500	-1.04 ; 0.2	-0.9 ; 0.3	0.08
cg18239431	chr8	25898220	EBF2	ENST00000408929.3	5'UTR	-0.48 ; 0.26	-0.38 ; 0.19	0.08
cg09617993	chr16	3239294	AJ003147.9	ENST00000576468.1	5'UTR	-1.54 ; 0.37	-1.45 ; 0.31	0.08
cg05310764	chr6	27513479				-0.9 ; 0.5	-0.77 ; 0.55	0.08
cg01214340	chr13	50070499	PHF11;PHF11	ENST00000488958.1;ENST00000357596.3	TSS1500;TSS200	-1.43 ; 0.47	-0.98 ; 0.19	0.08
cg08874512	chr19	51831274				-1.07 ; 0.24	-0.84 ; 0.27	0.08
cg20121142	chr7	19158001	TWIST1	ENST00000242261.5	TSS1500	-1.91 ; 0.31	-1.81 ; 0.29	0.08
cg04498349	chr16	10274317	GRIN2A;GRIN2A;GRIN2A;GRIN2A;GRIN2A	ENST00000396575.2;ENST00000404927.2;ENST00000330684.3;ENST00000396573.2;ENST00000562109.1	TSS200;5'UTR;5'UTR;5'UTR;TSS200	-0.32 ; 0.15	-0.21 ; 0.17	0.08
cg03528538	chr11	1030347	MUC6	ENST00000421673.2	ExonBnd	0.01 ; 0.19	0.04 ; 0.12	0.08
cg05591716	chr8	117950454	C8orf85;C8orf85;C8orf85	ENST00000523536.1;ENST00000378279.3;ENST00000378279.3	TSS1500;5'UTR;1stExon	-1.31 ; 0.34	-1.12 ; 0.24	0.08
cg26879813	chr5	180541897				-0.68 ; 0.15	-0.57 ; 0.21	0.08
cg26644049	chr19	57276917				0.23 ; 0.13	0.28 ; 0.12	0.08
cg02524946	chr7	35294640	TBX20	ENST00000408931.3	TSS1500	-1.19 ; 0.26	-1.07 ; 0.27	0.08
cg03625287	chr13	24121359				-0.28 ; 0.38	-0.23 ; 0.24	0.08
cg18343437	chr8	142528415				-0.23 ; 0.24	-0.03 ; 0.25	0.08
cg08566455	chr2	130971164				1.65 ; 0.32	1.84 ; 0.15	0.08
cg16727923	chr13	84453665	SLITRK1	ENST00000377084.2	1stExon	0.22 ; 0.47	0.43 ; 0.25	0.08
cg27615388	chr5	63257092	HTR1A;RP11-158J3.2	ENST00000323865.3;ENST00000502882.1	1stExon;3'UTR	0.35 ; 0.34	0.42 ; 0.27	0.08
cg05477514	chr8	23564008	RP11-175E9.1;NKX2-6;NKX2-6	ENST00000523874.1;ENST00000325017.3;ENST00000418222.1	TSS1500;1stExon;TSS200	-0.48 ; 0.19	-0.36 ; 0.24	0.08
cg00182727	chr20	44640501	MMP9	ENST00000545925.1	TSS200	-0.94 ; 0.14	-0.74 ; 0.13	0.08
cg06799422	chr15	41952235	MGA;MGA	ENST00000389936.4;ENST00000568630.1	TSS1500;5'UTR	-0.59 ; 0.44	-0.35 ; 0.42	0.08
cg25216696	chr8	11565351	GATA4;GATA4;GATA4;GATA4;GATA4;GATA4	ENST00000335135.4;ENST00000532059.1;ENST00000259090.6;ENST00000335135.4;ENST00000528712.1;ENST00000532977.1	5'UTR;TSS1500;TSS200;ExonBnd;5'UTR;5'UTR	-1.5 ; 0.3	-1.36 ; 0.16	0.08
cg19846991	chr15	72411513	MYO9A;MYO9A;MYO9A;SENP8;SENP8;SENP8;SENP8	ENST00000564571.1;ENST00000566885.1;ENST00000356056.5;ENST00000542035.2;ENST00000544411.1;ENST00000340912.4;ENST00000544171.1	TSS1500;TSS1500;TSS1500;5'UTR;5'UTR;5'UTR;5'UTR	-0.87 ; 0.36	-1.01 ; 0.18	0.08
cg21000072	chr1	3567408	WRAP73;WRAP73	ENST00000378322.3;ENST00000270708.7	TSS1500;TSS1500	-1.48 ; 0.31	-1.38 ; 0.3	0.08
cg24935332	chr11	31846819	RCN1	ENST00000506388.2	5'UTR	-0.34 ; 0.26	-0.29 ; 0.18	0.08
cg07581146	chr1	210110998	SYT14;SYT14;SYT14	ENST00000534859.1;ENST00000367019.1;ENST00000472886.1	TSS1500;TSS1500;TSS1500	-1.7 ; 0.34	-1.46 ; 0.34	0.08
cg05785155	chr2	182547401	AC013733.3	ENST00000440371.1	TSS1500	-1.15 ; 0.34	-1.15 ; 0.21	0.08
cg17982102	chr18	9707896	RAB31	ENST00000306096.6	TSS1500	-0.04 ; 0.25	0.07 ; 0.21	0.08
cg11753158	chr10	22541995				-1.23 ; 0.31	-1.15 ; 0.26	0.07
cg25340466	chr3	27770059				-2.04 ; 0.33	-2.02 ; 0.34	0.07
cg12493218	chr11	101453358	TRPC6	ENST00000526713.1	3'UTR	-1.97 ; 0.29	-1.81 ; 0.23	0.07
cg21302951	chr2	163695965	KCNH7;KCNH7	ENST00000332142.5;ENST00000328032.4	TSS1500;TSS1500	-0.57 ; 0.26	-0.4 ; 0.21	0.07
cg22359606	chr2	182545492	NEUROD1;NEUROD1;CERKL;NEUROD1	ENST00000295108.3;ENST00000295108.3;ENST00000479558.1;ENST00000496876.1	5'UTR;1stExon;TSS200;TSS1500	-2.52 ; 0.34	-2.25 ; 0.31	0.07
cg14739859	chr5	145758710				-1.23 ; 0.24	-1.07 ; 0.16	0.07
cg27376182	chr16	3233068	AJ003147.8	ENST00000576762.1	3'UTR	-0.99 ; 0.47	-0.91 ; 0.33	0.07
cg06570224	chr3	157812475				0.23 ; 0.24	0.45 ; 0.23	0.07
cg20755170	chr5	145720024	POU4F3;CTC-359M8.1	ENST00000230732.4;ENST00000515598.1	3'UTR;3'UTR	-0.08 ; 0.33	0.09 ; 0.23	0.07
cg04332534	chr19	37096487	ZNF382;ZNF382;ZNF382;ZNF382;ZNF382	ENST00000423582.1;ENST00000460670.1;ENST00000460670.1;ENST00000292928.2;ENST00000439428.1	5'UTR;1stExon;5'UTR;5'UTR;5'UTR	-0.11 ; 0.35	0.1 ; 0.32	0.07
cg06784991	chr1	53308768	ZYG11A	ENST00000371532.1	5'UTR	0.27 ; 0.34	0.4 ; 0.29	0.07
cg26770907	chr16	48844808				0.87 ; 0.23	1.06 ; 0.25	0.07
cg18229521	chr14	92790285	SLC24A4;SLC24A4;SLC24A4;SLC24A4;SLC24A4	ENST00000393265.2;ENST00000532405.1;ENST00000318079.5;ENST00000531433.1;ENST00000318079.5	5'UTR;1stExon;1stExon;ExonBnd;5'UTR	-0.29 ; 0.43	0 ; 0.34	0.07
cg03099208	chr7	8474544	NXPH1;NXPH1	ENST00000405863.1;ENST00000417186.1	5'UTR;5'UTR	-0.49 ; 0.28	-0.26 ; 0.27	0.07
cg26879203	chr10	23632825	RP11-371A19.2	ENST00000443224.1	TSS200	-2.24 ; 0.36	-1.88 ; 0.29	0.07
cg04676482	chr4	111536216	RP11-380D23.2;RP11-380D23.2	ENST00000513690.1;ENST00000503456.1	3'UTR;3'UTR	-0.57 ; 0.15	-0.45 ; 0.13	0.07
cg19790321	chr2	61372165	C2orf74;AC016747.3	ENST00000426997.1;ENST00000420918.1	TSS200;TSS200	0.22 ; 0.25	0.27 ; 0.26	0.07
cg12883523	chr8	55372392				-0.46 ; 0.27	-0.35 ; 0.26	0.07
cg19498960	chr21	38077270	SIM2	ENST00000460783.1	5'UTR	-1.43 ; 0.23	-1.34 ; 0.15	0.07
cg26296364	chr10	63212206	RP11-809M12.1	ENST00000389640.3	TSS200	-0.96 ; 0.39	-0.85 ; 0.23	0.07
cg12426748	chr11	22454152				-0.8 ; 0.18	-0.83 ; 0.16	0.07
cg05671386	chr16	3550239	CLUAP1;CLUAP1;CLUAP1;CLUAP1;LA16c-306E5.3	ENST00000576634.1;ENST00000341633.5;ENST00000417763.2;ENST00000571025.1;ENST00000574423.1	TSS1500;TSS1500;TSS1500;TSS1500;5'UTR	-0.55 ; 0.21	-0.42 ; 0.24	0.07
cg04910970	chr6	100053930	PRDM13;PRDM13	ENST00000369215.4;ENST00000369214.1	TSS1500;TSS1500	0.47 ; 0.15	0.61 ; 0.22	0.07
cg02983424	chr15	97491433				0.35 ; 0.39	0.42 ; 0.39	0.07
cg14515424	chr2	97193524				-1.99 ; 0.6	-1.71 ; 0.34	0.07
cg08900043	chr12	54378896	HOXC-AS3;HOXC10;HOXC-AS3;HOXC-AS3;HOXC-AS3;HOXC10	ENST00000513165.1;ENST00000303460.4;ENST00000509870.1;ENST00000514702.1;ENST00000567780.1;ENST00000511575.1	TSS1500;TSS200;TSS1500;3'UTR;TSS1500;TSS1500	-0.63 ; 0.21	-0.57 ; 0.12	0.07
cg07247419	chr20	21376484	NKX2-4	ENST00000351817.4	3'UTR	-0.73 ; 0.32	-0.55 ; 0.21	0.07
cg25717438	chr2	51259786	NRXN1;NRXN1;NRXN1;NRXN1;AC007682.1;AC007682.1	ENST00000405472.3;ENST00000401669.2;ENST00000406316.2;ENST00000404971.1;ENST00000440698.1;ENST00000440698.1	TSS1500;TSS1500;TSS200;TSS1500;1stExon;5'UTR	-1.69 ; 0.4	-1.58 ; 0.24	0.07
cg18470295	chr17	8868834	PIK3R5	ENST00000447110.1	5'UTR	-0.53 ; 0.29	-0.43 ; 0.21	0.07
cg00875989	chr18	44774054	SKOR2	ENST00000425639.1	1stExon	0.5 ; 0.22	0.72 ; 0.22	0.07
cg03012544	chr8	24773268	NEFM	ENST00000521540.1	5'UTR	-0.22 ; 0.3	-0.04 ; 0.2	0.07
cg03562044	chr19	15342749				-3.06 ; 0.66	-2.65 ; 0.41	0.07
cg09527126	chr12	128675283				0.1 ; 0.42	0.36 ; 0.35	0.07
cg08368169	chr13	25949998				-2.77 ; 0.42	-3.14 ; 0.28	0.07
cg26533273	chr4	113626495	RP11-148B6.2	ENST00000505632.1	3'UTR	-2.01 ; 0.28	-1.82 ; 0.21	0.07
cg12052661	chr9	140772545	CACNA1B;CACNA1B;CACNA1B;CACNA1B;CACNA1B;AL772363.1;CACNA1B	ENST00000277551.2;ENST00000277549.5;ENST00000371363.1;ENST00000371357.1;ENST00000371355.4;ENST00000371390.1;ENST00000277549.5	1stExon;1stExon;1stExon;1stExon;1stExon;3'UTR;5'UTR	0.22 ; 0.23	0.35 ; 0.21	0.07
cg00515457	chr19	35396203				-0.39 ; 0.41	0 ; 0.45	0.07
cg00745389	chr7	32467435				-1.44 ; 0.29	-1.31 ; 0.3	0.07
cg22747746	chr8	23564193	RP11-175E9.1;NKX2-6;NKX2-6	ENST00000523874.1;ENST00000325017.3;ENST00000418222.1	TSS1500;TSS200;TSS1500	-0.36 ; 0.38	-0.29 ; 0.37	0.07
cg17803175	chr5	95769071	PCSK1;PCSK1	ENST00000508626.1;ENST00000311106.3	TSS1500;TSS200	-0.25 ; 0.23	-0.16 ; 0.18	0.07
cg07150045	chr2	163696187	KCNH7;KCNH7	ENST00000332142.5;ENST00000328032.4	TSS1500;TSS1500	-0.1 ; 0.19	-0.01 ; 0.17	0.07
cg13595212	chr13	28369574				-1.85 ; 0.15	-1.76 ; 0.2	0.07
cg15811515	chr16	31580989				1.03 ; 0.29	1.12 ; 0.17	0.07
cg10124710	chr1	146544267				-0.64 ; 0.43	-0.41 ; 0.21	0.07
cg15191648	chr18	76740262	RP11-849I19.1;RP11-849I19.1;SALL3	ENST00000575722.1;ENST00000573860.1;ENST00000537592.2	TSS1500;TSS1500;TSS200	-0.84 ; 0.18	-0.78 ; 0.18	0.07
cg20894686	chr6	50803903				-1.98 ; 0.29	-1.89 ; 0.21	0.07
cg16391955	chr1	50881185				-0.41 ; 0.36	-0.25 ; 0.31	0.07
cg19188182	chr12	72667512	AC087886.1	ENST00000426250.2	TSS1500	-0.84 ; 0.28	-0.86 ; 0.19	0.07
cg08323651	chr7	136553855	CHRM2;CHRM2;CHRM2;CHRM2;AC009264.1;CHRM2;CHRM2	ENST00000401861.1;ENST00000453373.1;ENST00000480591.1;ENST00000480591.1;ENST00000439694.1;ENST00000445907.2;ENST00000320658.5	TSS200;1stExon;1stExon;5'UTR;3'UTR;5'UTR;5'UTR	-1.2 ; 0.33	-1.09 ; 0.34	0.07
cg05073035	chr3	147127193	ZIC1;ZIC1	ENST00000282928.4;ENST00000282928.4	5'UTR;1stExon	-0.6 ; 0.16	-0.59 ; 0.18	0.07
cg02058715	chr1	228651908				-2.18 ; 0.36	-2 ; 0.27	0.07
cg14523847	chr7	153584597	DPP6;DPP6	ENST00000404039.1;ENST00000404039.1	5'UTR;1stExon	0.81 ; 0.3	1.22 ; 0.29	0.07
cg21657577	chr19	52956622	ZNF578	ENST00000421239.2	TSS1500	-0.18 ; 0.2	-0.08 ; 0.17	0.07
cg08958294	chr6	146350131	GRM1;GRM1;GRM1;GRM1	ENST00000361719.2;ENST00000492807.2;ENST00000355289.4;ENST00000507907.1	5'UTR;5'UTR;TSS1500;TSS1500	-0.08 ; 0.32	0.2 ; 0.33	0.07
cg13917504	chr7	130131258	MEST;MEST;MEST;MEST;MEST;MEST	ENST00000341441.4;ENST00000378576.4;ENST00000223215.4;ENST00000437945.1;ENST00000393187.1;ENST00000393187.1	5'UTR;5'UTR;TSS1500;TSS1500;1stExon;5'UTR	0.58 ; 0.15	0.74 ; 0.13	0.07
cg01626326	chr2	144694809	AC016910.1;AC016910.1	ENST00000422799.1;ENST00000422799.1	1stExon;5'UTR	-2.48 ; 0.52	-2.08 ; 0.34	0.07
cg25407198	chr7	130131268	MEST;MEST;MEST;MEST;MEST;MEST	ENST00000341441.4;ENST00000378576.4;ENST00000223215.4;ENST00000437945.1;ENST00000393187.1;ENST00000393187.1	5'UTR;5'UTR;TSS1500;TSS1500;1stExon;5'UTR	0.81 ; 0.09	1.05 ; 0.21	0.07
cg02558362	chr13	36052605	NBEA;NBEA;NBEA	ENST00000543274.1;ENST00000537702.1;ENST00000402346.1	5'UTR;5'UTR;5'UTR	-0.95 ; 0.27	-0.75 ; 0.14	0.07
cg20119148	chr19	18344195	PDE4C;PDE4C;PDE4C	ENST00000355502.2;ENST00000336173.7;ENST00000355502.2	ExonBnd;5'UTR;5'UTR	-0.08 ; 0.31	0.12 ; 0.24	0.07
cg27047406	chr16	55689534	SLC6A2;SLC6A2;SLC6A2;SLC6A2;SLC6A2;SLC6A2;SLC6A2;SLC6A2	ENST00000537705.1;ENST00000568943.1;ENST00000568943.1;ENST00000414754.3;ENST00000379906.2;ENST00000561820.1;ENST00000219833.8;ENST00000566163.1	TSS200;1stExon;5'UTR;TSS1500;TSS1500;TSS1500;TSS1500;TSS1500	-0.57 ; 0.14	-0.4 ; 0.25	0.07
cg09199698	chr21	31311797	GRIK1;GRIK1;GRIK1;GRIK1;GRIK1;GRIK1;GRIK1;GRIK1	ENST00000535441.1;ENST00000327783.4;ENST00000389125.3;ENST00000399913.1;ENST00000399907.1;ENST00000399914.1;ENST00000472429.1;ENST00000472429.1	1stExon;1stExon;1stExon;1stExon;1stExon;1stExon;1stExon;3'UTR	-1.26 ; 0.25	-1.12 ; 0.26	0.07
cg15989068	chr2	5837057	SOX11;SOX11;AC010729.1	ENST00000322002.3;ENST00000322002.3;ENST00000455579.1	1stExon;3'UTR;5'UTR	-0.19 ; 0.2	-0.09 ; 0.21	0.07
cg21907107	chr5	76932062	OTP	ENST00000515716.1	3'UTR	0.07 ; 0.38	0.28 ; 0.26	0.07
cg06737494	chr3	172167644	GHSR;GHSR	ENST00000427970.1;ENST00000241256.2	TSS1500;TSS1500	-0.43 ; 0.35	-0.21 ; 0.42	0.07
cg08676975	chr13	37005582	CCNA1;CCNA1;CCNA1	ENST00000440264.1;ENST00000418263.1;ENST00000255465.4	TSS1500;TSS1500;TSS1500	-0.18 ; 0.41	0.08 ; 0.48	0.07
cg26988423	chr16	3238423	AJ003147.9;AJ003147.9	ENST00000576468.1;ENST00000576468.1	1stExon;5'UTR	-1.73 ; 0.31	-1.55 ; 0.27	0.07
cg07225598	chr1	228646916	HIST3H2A	ENST00000366695.2	TSS1500	-2.2 ; 0.23	-1.75 ; 0.22	0.07
cg04425920	chr10	50604518	DRGX	ENST00000374139.1	TSS1500	0.11 ; 0.41	0.32 ; 0.37	0.07
cg16939364	chr8	56015750	XKR4;XKR4	ENST00000327381.5;ENST00000543752.1	1stExon;1stExon	-1.01 ; 0.22	-0.86 ; 0.15	0.07
cg05545132	chr2	144695078	AC016910.1;AC016910.1	ENST00000422799.1;ENST00000422799.1	1stExon;5'UTR	-1.77 ; 0.53	-1.33 ; 0.56	0.07
cg20387341	chr5	44389282	FGF10;RP11-473L15.2	ENST00000264664.4;ENST00000502457.1	TSS1500;5'UTR	-1.24 ; 0.33	-1.12 ; 0.33	0.07
cg19204131	chr6	10385320				-0.42 ; 0.2	-0.42 ; 0.21	0.07
cg16195091	chr17	76227996	TMEM235;AC087645.3	ENST00000374946.3;ENST00000550981.2	5'UTR;TSS200	-0.94 ; 0.22	-0.65 ; 0.31	0.07
cg07502389	chr8	24771259	NEFM;NEFM;NEFM;NEFM;NEFM	ENST00000221166.5;ENST00000221166.5;ENST00000433454.2;ENST00000518131.1;ENST00000521540.1	5'UTR;1stExon;TSS1500;TSS200;TSS200	-0.45 ; 0.23	-0.3 ; 0.36	0.07
cg17861230	chr19	18343901	PDE4C	ENST00000336173.7	5'UTR	0.46 ; 0.24	0.6 ; 0.27	0.07
cg16065021	chr12	127940654				0.68 ; 0.36	1.04 ; 0.33	0.07
cg02341815	chr5	33936752	RXFP3;RXFP3	ENST00000330120.3;ENST00000330120.3	5'UTR;1stExon	-1.08 ; 0.19	-0.95 ; 0.26	0.07
cg07595776	chr5	77253990				-0.65 ; 0.27	-0.57 ; 0.25	0.07
cg13398192	chr13	108518152	FAM155A	ENST00000375915.1	1stExon	-0.63 ; 0.27	-0.6 ; 0.22	0.07
cg14564616	chr5	1876337				-2.68 ; 0.78	-2.33 ; 0.39	0.07
cg22344727	chr12	81102035				-1.18 ; 0.31	-1.02 ; 0.2	0.07
cg26556719	chr5	140261810	PCDHA13;PCDHA13;PCDHA13	ENST00000289272.2;ENST00000409494.1;ENST00000409494.1	TSS200;5'UTR;1stExon	-0.57 ; 0.23	-0.42 ; 0.21	0.07
cg12963611	chr3	156009008	KCNAB1;KCNAB1;KCNAB1	ENST00000302490.8;ENST00000302490.8;ENST00000389634.5	5'UTR;1stExon;TSS1500	-2.75 ; 0.34	-2.64 ; 0.21	0.07
cg10132588	chr2	163695190	KCNH7;KCNH7;KCNH7	ENST00000328032.4;ENST00000328032.4;ENST00000332142.5	1stExon;5'UTR;TSS200	-1.44 ; 0.27	-1.34 ; 0.32	0.07
cg22322343	chr18	25755311				-1.29 ; 0.2	-1.23 ; 0.24	0.07
cg22471517	chr7	136553682	CHRM2;CHRM2;CHRM2;AC009264.1;CHRM2	ENST00000445907.2;ENST00000480591.1;ENST00000401861.1;ENST00000439694.1;ENST00000445907.2	1stExon;TSS200;TSS200;3'UTR;5'UTR	-1.78 ; 0.39	-1.71 ; 0.34	0.07
cg08215918	chr13	37005557	CCNA1;CCNA1;CCNA1	ENST00000440264.1;ENST00000418263.1;ENST00000255465.4	TSS1500;TSS1500;TSS1500	-0.92 ; 0.49	-0.74 ; 0.43	0.07
cg03730428	chr11	32009004				0.11 ; 0.18	0.21 ; 0.21	0.07
cg04457114	chr5	174159705				0.12 ; 0.23	0.28 ; 0.23	0.07
cg04380519	chr17	61778366	LIMD2	ENST00000259006.2	TSS1500	-1.4 ; 0.29	-1.21 ; 0.42	0.07
cg08263416	chr14	72720835				-1.13 ; 0.25	-1.4 ; 0.3	0.07
cg13872831	chr3	50377988	RASSF1;ZMYND10-AS1;RASSF1;RASSF1;RASSF1	ENST00000488024.1;ENST00000440013.1;ENST00000488024.1;ENST00000357043.2;ENST00000359365.4	3'UTR;TSS1500;1stExon;1stExon;1stExon	-1.43 ; 0.27	-1.08 ; 0.28	0.07
cg11174855	chr10	134598352	RP11-288G11.3;NKX6-2	ENST00000441365.2;ENST00000368592.5	TSS200;3'UTR	0.85 ; 0.21	1.01 ; 0.34	0.07
cg26813646	chr10	50817651	SLC18A3;CHAT	ENST00000374115.3;ENST00000339797.1	TSS1500;5'UTR	-1.09 ; 0.33	-0.92 ; 0.3	0.07
cg13131167	chr14	32029920	CTD-2213F21.3;NUBPL	ENST00000548096.1;ENST00000281081.7	3'UTR;TSS1500	1.48 ; 0.43	1.38 ; 0.31	0.07
cg19571106	chr8	9762850				-1.68 ; 0.36	-1.54 ; 0.29	0.07
cg14065115	chr6	100916959				-0.58 ; 0.33	-0.62 ; 0.28	0.07
cg13866527	chr8	55367627				-0.81 ; 0.42	-0.64 ; 0.21	0.07
cg19992633	chr14	96180576	RP11-164H13.1;TCL1A;TCL1A;TCL1A;RP11-164H13.1;RP11-164H13.1	ENST00000556386.1;ENST00000556450.1;ENST00000555202.1;ENST00000554012.1;ENST00000547644.2;ENST00000553445.1	TSS1500;TSS200;TSS200;TSS200;5'UTR;5'UTR	-0.73 ; 0.65	-0.63 ; 0.26	0.07
cg03131298	chr16	31580889				-1.72 ; 0.32	-1.55 ; 0.36	0.07
cg26077454	chr14	95240500				-0.78 ; 0.22	-0.62 ; 0.13	0.07
cg25050565	chr8	31679994				-1.03 ; 0.28	-1.01 ; 0.26	0.07
cg24416973	chr2	27486886	SLC30A3;SLC30A3	ENST00000233535.4;ENST00000447008.2	TSS1500;ExonBnd	-4.04 ; 0.3	-3.98 ; 0.28	0.07
cg06610484	chr6	100442105	MCHR2;MCHR2;MCHR2;MCHR2;RP11-14I4.3;RP11-14I4.3;RP11-14I4.3	ENST00000445970.1;ENST00000369212.1;ENST00000281806.2;ENST00000445970.1;ENST00000443234.1;ENST00000430122.1;ENST00000452482.1	1stExon;TSS1500;TSS200;5'UTR;5'UTR;5'UTR;5'UTR	-0.53 ; 0.4	-0.18 ; 0.29	0.07
cg23346462	chr3	179754533	PEX5L;PEX5L;PEX5L;PEX5L;PEX5L;PEX5L;PEX5L;PEX5L;PEX5L;PEX5L	ENST00000263962.8;ENST00000465751.1;ENST00000467460.1;ENST00000472994.1;ENST00000485199.1;ENST00000263962.8;ENST00000465751.1;ENST00000467460.1;ENST00000472994.1;ENST00000485199.1	1stExon;1stExon;1stExon;1stExon;1stExon;5'UTR;5'UTR;5'UTR;5'UTR;5'UTR	-1.69 ; 0.41	-1.35 ; 0.53	0.07
cg16142855	chr4	379900				0.84 ; 0.25	0.91 ; 0.06	0.07
cg11575929	chr6	28414894	COX11P1	ENST00000393171.4	TSS200	-1.32 ; 0.21	-1.14 ; 0.23	0.07
cg03900143	chr3	147111660	ZIC4	ENST00000472749.2	TSS1500	0.32 ; 0.45	0.59 ; 0.35	0.07
cg08158952	chr19	57183016	ZNF835;ZNF835	ENST00000537055.1;ENST00000537055.1	1stExon;5'UTR	0.01 ; 0.45	0.29 ; 0.33	0.07
cg14385245	chr15	83953765	BNC1;RP11-382A20.4	ENST00000345382.2;ENST00000565495.1	TSS1500;5'UTR	-1.05 ; 0.29	-0.91 ; 0.23	0.07
cg23632875	chr10	133110244	TCERG1L	ENST00000368642.4	TSS1500	-0.98 ; 0.76	-0.59 ; 0.63	0.07
cg07934812	chr10	133109013				-0.81 ; 0.74	-0.57 ; 0.54	0.07
cg20449074	chr7	10658637				-0.79 ; 0.26	-0.8 ; 0.16	0.07
cg05601917	chr6	125855416				-1.01 ; 0.22	-0.82 ; 0.26	0.07
cg01749436	chr8	9756178				-0.94 ; 0.36	-0.81 ; 0.28	0.07
cg09381003	chr19	41082314	SHKBP1;SHKBP1;SPTBN4;SPTBN4	ENST00000291842.4;ENST00000446701.2;ENST00000352632.2;ENST00000428507.2	TSS1500;TSS1500;3'UTR;3'UTR	-1.45 ; 0.18	-1.32 ; 0.23	0.07
cg03154690	chr5	59188920				-1.28 ; 0.19	-1.17 ; 0.18	0.07
cg12764034	chr1	75602846				-0.2 ; 0.22	-0.04 ; 0.17	0.07
cg11084334	chr3	9594264	LHFPL4	ENST00000495730.1	TSS1500	1.9 ; 0.29	2.26 ; 0.35	0.06
cg20303399	chr8	26722965	ADRA1A;ADRA1A;ADRA1A;ADRA1A	ENST00000380573.3;ENST00000519229.1;ENST00000354550.4;ENST00000380586.1	5'UTR;TSS1500;TSS1500;TSS200	-0.52 ; 0.18	-0.48 ; 0.18	0.06
cg07596524	chr8	65286371				-2.23 ; 0.38	-1.99 ; 0.21	0.06
cg10658666	chr2	63276718	OTX1;AC009501.4;AC009501.4;OTX1	ENST00000366671.3;ENST00000413549.1;ENST00000437346.1;ENST00000282549.2	TSS1500;TSS1500;TSS1500;TSS1500	-0.69 ; 0.29	-0.67 ; 0.16	0.06
cg12062220	chr15	53087232				-0.23 ; 0.33	-0.14 ; 0.29	0.06
cg10638780	chr19	9609542	ZNF560	ENST00000301480.3	TSS1500	-0.94 ; 0.42	-0.74 ; 0.21	0.06
cg10192893	chr4	41747895				0.34 ; 0.4	0.31 ; 0.39	0.06
cg14511698	chr14	60976898				-0.91 ; 0.31	-0.74 ; 0.23	0.06
cg26790247	chr3	147108512	ZIC4	ENST00000472749.2	3'UTR	-0.13 ; 0.23	-0.04 ; 0.18	0.06
cg20432960	chr6	50804174				-1.99 ; 0.49	-1.62 ; 0.24	0.06
cg08538258	chr21	46706820	BX322557.10	ENST00000400362.2	TSS1500	1.05 ; 0.44	1.13 ; 0.28	0.06
cg22400015	chr2	220196714	RESP18	ENST00000392083.1	5'UTR	0.88 ; 0.18	0.9 ; 0.24	0.06
cg09080913	chr7	130131887	MEST;MEST;MEST;MEST;MEST	ENST00000341441.4;ENST00000378576.4;ENST00000393187.1;ENST00000223215.4;ENST00000437945.1	5'UTR;5'UTR;5'UTR;TSS200;TSS200	2.07 ; 0.14	2.35 ; 0.24	0.06
cg13102079	chr7	136554731	CHRM2;AC009264.1;CHRM2;CHRM2;CHRM2	ENST00000480591.1;ENST00000439694.1;ENST00000445907.2;ENST00000320658.5;ENST00000401861.1	5'UTR;3'UTR;5'UTR;5'UTR;5'UTR	-0.96 ; 0.21	-0.83 ; 0.22	0.06
cg11642106	chr3	27772805				-0.46 ; 0.32	-0.29 ; 0.23	0.06
cg25602457	chr18	49868101				-1.4 ; 0.29	-1.29 ; 0.2	0.06
cg12807794	chr20	591085	TCF15	ENST00000246080.3	TSS200	-0.85 ; 0.45	-0.56 ; 0.25	0.06
cg10024876	chr3	69592049				-1.72 ; 0.32	-1.59 ; 0.28	0.06
cg23493016	chr10	106440778				-0.36 ; 0.29	-0.21 ; 0.15	0.06
cg23983435	chr3	42306852	CCK;CCK;CCK	ENST00000396169.2;ENST00000434608.1;ENST00000334681.5	5'UTR;TSS1500;TSS1500	-1.01 ; 0.17	-0.94 ; 0.15	0.06
cg13104298	chr7	130131905	MEST;MEST;MEST;MEST;MEST	ENST00000341441.4;ENST00000378576.4;ENST00000393187.1;ENST00000223215.4;ENST00000437945.1	5'UTR;5'UTR;5'UTR;TSS200;TSS200	1.97 ; 0.17	2.34 ; 0.25	0.06
cg04719819	chr11	30037696	KCNA4;KCNA4	ENST00000328224.6;ENST00000526518.1	5'UTR;3'UTR	-1.92 ; 0.36	-1.84 ; 0.17	0.06
cg14035231	chr1	75602925				-2.62 ; 0.46	-2.58 ; 0.29	0.06
cg24116870	chr12	43946284	ADAMTS20	ENST00000389420.3	TSS1500	-0.75 ; 0.34	-0.57 ; 0.23	0.06
cg13552867	chr1	160053689	KCNJ9;KCNJ9	ENST00000368088.3;ENST00000368088.3	5'UTR;ExonBnd	-3.43 ; 0.25	-3.3 ; 0.21	0.06
cg09037777	chr1	155265378	PKLR	ENST00000423816.1	ExonBnd	-0.56 ; 0.3	-0.37 ; 0.2	0.06
cg24185357	chr10	38069909	RP11-258F22.1	ENST00000432530.1	3'UTR	0.45 ; 0.38	0.56 ; 0.27	0.06
cg18688293	chr6	142409417	RP11-137J7.2;RP11-137J7.2;NMBR	ENST00000454401.1;ENST00000454401.1;ENST00000258042.1	1stExon;5'UTR;1stExon	-1.04 ; 0.32	-0.88 ; 0.29	0.06
cg06696800	chr2	75788038	FAM176A;FAM176A;FAM176A;FAM176A;FAM176A;FAM176A;FAM176A;FAM176A	ENST00000393913.3;ENST00000490746.1;ENST00000410113.1;ENST00000490746.1;ENST00000393913.3;ENST00000410113.1;ENST00000410071.1;ENST00000233712.1	1stExon;1stExon;1stExon;3'UTR;5'UTR;5'UTR;5'UTR;5'UTR	-2.5 ; 0.45	-2.09 ; 0.47	0.06
cg05121790	chr1	12123554	TNFRSF8;TNFRSF8;TNFRSF8;TNFRSF8	ENST00000263932.2;ENST00000263932.2;ENST00000417814.2;ENST00000417814.2	5'UTR;1stExon;1stExon;5'UTR	-3.25 ; 0.72	-2.73 ; 0.34	0.06
cg23917057	chr2	88752619				-1.97 ; 0.41	-1.88 ; 0.33	0.06
cg11705975	chr10	120354248	PRLHR	ENST00000369169.1	1stExon	1.46 ; 0.19	1.69 ; 0.19	0.06
cg08681855	chr19	52957051	ZNF578	ENST00000421239.2	5'UTR	-0.5 ; 0.22	-0.47 ; 0.26	0.06
cg11947981	chr2	182322749	ITGA4	ENST00000478440.1	TSS1500	-2.47 ; 0.39	-1.9 ; 0.6	0.06
cg10836101	chr19	30020886				0.01 ; 0.21	0.23 ; 0.19	0.06
cg09319072	chr18	44775413	SKOR2;SKOR2	ENST00000425639.1;ENST00000400404.1	1stExon;1stExon	-0.11 ; 0.15	0.01 ; 0.18	0.06
cg27105390	chr19	23253316				0.17 ; 0.19	0.33 ; 0.23	0.06
cg15998779	chr3	159756690	CTD-2049J23.2	ENST00000497452.1	3'UTR	0.17 ; 0.26	0.26 ; 0.17	0.06
cg08671647	chr4	30724564	PCDH7;PCDH7	ENST00000361762.2;ENST00000543491.1	1stExon;1stExon	-0.16 ; 0.28	-0.06 ; 0.12	0.06
cg24900983	chr6	152128528	ESR1;ESR1;ESR1;ESR1;ESR1;ESR1;ESR1;ESR1;ESR1;ESR1	ENST00000338799.5;ENST00000456483.2;ENST00000406599.1;ENST00000347491.5;ENST00000431590.2;ENST00000443427.1;ENST00000443427.1;ENST00000206249.3;ENST00000431219.2;ENST00000440973.1	5'UTR;5'UTR;TSS1500;TSS1500;TSS1500;1stExon;5'UTR;TSS200;5'UTR;5'UTR	-1.03 ; 0.23	-0.93 ; 0.26	0.06
cg01939453	chr6	166077483				-0.24 ; 0.37	0.01 ; 0.25	0.06
cg05661282	chr19	58220370	ZNF154;ZNF154;ZNF154;ZNF154;ZNF154;ZNF154	ENST00000512439.2;ENST00000451275.1;ENST00000426889.1;ENST00000512439.2;ENST00000426889.1;ENST00000451275.1	1stExon;1stExon;1stExon;5'UTR;5'UTR;3'UTR	0.78 ; 0.23	0.96 ; 0.28	0.06
cg24067982	chr10	133109029				-0.6 ; 0.45	-0.5 ; 0.44	0.06
cg18348647	chr13	37006107	CCNA1;CCNA1;CCNA1;CCNA1	ENST00000418263.1;ENST00000255465.4;ENST00000440264.1;ENST00000440264.1	TSS1500;TSS1500;1stExon;5'UTR	0.03 ; 0.48	0.24 ; 0.39	0.06
cg25146557	chr2	207507421	AC010731.4;AC010731.4	ENST00000453816.1;ENST00000543490.1	TSS1500;5'UTR	-0.46 ; 0.16	-0.38 ; 0.21	0.06
cg09409539	chr2	95664243				-0.93 ; 0.26	-0.74 ; 0.2	0.06
cg19088984	chr5	100239319	ST8SIA4;ST8SIA4	ENST00000451528.2;ENST00000231461.4	TSS1500;TSS1500	-2.76 ; 0.37	-2.57 ; 0.43	0.06
cg16006349	chr12	54360460	HOTAIR;HOTAIR;HOTAIR;HOTAIR;HOTAIR	ENST00000453875.1;ENST00000425595.1;ENST00000424518.1;ENST00000455246.1;ENST00000439545.1	3'UTR;TSS200;3'UTR;3'UTR;3'UTR	-0.38 ; 0.21	-0.22 ; 0.25	0.06
cg01566217	chr1	208084255	CD34;CD34	ENST00000537704.1;ENST00000367037.4	5'UTR;5'UTR	-2.5 ; 0.56	-2.38 ; 0.3	0.06
cg03460137	chr6	100051480				-2.45 ; 0.27	-2.28 ; 0.19	0.06
cg16407471	chr11	43602914	MIR129-2	ENST00000362207.1	TSS200	-0.68 ; 0.39	-0.58 ; 0.28	0.06
cg19819285	chr19	58545290	ZSCAN1;ZSCAN1	ENST00000391700.1;ENST00000282326.1	TSS200;TSS200	-1.29 ; 0.48	-1.11 ; 0.37	0.06
cg17190608	chr12	111471489	CUX2	ENST00000261726.6	TSS1500	-2.31 ; 0.52	-2.11 ; 0.31	0.06
cg23521973	chr10	125117429	RP11-282I1.1	ENST00000448347.1	5'UTR	-0.41 ; 0.14	-0.21 ; 0.14	0.06
cg11074814	chr11	43601969	MIR129-2	ENST00000362207.1	TSS1500	-1.93 ; 0.36	-1.73 ; 0.3	0.06
cg27664496	chr12	113515835				-0.11 ; 0.25	0.02 ; 0.27	0.06
cg13462129	chr7	96651281	DLX5	ENST00000493764.1	3'UTR	-0.54 ; 0.26	-0.39 ; 0.24	0.06
cg16618789	chr7	10116380				-1.7 ; 0.36	-1.7 ; 0.18	0.06
cg20764116	chr11	20692709	RP11-701I24.3;RP11-701I24.3	ENST00000528795.1;ENST00000528795.1	3'UTR;1stExon	-1.92 ; 0.4	-1.54 ; 0.29	0.06
cg18877285	chr11	124790815	HEPACAM	ENST00000298251.4	3'UTR	-0.86 ; 0.22	-0.68 ; 0.21	0.06
cg04044720	chr3	22413680	ZNF385D	ENST00000494118.1	3'UTR	-0.56 ; 0.2	-0.5 ; 0.24	0.06
cg05053688	chr1	101702744	RP4-575N6.4;S1PR1;S1PR1;S1PR1	ENST00000432195.1;ENST00000305352.6;ENST00000424264.1;ENST00000475821.1	TSS1500;5'UTR;5'UTR;5'UTR	-2.83 ; 0.43	-2.74 ; 0.25	0.06
cg10237044	chr1	75598280	RP11-510C10.3;RP11-510C10.2	ENST00000427892.1;ENST00000446238.1	TSS200;3'UTR	-1.51 ; 0.22	-1.34 ; 0.18	0.06
cg09042277	chr12	114840854	TBX5;TBX5;TBX5	ENST00000448888.2;ENST00000349716.5;ENST00000552726.1	5'UTR;5'UTR;3'UTR	-0.78 ; 0.18	-0.61 ; 0.22	0.06
cg17542408	chr11	78673100				0.11 ; 0.32	0.34 ; 0.35	0.06
cg08251037	chr7	70597778	WBSCR17;WBSCR17	ENST00000333538.5;ENST00000333538.5	5'UTR;1stExon	-0.59 ; 0.22	-0.47 ; 0.23	0.06
cg01660911	chr22	17082772	TPTEP1;TPTEP1;TPTEP1	ENST00000558085.1;ENST00000400593.2;ENST00000426585.1	TSS200;TSS200;TSS200	0.49 ; 0.37	0.59 ; 0.36	0.06
cg00004806	chr6	161558105	AGPAT4	ENST00000366911.5	3'UTR	1.93 ; 0.23	2.25 ; 0.21	0.06
cg24611446	chr12	113917737	RP11-82C23.2	ENST00000551357.1	5'UTR	-0.72 ; 0.23	-0.59 ; 0.22	0.06
cg17336584	chr6	12750256				-0.85 ; 0.27	-0.76 ; 0.27	0.06
cg05221664	chr10	133484920				-0.97 ; 0.24	-0.87 ; 0.23	0.06
cg19942495	chr17	32484027	ASIC2	ENST00000359872.5	TSS1500	0.3 ; 0.2	0.45 ; 0.25	0.06
cg16867657	chr6	11044877	RP1-62D2.3;ELOVL2	ENST00000456616.1;ENST00000354666.3	TSS200;TSS1500	1.95 ; 0.34	2.35 ; 0.28	0.06
cg05215925	chr6	154360587	OPRM1;OPRM1;OPRM1;OPRM1;OPRM1;OPRM1;OPRM1;OPRM1;OPRM1	ENST00000452687.2;ENST00000229768.5;ENST00000360422.4;ENST00000360422.4;ENST00000428397.2;ENST00000428397.2;ENST00000523520.1;ENST00000523520.1;ENST00000520708.1	TSS200;TSS200;5'UTR;1stExon;5'UTR;1stExon;1stExon;5'UTR;5'UTR	-0.67 ; 0.24	-0.5 ; 0.19	0.06
cg13690424	chr18	54789193				-0.42 ; 0.2	-0.37 ; 0.21	0.06
cg23916167	chr9	37027267	PAX5;PAX5	ENST00000522003.1;ENST00000377849.3	5'UTR;5'UTR	-1.29 ; 0.39	-1.21 ; 0.46	0.06
cg07376535	chr18	905450	ADCYAP1	ENST00000269200.4	1stExon	-0.76 ; 0.36	-0.67 ; 0.18	0.06
cg14323109	chr4	55991943	KDR	ENST00000263923.4	TSS200	-1.75 ; 0.38	-1.49 ; 0.25	0.06
cg04950301	chr6	12750392				-0.49 ; 0.17	-0.4 ; 0.16	0.06
cg05678749	chr15	27216819				0.6 ; 0.32	0.67 ; 0.23	0.06
cg21010450	chr1	150186031				-5.36 ; 0.56	-5.21 ; 0.65	0.06
cg15802263	chr19	54515245				-0.07 ; 0.2	-0.05 ; 0.15	0.06
cg00824018	chr10	105037661	INA	ENST00000369849.4	1stExon	-0.4 ; 0.32	-0.12 ; 0.44	0.06
cg04181150	chr15	33603883	RP11-489D6.2;RP11-489D6.2	ENST00000561458.1;ENST00000559457.1	TSS1500;TSS1500	-1.52 ; 0.3	-1.28 ; 0.24	0.06
cg22376081	chr19	57862242	ZNF304;ZNF304;ZNF304	ENST00000282286.4;ENST00000391705.3;ENST00000443917.2	TSS1500;TSS1500;TSS1500	-0.45 ; 0.38	-0.39 ; 0.34	0.06
cg09155219	chr14	48144280	MDGA2;MDGA2	ENST00000439988.2;ENST00000399232.2	TSS1500;TSS200	-1.63 ; 0.32	-1.44 ; 0.27	0.06
cg27032146	chr7	96652115	DLX5	ENST00000493764.1	3'UTR	-0.53 ; 0.28	-0.38 ; 0.27	0.06
cg04819096	chr12	54339167	HOXC13	ENST00000243056.3	3'UTR	-1.36 ; 0.36	-1.25 ; 0.33	0.06
cg26290543	chr11	45377324	RP11-430H10.1;RP11-430H10.1;RP11-430H10.1	ENST00000524488.1;ENST00000524565.1;ENST00000524410.1	5'UTR;5'UTR;5'UTR	-0.24 ; 0.31	-0.09 ; 0.22	0.06
cg25317631	chr11	44541905				1.54 ; 0.15	1.73 ; 0.15	0.06
cg23111338	chr7	50518573	FIGNL1;FIGNL1;FIGNL1;FIGNL1;FIGNL1	ENST00000419119.1;ENST00000356889.4;ENST00000395556.2;ENST00000435566.1;ENST00000433017.1	TSS1500;TSS1500;TSS1500;TSS1500;TSS1500	-0.89 ; 0.36	-0.81 ; 0.18	0.06
cg06269753	chr8	72755871	RP11-383H13.1;RP11-383H13.1;MSC;RP11-383H13.1;RP11-383H13.1;RP11-383H13.1	ENST00000457356.4;ENST00000537896.1;ENST00000518440.1;ENST00000524152.1;ENST00000524152.1;ENST00000521467.1	TSS1500;1stExon;TSS1500;1stExon;5'UTR;5'UTR	-2.48 ; 0.52	-2.2 ; 0.34	0.06
cg25827490	chr8	72756839	MSC;RP11-383H13.1;RP11-383H13.1;RP11-383H13.1	ENST00000325509.4;ENST00000524152.1;ENST00000521467.1;ENST00000457356.4	TSS200;5'UTR;5'UTR;5'UTR	-2.15 ; 0.53	-1.84 ; 0.22	0.06
cg01469887	chr2	175205716				-1.83 ; 0.47	-1.67 ; 0.19	0.06
cg08364561	chr11	31846844	RCN1	ENST00000506388.2	5'UTR	0.25 ; 0.37	0.35 ; 0.31	0.06
cg04130427	chr9	77113915	RP11-171A24.3;RP11-171A24.3	ENST00000417576.1;ENST00000417576.1	1stExon;3'UTR	-1.5 ; 0.3	-1.38 ; 0.23	0.06
cg10296410	chr22	42095368	MEI1;MEI1	ENST00000401548.3;ENST00000540833.1	TSS200;TSS200	-2 ; 0.45	-1.68 ; 0.4	0.06
cg20043105	chr14	29247458	C14orf23	ENST00000552957.1	3'UTR	-2.24 ; 0.28	-2.03 ; 0.24	0.06
cg18694169	chr6	28227079	NKAPL;ZKSCAN4	ENST00000343684.3;ENST00000423974.2	TSS200;TSS200	-0.27 ; 0.28	-0.12 ; 0.25	0.06
cg05593641	chr10	106398816				-1.05 ; 0.46	-0.75 ; 0.4	0.06
cg10384245	chr18	909086				-0.04 ; 0.27	0.06 ; 0.25	0.06
cg07920503	chr13	25745406	FAM123A;FAM123A	ENST00000515384.1;ENST00000381853.3	1stExon;1stExon	-0.42 ; 0.54	-0.11 ; 0.61	0.06
cg22324022	chr2	51259703	NRXN1;NRXN1;NRXN1;AC007682.1;NRXN1	ENST00000405472.3;ENST00000401669.2;ENST00000404971.1;ENST00000440698.1;ENST00000406316.2	TSS1500;TSS1500;TSS200;TSS200;TSS200	-2.07 ; 0.37	-1.95 ; 0.29	0.06
cg21455438	chr1	208084436	CD34;CD34;CD34;CD34;CD34;CD34	ENST00000537704.1;ENST00000310833.7;ENST00000367037.4;ENST00000310833.7;ENST00000537704.1;ENST00000367037.4	1stExon;1stExon;1stExon;5'UTR;5'UTR;5'UTR	-3.19 ; 0.74	-2.73 ; 0.52	0.06
cg02034102	chr9	37026739	PAX5;PAX5	ENST00000522003.1;ENST00000377849.3	5'UTR;5'UTR	-0.65 ; 0.31	-0.51 ; 0.25	0.06
cg08535373	chr20	37352612	SLC32A1	ENST00000217420.1	TSS1500	-1.18 ; 0.43	-0.97 ; 0.45	0.06
cg23290344	chr8	24771466	NEFM;NEFM;NEFM;NEFM;NEFM	ENST00000221166.5;ENST00000433454.2;ENST00000518131.1;ENST00000521540.1;ENST00000521540.1	1stExon;TSS1500;1stExon;1stExon;5'UTR	0.85 ; 0.33	0.99 ; 0.34	0.06
cg01501009	chr19	57183268	ZNF835	ENST00000537055.1	TSS200	-0.98 ; 0.37	-0.85 ; 0.22	0.06
cg06083330	chr4	147561203				0.44 ; 0.41	0.57 ; 0.38	0.06
cg20747266	chr6	142409507	RP11-137J7.2;RP11-137J7.2;NMBR	ENST00000454401.1;ENST00000454401.1;ENST00000258042.1	1stExon;5'UTR;1stExon	0.31 ; 0.29	0.35 ; 0.2	0.06
cg02587316	chr19	37096321	ZNF382;ZNF382;ZNF382;ZNF382;ZNF382;ZNF382	ENST00000423582.1;ENST00000423582.1;ENST00000460670.1;ENST00000460670.1;ENST00000292928.2;ENST00000439428.1	1stExon;5'UTR;1stExon;5'UTR;5'UTR;5'UTR	0.3 ; 0.4	0.32 ; 0.4	0.06
cg22804236	chr22	42095443	MEI1;MEI1	ENST00000401548.3;ENST00000540833.1	TSS200;TSS200	-1.81 ; 0.48	-1.37 ; 0.45	0.06
cg23984080	chr1	3659702	TP73-AS1	ENST00000452079.1	3'UTR	2.34 ; 0.3	2.43 ; 0.18	0.06
cg11856949	chr10	106399075				-1.77 ; 0.27	-1.66 ; 0.27	0.06
cg13621679	chr17	37761692	NEUROD2	ENST00000302584.3	3'UTR	-1.27 ; 0.34	-1.26 ; 0.28	0.06
cg03865667	chr13	58205678	PCDH17	ENST00000377918.3	TSS1500	-0.06 ; 0.29	-0.05 ; 0.15	0.06
cg02761376	chr8	24771645	NEFM;NEFM;NEFM;NEFM;NEFM	ENST00000221166.5;ENST00000433454.2;ENST00000518131.1;ENST00000521540.1;ENST00000521540.1	1stExon;TSS1500;1stExon;1stExon;5'UTR	-1.2 ; 0.35	-1.16 ; 0.26	0.06
cg17834752	chr8	140715239	KCNK9;KCNK9;KCNK9;KCNK9	ENST00000522317.1;ENST00000303015.1;ENST00000522317.1;ENST00000303015.1	1stExon;1stExon;5'UTR;5'UTR	-1.68 ; 0.23	-1.48 ; 0.24	0.06
cg24154326	chr20	30556611				-0.64 ; 0.14	-0.56 ; 0.13	0.06
cg02281208	chr15	27216008	GABRG3;GABRG3	ENST00000333743.6;ENST00000555083.1	TSS1500;TSS1500	0.32 ; 0.42	0.33 ; 0.29	0.06
cg17053963	chr3	44063832				-1.62 ; 0.48	-1.5 ; 0.27	0.06
cg18118685	chr2	154729622	GALNT13	ENST00000392825.3	5'UTR	-0.36 ; 0.61	-0.05 ; 0.3	0.06
cg01568919	chr12	130647890	RP11-143E21.7;RP11-143E21.7;FZD10;FZD10	ENST00000505807.2;ENST00000537095.1;ENST00000229030.4;ENST00000539839.1	TSS1500;TSS1500;1stExon;1stExon	-0.05 ; 0.3	0.06 ; 0.29	0.06
cg03074925	chr6	10425625	RP1-290I10.3	ENST00000420389.1	3'UTR	-0.14 ; 0.15	0.02 ; 0.18	0.06
cg23303408	chr5	145718597	POU4F3;POU4F3;RBM27;CTC-359M8.1	ENST00000230732.4;ENST00000230732.4;ENST00000506502.1;ENST00000515598.1	5'UTR;1stExon;5'UTR;3'UTR	-1.25 ; 0.2	-1.22 ; 0.2	0.06
cg09554951	chr11	2890725	KCNQ1DN	ENST00000441418.2	TSS1500	0.34 ; 0.24	0.54 ; 0.2	0.06
cg08993368	chr13	28364872				-1.69 ; 0.32	-1.45 ; 0.44	0.06
cg13722123	chr6	146350346	GRM1;GRM1;GRM1;GRM1;GRM1;GRM1	ENST00000361719.2;ENST00000492807.2;ENST00000507907.1;ENST00000355289.4;ENST00000361719.2;ENST00000492807.2	5'UTR;5'UTR;TSS1500;TSS200;ExonBnd;ExonBnd	-0.93 ; 0.25	-0.79 ; 0.25	0.06
cg07557260	chr8	132052870	ADCY8;ADCY8;ADCY8	ENST00000286355.5;ENST00000286355.5;ENST00000377928.3	1stExon;5'UTR;TSS1500	-1.25 ; 0.35	-1.16 ; 0.34	0.06
cg15715477	chr8	65283042				-0.39 ; 0.37	-0.13 ; 0.34	0.06
cg20007569	chr12	62584726	FAM19A2;FAM19A2;FAM19A2;FAM19A2	ENST00000551449.1;ENST00000416284.3;ENST00000551619.1;ENST00000549456.1	5'UTR;5'UTR;5'UTR;3'UTR	-1.63 ; 0.26	-1.64 ; 0.25	0.06
cg00145253	chr1	75602857				-0.3 ; 0.18	-0.21 ; 0.17	0.06
cg21759268	chr19	58446988	ZNF418;ZNF418;ZNF418	ENST00000396147.1;ENST00000545403.1;ENST00000425570.2	TSS1500;TSS1500;TSS1500	-0.42 ; 0.29	-0.36 ; 0.38	0.06
cg19702785	chr20	43727089				-0.66 ; 0.17	-0.49 ; 0.12	0.06
cg20370678	chr17	58216297				-0.11 ; 0.22	0.04 ; 0.25	0.06
cg21902544	chr18	70211515	CBLN2;CBLN2	ENST00000269503.4;ENST00000269503.4	5'UTR;1stExon	-2.12 ; 0.39	-1.97 ; 0.4	0.06
cg22303909	chr7	50518439	FIGNL1;FIGNL1;FIGNL1;FIGNL1;FIGNL1	ENST00000419119.1;ENST00000356889.4;ENST00000395556.2;ENST00000435566.1;ENST00000433017.1	TSS1500;TSS1500;TSS1500;TSS1500;TSS1500	-1.13 ; 0.55	-0.96 ; 0.28	0.06
cg02457328	chr12	103355190				-1.5 ; 0.19	-1.36 ; 0.21	0.06
cg23208176	chr5	1876168				-2.63 ; 0.65	-2.46 ; 0.39	0.06
cg26808436	chr6	108492696				0.43 ; 0.19	0.46 ; 0.28	0.06
cg05862114	chr7	130132259	MEST;MEST;MEST	ENST00000341441.4;ENST00000378576.4;ENST00000393187.1	5'UTR;5'UTR;5'UTR	1.55 ; 0.14	1.8 ; 0.19	0.06
cg15401952	chr4	21305805	RP11-120A1.1;KCNIP4;KCNIP4	ENST00000515680.2;ENST00000382150.4;ENST00000509207.1	TSS1500;TSS200;5'UTR	-3.09 ; 0.21	-2.88 ; 0.19	0.06
cg20056542	chr15	53083518	ONECUT1	ENST00000305901.4	TSS1500	-0.67 ; 0.54	-0.59 ; 0.2	0.06
cg04851742	chr13	28503508				-1.24 ; 0.38	-1.05 ; 0.29	0.06
cg27112565	chr2	51259552	NRXN1;NRXN1;NRXN1;NRXN1;NRXN1;AC007682.1	ENST00000406316.2;ENST00000406316.2;ENST00000405472.3;ENST00000401669.2;ENST00000404971.1;ENST00000440698.1	5'UTR;1stExon;TSS1500;TSS1500;TSS200;TSS200	-1.37 ; 0.39	-1.09 ; 0.31	0.06
cg25993718	chr20	54580196	CBLN4;CBLN4	ENST00000064571.2;ENST00000064571.2	1stExon;5'UTR	-0.85 ; 0.33	-0.76 ; 0.21	0.06
cg04150495	chr20	26190328	MIR663A;RP3-410C9.1	ENST00000385250.1;ENST00000427348.1	TSS1500;TSS1500	-0.02 ; 0.43	0.15 ; 0.33	0.06
cg16652063	chr17	6616653	SLC13A5;SLC13A5;SLC13A5;SLC13A5;SLC13A5;SLC13A5;SLC13A5;SLC13A5	ENST00000381074.4;ENST00000293800.6;ENST00000573648.1;ENST00000433363.2;ENST00000381074.4;ENST00000293800.6;ENST00000573648.1;ENST00000433363.2	1stExon;1stExon;1stExon;1stExon;5'UTR;5'UTR;5'UTR;5'UTR	-0.78 ; 0.33	-0.65 ; 0.33	0.05
cg06816651	chr2	95664359				-0.19 ; 0.19	-0.1 ; 0.18	0.05
cg04635983	chr5	3602558				-0.29 ; 0.18	-0.27 ; 0.16	0.05
cg21444693	chr19	58446787	ZNF418;ZNF418;ZNF418	ENST00000396147.1;ENST00000545403.1;ENST00000425570.2	TSS200;TSS200;TSS200	-0.1 ; 0.47	0.13 ; 0.49	0.05
cg14866863	chr14	58332116	SLC35F4	ENST00000556828.1	3'UTR	0.24 ; 0.23	0.29 ; 0.2	0.05
cg21425842	chr6	26240939	HIST1H4F	ENST00000377745.2	1stExon	-0.47 ; 0.37	-0.23 ; 0.38	0.05
cg11172693	chr20	37434229	PPP1R16B	ENST00000299824.1	TSS200	-1.88 ; 0.75	-1.82 ; 0.34	0.05
cg12920094	chr17	8301118	RNF222;RNF222	ENST00000399398.1;ENST00000399398.1	5'UTR;1stExon	0.71 ; 0.4	0.79 ; 0.29	0.05
cg15484532	chr1	4714171	AJAP1;AJAP1	ENST00000378190.3;ENST00000378191.3	TSS1500;TSS1500	-0.87 ; 0.21	-0.64 ; 0.31	0.05
cg06015218	chr6	146350434	GRM1;GRM1;GRM1;GRM1;GRM1	ENST00000361719.2;ENST00000492807.2;ENST00000355289.4;ENST00000355289.4;ENST00000507907.1	5'UTR;5'UTR;5'UTR;1stExon;TSS200	-1.05 ; 0.29	-0.87 ; 0.38	0.05
cg00067018	chr12	45445370	DBX2;RP11-478B9.1	ENST00000332700.6;ENST00000548424.1	TSS1500;5'UTR	-1.46 ; 0.2	-1.31 ; 0.23	0.05
cg14603098	chr17	32484259	ASIC2	ENST00000359872.5	TSS1500	-0.35 ; 0.5	-0.16 ; 0.47	0.05
cg02781618	chr4	42153695				-1.51 ; 0.48	-1.15 ; 0.47	0.05
cg10768206	chr3	26663626	AC099754.1;LRRC3B	ENST00000435884.1;ENST00000396641.2	3'UTR;TSS1500	-0.93 ; 0.31	-0.72 ; 0.35	0.05
cg07589612	chr8	97171668				-1.61 ; 0.33	-1.44 ; 0.32	0.05
cg05196366	chr16	3239155	AJ003147.9	ENST00000576468.1	5'UTR	-1.5 ; 0.35	-1.43 ; 0.33	0.05
cg08475379	chr20	37302989				-0.72 ; 0.2	-0.57 ; 0.21	0.05
cg24575234	chr7	136553884	CHRM2;CHRM2;CHRM2;AC009264.1;CHRM2;CHRM2;CHRM2	ENST00000480591.1;ENST00000480591.1;ENST00000401861.1;ENST00000439694.1;ENST00000445907.2;ENST00000320658.5;ENST00000401861.1	1stExon;5'UTR;1stExon;3'UTR;5'UTR;5'UTR;5'UTR	-0.72 ; 0.29	-0.57 ; 0.27	0.05
cg17386057	chr12	113917621	RP11-82C23.2	ENST00000551357.1	5'UTR	-0.94 ; 0.55	-0.81 ; 0.37	0.05
cg16347279	chr17	72667709	RAB37;RAB37;RAB37;RAB37;RAB37;RAB37;RAB37;RAB37	ENST00000340415.2;ENST00000340415.2;ENST00000402449.3;ENST00000402449.3;ENST00000469248.1;ENST00000469248.1;ENST00000392617.3;ENST00000392617.3	5'UTR;1stExon;5'UTR;1stExon;5'UTR;1stExon;5'UTR;1stExon	-0.95 ; 0.33	-0.86 ; 0.28	0.05
cg26736812	chr17	48042353				-0.76 ; 0.35	-0.61 ; 0.3	0.05
cg21415530	chr8	140715802	KCNK9;KCNK9	ENST00000522317.1;ENST00000303015.1	TSS1500;TSS1500	0.5 ; 0.17	0.62 ; 0.19	0.05
cg07676859	chr20	23015932	SSTR4;RP4-753D10.3	ENST00000255008.3;ENST00000440921.1	TSS200;5'UTR	0.92 ; 0.3	1.24 ; 0.37	0.05
cg24511738	chr8	9762716				-1.63 ; 0.38	-1.38 ; 0.39	0.05
cg10601582	chr19	22605234	ZNF98	ENST00000357774.4	TSS200	0.5 ; 0.21	0.54 ; 0.2	0.05
cg04730685	chr13	95360278				-0.3 ; 0.3	-0.1 ; 0.27	0.05
cg13321077	chr2	220196755	RESP18	ENST00000392083.1	5'UTR	0.36 ; 0.19	0.43 ; 0.17	0.05
cg08318842	chr16	55512806	MMP2;MMP2	ENST00000219070.4;ENST00000570308.1	TSS200;5'UTR	-1.79 ; 0.15	-1.65 ; 0.23	0.05
cg06822689	chr3	141516291				-1.25 ; 0.26	-0.97 ; 0.33	0.05
cg00503840	chr7	96650509	DLX5	ENST00000493764.1	3'UTR	-0.65 ; 0.14	-0.57 ; 0.18	0.05
cg26667586	chr7	23636775	CCDC126;CCDC126;CCDC126;CCDC126	ENST00000307471.3;ENST00000409765.1;ENST00000410069.1;ENST00000486109.1	TSS1500;TSS1500;TSS1500;TSS1500	-0.92 ; 0.3	-0.96 ; 0.2	0.05
cg24871798	chr6	50817450				-2.1 ; 0.59	-1.95 ; 0.29	0.05
cg06496344	chr19	23253834				-0.78 ; 0.41	-0.62 ; 0.52	0.05
cg13234863	chr12	130389138	TMEM132D	ENST00000422113.2	TSS1500	-0.27 ; 0.28	-0.2 ; 0.31	0.05
cg23488804	chr17	42393982	AC003102.3;RUNDC3A	ENST00000453562.1;ENST00000426726.2	TSS1500;ExonBnd	-1.06 ; 0.28	-0.95 ; 0.12	0.05
cg14880499	chr13	25745768	FAM123A;FAM123A;FAM123A;FAM123A;FAM123A	ENST00000515384.1;ENST00000381853.3;ENST00000381853.3;ENST00000515384.1;ENST00000357816.2	1stExon;1stExon;5'UTR;5'UTR;5'UTR	-2.16 ; 0.46	-1.72 ; 0.33	0.05
cg19134568	chr4	147561339				-0.21 ; 0.11	-0.14 ; 0.14	0.05
cg05255275	chr14	60952097	C14orf39	ENST00000321731.3	5'UTR	-0.95 ; 0.41	-0.81 ; 0.27	0.05
cg11500797	chr7	96652123	DLX5	ENST00000493764.1	3'UTR	-0.96 ; 0.33	-0.84 ; 0.3	0.05
cg10723962	chr6	26240782	HIST1H4F	ENST00000377745.2	1stExon	-0.87 ; 0.39	-0.63 ; 0.36	0.05
cg11282657	chr17	79615101				0.16 ; 0.21	0.22 ; 0.25	0.05
cg04761722	chr16	10274315	GRIN2A;GRIN2A;GRIN2A;GRIN2A;GRIN2A	ENST00000396575.2;ENST00000404927.2;ENST00000330684.3;ENST00000396573.2;ENST00000562109.1	TSS200;5'UTR;5'UTR;5'UTR;TSS200	-1.75 ; 0.16	-1.61 ; 0.29	0.05
cg19954017	chr17	80333257	UTS2R	ENST00000313135.2	1stExon	-0.16 ; 0.25	-0.2 ; 0.22	0.05
cg00525823	chr18	11148510				0.15 ; 0.15	0.34 ; 0.21	0.05
cg06707978	chr19	58095155	ZIK1;ZIK1;ZIK1	ENST00000536878.1;ENST00000356724.2;ENST00000307468.3	TSS1500;TSS1500;TSS1500	-0.09 ; 0.23	0.01 ; 0.21	0.05
cg17781313	chr6	50817374				-1.15 ; 0.34	-1.16 ; 0.18	0.05
cg25819602	chr7	96627634	DLX6-AS1;DLX6-AS1;DLX6-AS1;DLX6-AS1;DLX6-AS1;DLX6-AS1;DLX6-AS1	ENST00000458352.1;ENST00000437541.1;ENST00000430027.2;ENST00000431497.1;ENST00000452769.1;ENST00000437331.1;ENST00000430404.1	3'UTR;3'UTR;3'UTR;3'UTR;3'UTR;3'UTR;3'UTR	-2.5 ; 0.32	-2.51 ; 0.25	0.05
cg07402669	chr20	57090015	RP5-907D15.2;APCDD1L;APCDD1L	ENST00000427140.1;ENST00000439429.1;ENST00000371149.3	TSS1500;TSS200;TSS200	-1 ; 0.36	-0.82 ; 0.25	0.05
cg27011060	chr11	31825226	PAX6;PAX6	ENST00000533156.1;ENST00000464174.1	3'UTR;5'UTR	-2.2 ; 0.47	-1.78 ; 0.31	0.05
cg01308258	chr2	124783243	CNTNAP5;AC079154.1;CNTNAP5	ENST00000423939.2;ENST00000438816.1;ENST00000423939.2	1stExon;TSS1500;5'UTR	-0.68 ; 0.19	-0.61 ; 0.15	0.05
cg14565725	chr1	119532044	TBX15;TBX15;TBX15	ENST00000344218.5;ENST00000344218.5;ENST00000207157.3	1stExon;5'UTR;5'UTR	-0.15 ; 0.27	-0.06 ; 0.27	0.05
cg03576419	chr2	183731676	FRZB;FRZB	ENST00000295113.4;ENST00000295113.4	1stExon;5'UTR	-3.44 ; 0.3	-3.1 ; 0.54	0.05
cg22800233	chr10	93805441				0.65 ; 0.21	0.86 ; 0.22	0.05
cg11052143	chr2	202484020	ALS2CR11;ALS2CR11;ALS2CR11	ENST00000439802.1;ENST00000286195.3;ENST00000450242.1	TSS200;TSS200;TSS200	0.04 ; 0.29	0.2 ; 0.22	0.05
cg11580948	chr4	81188405	FGF5	ENST00000503413.1	TSS1500	-1.83 ; 0.39	-1.76 ; 0.25	0.05
cg15091407	chr19	57149499				-0.92 ; 0.31	-0.8 ; 0.42	0.05
cg03171770	chr10	43393728				0.68 ; 0.28	0.75 ; 0.33	0.05
cg05452406	chr6	10881891	RP11-637O19.2;SYCP2L	ENST00000436249.1;ENST00000543878.1	TSS200;5'UTR	-0.36 ; 0.52	-0.21 ; 0.47	0.05
cg22886139	chr5	140306985	PCDHAC1;PCDHAC1	ENST00000409700.3;ENST00000253807.2	1stExon;1stExon	-0.29 ; 0.24	-0.14 ; 0.24	0.05
cg05694095	chr5	169659745	C5orf58;C5orf58;C5orf58	ENST00000521850.1;ENST00000521850.1;ENST00000517575.1	5'UTR;1stExon;TSS200	3.72 ; 0.32	3.42 ; 0.26	0.05
cg18633693	chr10	23982387	KIAA1217;KIAA1217	ENST00000376462.1;ENST00000481700.1	TSS1500;TSS1500	-1.47 ; 0.46	-1.2 ; 0.42	0.05
cg01187920	chr5	71015162	CARTPT;CARTPT	ENST00000513096.1;ENST00000296777.4	TSS1500;1stExon	-0.12 ; 0.24	-0.08 ; 0.22	0.05
cg25828181	chr20	45142214	ZNF334;ZNF334	ENST00000347606.4;ENST00000457685.1	TSS200;TSS200	-2.58 ; 0.48	-2.59 ; 0.29	0.05
cg25051331	chr5	77253833				-0.86 ; 0.21	-0.72 ; 0.22	0.05
cg01692639	chr6	99273568				-1.17 ; 0.19	-1.11 ; 0.12	0.05
cg12453631	chr3	157812226				-0.16 ; 0.25	-0.05 ; 0.23	0.05
cg11368643	chr5	140625059	PCDHB15	ENST00000231173.3	TSS200	0.29 ; 0.19	0.4 ; 0.3	0.05
cg10943359	chr4	165304531	MARCH1;MARCH1;MARCH1;MARCH1;MARCH1	ENST00000508725.1;ENST00000503008.1;ENST00000514618.1;ENST00000503008.1;ENST00000508725.1	1stExon;1stExon;5'UTR;5'UTR;3'UTR	-0.23 ; 0.24	-0.16 ; 0.19	0.05
cg04543289	chr16	24267559	CACNG3;CACNG3	ENST00000005284.3;ENST00000005284.3	5'UTR;1stExon	-0.34 ; 0.29	-0.21 ; 0.21	0.05
cg04400972	chr1	117665053	TRIM45;TRIM45;TRIM45;TRIM45;TRIM45	ENST00000369461.3;ENST00000369461.3;ENST00000256649.4;ENST00000369464.3;ENST00000485032.1	1stExon;5'UTR;TSS1500;TSS1500;TSS1500	-1.41 ; 0.35	-0.98 ; 0.48	0.05
cg07524827	chr5	175085316	HRH2	ENST00000377291.2	5'UTR	-0.88 ; 0.29	-0.78 ; 0.24	0.05
cg13524919	chr21	34396506	AP000282.2	ENST00000420356.1	3'UTR	0.71 ; 0.17	0.84 ; 0.24	0.05
cg10132208	chr19	58545542	ZSCAN1;ZSCAN1	ENST00000391700.1;ENST00000282326.1	5'UTR;5'UTR	0.55 ; 0.2	0.71 ; 0.23	0.05
cg07351192	chr3	5137773				-0.49 ; 0.25	-0.3 ; 0.29	0.05
cg11377136	chr22	46658960	PKDREJ	ENST00000253255.5	1stExon	0.86 ; 0.21	0.99 ; 0.26	0.05
cg04550474	chr7	57247176				-1.25 ; 0.79	-1.5 ; 0.18	0.05
cg09314708	chr11	132812991	OPCML;OPCML;OPCML;OPCML;OPCML	ENST00000331898.7;ENST00000374778.4;ENST00000541867.1;ENST00000331898.7;ENST00000529038.1	1stExon;5'UTR;TSS200;5'UTR;3'UTR	-1.64 ; 0.32	-1.5 ; 0.37	0.05
cg02019774	chr3	138658470	RP11-548O1.3	ENST00000495287.1	3'UTR	-2.54 ; 0.31	-2.46 ; 0.35	0.05
cg05700079	chr3	147126961	ZIC1	ENST00000282928.4	TSS1500	0.28 ; 0.29	0.46 ; 0.3	0.05
cg04380513	chr5	100238983	ST8SIA4;ST8SIA4	ENST00000451528.2;ENST00000231461.4	TSS200;TSS200	-4.51 ; 0.75	-4.36 ; 0.74	0.05
cg09257796	chr15	27215971	GABRG3;GABRG3	ENST00000333743.6;ENST00000555083.1	TSS1500;TSS1500	0.69 ; 0.35	0.58 ; 0.28	0.05
cg12838303	chr6	154360670	OPRM1;OPRM1;OPRM1;OPRM1;OPRM1;OPRM1;OPRM1;OPRM1;OPRM1;OPRM1;OPRM1	ENST00000360422.4;ENST00000360422.4;ENST00000428397.2;ENST00000428397.2;ENST00000523520.1;ENST00000452687.2;ENST00000452687.2;ENST00000229768.5;ENST00000229768.5;ENST00000523520.1;ENST00000520708.1	5'UTR;1stExon;5'UTR;1stExon;1stExon;5'UTR;1stExon;5'UTR;1stExon;5'UTR;5'UTR	0.07 ; 0.3	0.18 ; 0.26	0.05
cg12162138	chr11	78673073				-1.39 ; 0.4	-1.01 ; 0.47	0.05
cg14654926	chr5	44388688	FGF10;RP11-473L15.2	ENST00000264664.4;ENST00000502457.1	1stExon;TSS200	-1.76 ; 0.31	-1.79 ; 0.32	0.05
cg06139341	chr12	126675719	RP4-765H13.1	ENST00000536505.1	TSS1500	-0.47 ; 0.23	-0.36 ; 0.28	0.05
cg03348397	chr8	54789648				-0.52 ; 0.32	-0.36 ; 0.34	0.05
cg18194306	chr15	26108817	ATP10A;ATP10A	ENST00000553577.1;ENST00000356865.6	TSS1500;TSS1500	-0.84 ; 0.47	-0.64 ; 0.42	0.05
cg22719623	chr6	154360732	OPRM1;OPRM1;OPRM1;OPRM1;OPRM1;OPRM1;OPRM1	ENST00000360422.4;ENST00000428397.2;ENST00000523520.1;ENST00000452687.2;ENST00000229768.5;ENST00000523520.1;ENST00000520708.1	1stExon;1stExon;1stExon;1stExon;1stExon;5'UTR;5'UTR	0.53 ; 0.15	0.68 ; 0.21	0.05
cg18770350	chr1	236849966	ACTN2;ACTN2;ACTN2;ACTN2;ACTN2;ACTN2	ENST00000542672.1;ENST00000542672.1;ENST00000366578.4;ENST00000366578.4;ENST00000492634.1;ENST00000492634.1	5'UTR;1stExon;5'UTR;1stExon;1stExon;5'UTR	-0.32 ; 0.34	0.04 ; 0.36	0.05
cg05455720	chr8	65291703	MIR124-2	ENST00000385081.1	TSS200	-0.56 ; 0.26	-0.45 ; 0.25	0.05
cg23241456	chr1	181452339	CACNA1E;CACNA1E;CACNA1E	ENST00000358338.5;ENST00000360108.3;ENST00000367573.2	TSS1500;TSS1500;TSS1500	-2.53 ; 0.3	-2.31 ; 0.3	0.05
cg24011260	chr7	153584748	DPP6;DPP6	ENST00000404039.1;ENST00000404039.1	5'UTR;1stExon	-1.22 ; 0.44	-1.09 ; 0.29	0.05
cg00637687	chr5	95768915	PCSK1;PCSK1;PCSK1	ENST00000508626.1;ENST00000311106.3;ENST00000311106.3	TSS1500;1stExon;5'UTR	-1.12 ; 0.2	-1.07 ; 0.33	0.05
cg16940012	chr5	174159564				-1.23 ; 0.32	-1.15 ; 0.34	0.05
cg09558195	chr6	146350585	GRM1;GRM1;GRM1;GRM1;GRM1	ENST00000361719.2;ENST00000492807.2;ENST00000355289.4;ENST00000355289.4;ENST00000507907.1	5'UTR;5'UTR;5'UTR;1stExon;TSS200	-0.98 ; 0.43	-0.82 ; 0.32	0.05
cg06121352	chr6	146348486	GRM1;GRM1	ENST00000361719.2;ENST00000492807.2	TSS1500;TSS1500	1.01 ; 0.21	0.84 ; 0.08	0.05
cg03790250	chr4	20256326				-0.48 ; 0.45	-0.44 ; 0.31	0.05
cg02324227	chr5	180591594				0.45 ; 0.14	0.58 ; 0.13	0.05
cg04218812	chr8	9763263				-1.91 ; 0.3	-1.59 ; 0.4	0.05
cg03983645	chr11	20181887	DBX1;DBX1;DBX1	ENST00000524983.2;ENST00000227256.3;ENST00000524983.2	1stExon;TSS200;5'UTR	-0.09 ; 0.42	0.08 ; 0.37	0.05
cg21629528	chr7	130131921	MEST;MEST;MEST;MEST;MEST	ENST00000341441.4;ENST00000378576.4;ENST00000393187.1;ENST00000223215.4;ENST00000437945.1	5'UTR;5'UTR;5'UTR;TSS200;TSS200	0.32 ; 0.2	0.62 ; 0.23	0.05
cg03696599	chr2	124782261	CNTNAP5;AC079154.1;AC079154.1	ENST00000423939.2;ENST00000438816.1;ENST00000438816.1	TSS1500;1stExon;3'UTR	-0.45 ; 0.23	-0.37 ; 0.22	0.05
cg14367229	chr13	28367741				-0.53 ; 0.22	-0.36 ; 0.2	0.05
cg26530498	chr2	119916431	C1QL2;C1QL2	ENST00000272520.3;ENST00000272520.3	1stExon;5'UTR	-1.63 ; 0.36	-1.41 ; 0.23	0.05
cg02024077	chr7	145812871	CNTNAP2	ENST00000361727.3	TSS1500	-1.91 ; 0.32	-1.69 ; 0.28	0.05
cg02825211	chr19	8808663	ACTL9	ENST00000324436.3	1stExon	-0.26 ; 0.35	-0.09 ; 0.34	0.05
cg18442632	chr5	177423379	PROP1	ENST00000308304.2	TSS200	0.28 ; 0.27	0.33 ; 0.2	0.05
cg11741189	chr11	31843886	RCN1	ENST00000506388.2	5'UTR	-0.82 ; 0.23	-0.64 ; 0.33	0.05
cg05556276	chr7	130132161	MEST;MEST;MEST;MEST;MEST	ENST00000341441.4;ENST00000378576.4;ENST00000393187.1;ENST00000223215.4;ENST00000437945.1	5'UTR;5'UTR;5'UTR;1stExon;1stExon	1.34 ; 0.18	1.54 ; 0.18	0.05
cg19416570	chr19	58715677	ZNF274	ENST00000424679.2	5'UTR	1.28 ; 0.26	1.51 ; 0.24	0.05
cg16167240	chr11	122852284	BSX	ENST00000343035.2	1stExon	-0.43 ; 0.19	-0.36 ; 0.26	0.05
cg19414741	chr8	57358240	RP11-17A4.2;PENK	ENST00000518662.1;ENST00000523274.1	TSS200;TSS200	-0.07 ; 0.22	0.09 ; 0.22	0.05
cg01689438	chr3	147140930	ZIC1	ENST00000474034.1	5'UTR	-1.91 ; 0.31	-1.76 ; 0.24	0.05
cg05462359	chr5	37837788	GDNF;GDNF	ENST00000326524.2;ENST00000515058.1	5'UTR;5'UTR	-3.36 ; 0.63	-2.99 ; 0.4	0.05
cg06158650	chr1	119522637	TBX15;TBX15	ENST00000344218.5;ENST00000207157.3	5'UTR;5'UTR	-0.98 ; 0.26	-0.88 ; 0.21	0.05
cg04893741	chr8	142692382				-1.95 ; 0.13	-1.77 ; 0.12	0.05
cg07398767	chr17	50237205	CA10;CA10;CA10;CA10	ENST00000442502.2;ENST00000451037.2;ENST00000285273.4;ENST00000570565.1	5'UTR;TSS1500;TSS200;5'UTR	-1.12 ; 0.17	-0.88 ; 0.17	0.05
cg23666378	chr1	3663164	TP73-AS1;TP73-AS1	ENST00000452079.1;ENST00000452079.1	1stExon;3'UTR	0.26 ; 0.21	0.46 ; 0.12	0.05
cg07836815	chr17	61778515	LIMD2	ENST00000259006.2	TSS1500	-0.09 ; 0.17	0.07 ; 0.24	0.05
cg04034967	chr7	1309108				-0.29 ; 0.33	0.01 ; 0.34	0.05
cg00275741	chr5	140261749	PCDHA13;PCDHA13	ENST00000409494.1;ENST00000289272.2	TSS200;TSS200	0.91 ; 0.23	1.22 ; 0.36	0.05
cg06207052	chr20	37434231	PPP1R16B	ENST00000299824.1	TSS200	-1.76 ; 0.5	-1.68 ; 0.26	0.05
cg12468774	chr3	49236860	CCDC36;CCDC36;CCDC36;CCDC36;CCDC36	ENST00000296449.5;ENST00000438782.1;ENST00000452691.2;ENST00000366429.2;ENST00000493870.1	5'UTR;5'UTR;TSS200;TSS200;TSS200	1.15 ; 0.97	1.65 ; 0.54	0.05
cg00563824	chr1	209405064				0.93 ; 0.21	1.05 ; 0.21	0.05
cg11215976	chr1	236849942	ACTN2;ACTN2;ACTN2;ACTN2;ACTN2;ACTN2	ENST00000542672.1;ENST00000542672.1;ENST00000366578.4;ENST00000366578.4;ENST00000492634.1;ENST00000492634.1	5'UTR;1stExon;5'UTR;1stExon;1stExon;5'UTR	-0.16 ; 0.28	0.12 ; 0.3	0.05
cg06877024	chr6	28743586	AL662890.1	ENST00000408264.1	TSS200	-0.21 ; 0.17	-0.17 ; 0.15	0.05
cg01560972	chr11	8190837	RP11-379P15.1;RIC3;RIC3;RIC3;RIC3;RIC3;RIC3	ENST00000499752.2;ENST00000309737.6;ENST00000543346.1;ENST00000539720.1;ENST00000419822.2;ENST00000335425.7;ENST00000343202.4	5'UTR;TSS1500;TSS1500;TSS1500;TSS1500;TSS1500;TSS1500	-0.29 ; 0.25	-0.16 ; 0.1	0.05
cg03599357	chr18	76737392	RP11-849I19.1;RP11-849I19.1	ENST00000575722.1;ENST00000572007.1	3'UTR;3'UTR	-1.5 ; 0.26	-1.44 ; 0.15	0.05
cg17645823	chr12	114846321	RP11-385N17.1;RP11-385N17.1;RP11-385N17.1;RP11-385N17.1;RP11-385N17.1;TBX5;TBX5;TBX5	ENST00000528549.1;ENST00000531202.1;ENST00000532697.1;ENST00000532697.1;ENST00000531024.1;ENST00000448888.2;ENST00000349716.5;ENST00000310346.4	TSS1500;5'UTR;1stExon;5'UTR;5'UTR;TSS1500;TSS200;TSS200	-0.87 ; 0.23	-0.77 ; 0.21	0.05
cg17165841	chr2	207507001	AC010731.4;AC010731.4	ENST00000453816.1;ENST00000543490.1	TSS1500;TSS200	-0.54 ; 0.35	-0.34 ; 0.35	0.05
cg22454022	chr8	69646661				-1.97 ; 0.4	-1.91 ; 0.25	0.05
cg00554413	chr1	59042113	TACSTD2	ENST00000371225.2	1stExon	-0.78 ; 0.25	-0.52 ; 0.27	0.05
cg03827337	chr5	63801834	RGS7BP;RGS7BP	ENST00000508162.1;ENST00000334025.2	TSS1500;TSS1500	-0.7 ; 0.3	-0.58 ; 0.46	0.05
cg21564242	chr3	179754761	PEX5L;PEX5L;PEX5L;PEX5L;PEX5L;PEX5L	ENST00000485199.1;ENST00000485199.1;ENST00000465751.1;ENST00000467460.1;ENST00000472994.1;ENST00000263962.8	1stExon;5'UTR;TSS200;TSS200;TSS200;TSS1500	-1.73 ; 0.22	-1.55 ; 0.26	0.05
cg18425786	chr6	142410235	NMBR;RP11-137J7.2	ENST00000258042.1;ENST00000454401.1	TSS1500;5'UTR	-1.59 ; 0.39	-1.35 ; 0.34	0.05
cg26799881	chr13	84455576	SLITRK1	ENST00000377084.2	1stExon	-2.65 ; 0.19	-2.6 ; 0.33	0.05
cg08182446	chr15	27216012	GABRG3;GABRG3	ENST00000333743.6;ENST00000555083.1	TSS1500;TSS1500	0.22 ; 0.47	0.21 ; 0.33	0.05
cg14007067	chr18	76740258	RP11-849I19.1;RP11-849I19.1;SALL3	ENST00000575722.1;ENST00000573860.1;ENST00000537592.2	TSS1500;TSS1500;TSS200	-0.93 ; 0.45	-0.58 ; 0.37	0.05
cg07171111	chr4	10462903				-0.99 ; 0.4	-0.8 ; 0.23	0.05
cg02623400	chr1	50513749	ELAVL4;ELAVL4	ENST00000448907.2;ENST00000448907.2	5'UTR;1stExon	-0.5 ; 0.23	-0.31 ; 0.34	0.05
cg16956501	chr13	50070520	PHF11;PHF11	ENST00000488958.1;ENST00000357596.3	TSS1500;TSS200	-1.85 ; 0.48	-1.6 ; 0.22	0.05
cg26239391	chr17	8869285	PIK3R5	ENST00000447110.1	TSS1500	-2.26 ; 0.47	-2.05 ; 0.32	0.05
cg14186066	chr14	60976115	SIX6;SIX6	ENST00000327720.5;ENST00000327720.5	5'UTR;1stExon	-1.19 ; 0.35	-1.08 ; 0.35	0.05
cg04811534	chr11	57115016				1 ; 0.27	1.01 ; 0.14	0.05
cg13654588	chr10	120354081	PRLHR	ENST00000369169.1	1stExon	-0.12 ; 0.2	-0.03 ; 0.23	0.05
cg17653824	chr12	5153054	KCNA5	ENST00000252321.3	TSS200	-1.64 ; 0.2	-1.58 ; 0.18	0.05
cg03816707	chr20	43726544				0.17 ; 0.15	0.25 ; 0.21	0.05
cg22232327	chr18	53447594				0.19 ; 0.4	0.37 ; 0.24	0.05
cg02362103	chr1	119532773	TBX15	ENST00000344218.5	TSS1500	-0.14 ; 0.3	-0.08 ; 0.31	0.05
cg17215831	chr13	37004853	CCNA1	ENST00000440264.1	TSS1500	-2.38 ; 0.32	-2.33 ; 0.28	0.05
cg00048832	chr5	161274631	GABRA1;GABRA1;GABRA1;GABRA1;GABRA1	ENST00000393943.4;ENST00000437025.2;ENST00000023897.6;ENST00000420560.1;ENST00000428797.2	TSS1500;TSS1500;5'UTR;TSS1500;TSS200	-2.74 ; 0.38	-2.41 ; 0.34	0.05
cg17871749	chr5	145718669	POU4F3;POU4F3;RBM27;CTC-359M8.1	ENST00000230732.4;ENST00000230732.4;ENST00000506502.1;ENST00000515598.1	5'UTR;1stExon;5'UTR;3'UTR	-1.54 ; 0.29	-1.37 ; 0.22	0.05
cg14926717	chr14	62583919	RP11-355I22.6;RP11-355I22.3;RP11-355I22.3;RP11-355I22.3;RP11-355I22.2	ENST00000553426.1;ENST00000334389.4;ENST00000555518.1;ENST00000554895.1;ENST00000554252.1	5'UTR;TSS1500;TSS1500;TSS1500;TSS200	-2.34 ; 0.63	-1.96 ; 0.51	0.05
cg02745262	chr8	25905636				-0.47 ; 0.17	-0.26 ; 0.18	0.05
cg24678611	chr1	3567732	WRAP73;WRAP73;TP73;TP73	ENST00000378322.3;ENST00000270708.7;ENST00000378295.4;ENST00000354437.4	TSS1500;TSS1500;TSS1500;TSS1500	-0.44 ; 0.21	-0.31 ; 0.14	0.05
cg11716272	chr2	5837348	SOX11;SOX11;AC010729.1	ENST00000322002.3;ENST00000322002.3;ENST00000455579.1	1stExon;3'UTR;5'UTR	-1.36 ; 0.45	-1.15 ; 0.37	0.05
cg21463709	chr2	2124815	MYT1L;MYT1L;MYT1L	ENST00000428368.2;ENST00000399161.2;ENST00000295067.9	5'UTR;5'UTR;5'UTR	-1.06 ; 0.48	-0.71 ; 0.26	0.05
cg07885289	chr17	35294595	LHX1;RP11-445F12.1;RP11-445F12.1;RP11-445F12.1;RP11-445F12.1;LHX1;LHX1	ENST00000557970.1;ENST00000525111.1;ENST00000529264.1;ENST00000532387.1;ENST00000528383.1;ENST00000559572.1;ENST00000254457.4	TSS1500;TSS1500;TSS1500;TSS1500;TSS1500;TSS1500;TSS200	-4.69 ; 0.7	-4.37 ; 0.34	0.05
cg04961101	chr20	37303484				-0.17 ; 0.25	-0.03 ; 0.24	0.05
cg05168977	chr7	98247142	NPTX2	ENST00000265634.3	1stExon	-0.74 ; 0.11	-0.67 ; 0.13	0.05
cg06804778	chr1	147790658				-1.49 ; 0.28	-1.44 ; 0.3	0.05
cg03830329	chr6	100897081				-1.06 ; 0.22	-0.98 ; 0.2	0.05
cg23487201	chr20	57090122	RP5-907D15.2;APCDD1L;APCDD1L	ENST00000427140.1;ENST00000439429.1;ENST00000371149.3	TSS1500;TSS200;TSS200	-0.59 ; 0.28	-0.41 ; 0.36	0.05
cg00399483	chr18	49868378				-0.97 ; 0.26	-0.64 ; 0.19	0.05
cg22476848	chr22	42095441	MEI1;MEI1	ENST00000401548.3;ENST00000540833.1	TSS200;TSS200	-1.74 ; 0.26	-1.49 ; 0.29	0.05
cg07313334	chr1	144533861	U1	ENST00000364829.1	TSS200	-0.14 ; 0.27	0.08 ; 0.19	0.05
cg12776966	chr19	30021276				-1.12 ; 0.31	-0.95 ; 0.3	0.05
cg20337384	chr7	39015705				-1.14 ; 0.45	-0.98 ; 0.36	0.05
cg27291698	chr6	43276578	CRIP3	ENST00000372569.3	TSS200	-1.81 ; 0.46	-1.62 ; 0.44	0.05
cg02940165	chr19	57149563				0.31 ; 0.29	0.35 ; 0.39	0.05
cg21671806	chr8	85097031	RALYL;RALYL;RALYL;RALYL;RALYL;RALYL	ENST00000517638.1;ENST00000522455.1;ENST00000521695.1;ENST00000521268.1;ENST00000518566.1;ENST00000517988.1	TSS200;5'UTR;5'UTR;5'UTR;5'UTR;5'UTR	-1.34 ; 0.39	-1.16 ; 0.32	0.05
cg08293086	chr1	150266477	MRPS21;MRPS21;MRPS21	ENST00000309092.7;ENST00000369084.5;ENST00000369084.5	5'UTR;5'UTR;1stExon	-1.84 ; 0.34	-1.94 ; 0.48	0.05
cg21230493	chr8	26722496	ADRA1A;ADRA1A;ADRA1A;ADRA1A;ADRA1A;ADRA1A	ENST00000354550.4;ENST00000380586.1;ENST00000380573.3;ENST00000519229.1;ENST00000354550.4;ENST00000380586.1	5'UTR;5'UTR;5'UTR;TSS200;1stExon;1stExon	-0.64 ; 0.31	-0.51 ; 0.3	0.05
cg05137358	chr13	37006127	CCNA1;CCNA1;CCNA1;CCNA1	ENST00000418263.1;ENST00000255465.4;ENST00000440264.1;ENST00000440264.1	TSS1500;TSS1500;1stExon;5'UTR	-0.54 ; 0.35	-0.4 ; 0.3	0.05
cg02967125	chr17	7416138				3.44 ; 0.25	3.5 ; 0.19	0.05
cg15541630	chr8	87081770	PSKH2;PSKH2	ENST00000276616.2;ENST00000517981.1	1stExon;3'UTR	0.91 ; 0.2	1.03 ; 0.18	0.05
cg24156796	chr12	114029646				-2.03 ; 0.29	-1.76 ; 0.27	0.05
cg07190485	chr9	124132159	STOM	ENST00000538954.1	5'UTR	-3.62 ; 0.5	-2.87 ; 0.79	0.05
cg15854847	chr8	23563970	RP11-175E9.1;NKX2-6;NKX2-6	ENST00000523874.1;ENST00000325017.3;ENST00000418222.1	TSS1500;1stExon;TSS200	-0.65 ; 0.37	-0.44 ; 0.47	0.05
cg04559779	chr8	65291730	MIR124-2	ENST00000385081.1	5'UTR	-0.05 ; 0.27	0.03 ; 0.17	0.05
cg19006378	chr11	31829297	PAX6;PAX6;PAX6;PAX6;PAX6;PAX6;PAX6;PAX6	ENST00000379107.2;ENST00000379111.2;ENST00000241001.8;ENST00000379115.4;ENST00000379123.5;ENST00000531633.1;ENST00000464174.1;ENST00000419022.1	5'UTR;5'UTR;5'UTR;5'UTR;5'UTR;5'UTR;5'UTR;5'UTR	-2.51 ; 0.24	-2.41 ; 0.19	0.05
cg16546442	chr4	111539907				-0.54 ; 0.17	-0.47 ; 0.15	0.05
cg20399616	chr12	25055967	BCAT1;BCAT1;BCAT1;BCAT1	ENST00000538118.1;ENST00000544418.1;ENST00000539282.1;ENST00000539282.1	TSS1500;TSS1500;1stExon;5'UTR	1 ; 0.36	1.04 ; 0.52	0.05
cg11828621	chr3	27766252				-1.53 ; 0.16	-1.45 ; 0.15	0.05
cg10123247	chr8	117950929	C8orf85	ENST00000523536.1	5'UTR	-1.01 ; 0.41	-0.9 ; 0.35	0.05
cg08278741	chr19	36736477	ZNF565;ZNF565	ENST00000355114.5;ENST00000355114.5	1stExon;5'UTR	-1.23 ; 0.37	-1.13 ; 0.3	0.05
cg03355524	chr20	54578898				-0.8 ; 0.31	-0.68 ; 0.24	0.05
cg26444951	chr4	13530269				-1.25 ; 0.28	-1.03 ; 0.19	0.05
cg11824639	chr1	67218080	TCTEX1D1	ENST00000282670.2	TSS200	-2.58 ; 0.44	-2.27 ; 0.44	0.05
cg07964833	chr19	55392883	FCAR	ENST00000469767.1	5'UTR	-1.52 ; 0.54	-1.13 ; 0.25	0.05
cg17203063	chr12	75601711	KCNC2	ENST00000548513.1	1stExon	-0.33 ; 0.48	-0.25 ; 0.49	0.05
cg27297576	chr12	108237150	RP11-554D14.6	ENST00000547452.1	3'UTR	-1.35 ; 0.51	-1.28 ; 0.37	0.05
cg25464921	chr1	169429698	C1orf114;RP1-206D15.3;C1orf114	ENST00000545005.1;ENST00000445428.1;ENST00000545005.1	1stExon;TSS200;5'UTR	-1.73 ; 0.35	-1.28 ; 0.35	0.05
cg24351410	chr1	58716033	DAB1;DAB1;DAB1;DAB1;DAB1	ENST00000371236.1;ENST00000371234.4;ENST00000371236.1;ENST00000371234.4;ENST00000485760.1	1stExon;1stExon;5'UTR;5'UTR;3'UTR	-2.21 ; 0.31	-2.05 ; 0.4	0.05
cg10640845	chr19	1775211				0.06 ; 0.44	0.33 ; 0.39	0.04
cg14533576	chrX	111325092	TRPC5	ENST00000262839.2	5'UTR	-0.38 ; 0.38	-0.11 ; 0.41	0.04
cg18197392	chr20	23015908	SSTR4;RP4-753D10.3	ENST00000255008.3;ENST00000440921.1	TSS200;5'UTR	-0.01 ; 0.32	0.1 ; 0.42	0.04
cg07664198	chr7	136553882	CHRM2;CHRM2;CHRM2;AC009264.1;CHRM2;CHRM2;CHRM2	ENST00000480591.1;ENST00000480591.1;ENST00000401861.1;ENST00000439694.1;ENST00000445907.2;ENST00000320658.5;ENST00000401861.1	1stExon;5'UTR;1stExon;3'UTR;5'UTR;5'UTR;5'UTR	-0.5 ; 0.31	-0.5 ; 0.27	0.04
cg24834659	chr19	22805803				0.06 ; 0.31	0.13 ; 0.35	0.04
cg10603004	chr8	23564294	RP11-175E9.1;NKX2-6;NKX2-6	ENST00000523874.1;ENST00000325017.3;ENST00000418222.1	TSS1500;TSS200;TSS1500	-0.42 ; 0.35	-0.23 ; 0.38	0.04
cg14237975	chr19	11593403				-3.07 ; 0.46	-2.76 ; 0.28	0.04
cg20482698	chr1	236849994	ACTN2;ACTN2;ACTN2;ACTN2	ENST00000542672.1;ENST00000366578.4;ENST00000492634.1;ENST00000492634.1	1stExon;1stExon;1stExon;5'UTR	-0.84 ; 0.3	-0.65 ; 0.35	0.04
cg06522681	chr19	15121596	SLC1A6;CCDC105;CCDC105	ENST00000430939.2;ENST00000292574.2;ENST00000292574.2	TSS200;5'UTR;1stExon	-1.19 ; 0.25	-1.02 ; 0.33	0.04
cg13078140	chr4	20255082	SLIT2;SLIT2;SLIT2;SLIT2;SLIT2;SLIT2	ENST00000503837.1;ENST00000503823.1;ENST00000503823.1;ENST00000504154.1;ENST00000273739.5;ENST00000382173.4	TSS1500;5'UTR;1stExon;TSS200;TSS200;TSS200	-1.15 ; 0.55	-1.15 ; 0.36	0.04
cg10543574	chr8	9763159				-1.69 ; 0.39	-1.38 ; 0.31	0.04
cg19021738	chr19	9517604				-0.56 ; 0.17	-0.58 ; 0.21	0.04
cg24813736	chr5	63255045	RP11-158J3.2	ENST00000502882.1	3'UTR	-1.26 ; 0.3	-1.08 ; 0.32	0.04
cg07760204	chr4	147576547				-1.49 ; 0.27	-1.42 ; 0.28	0.04
cg02106941	chr8	24772137	NEFM;NEFM;NEFM;NEFM;NEFM	ENST00000221166.5;ENST00000433454.2;ENST00000518131.1;ENST00000521540.1;ENST00000521540.1	1stExon;TSS1500;1stExon;1stExon;5'UTR	-0.72 ; 0.31	-0.68 ; 0.21	0.04
cg03034634	chr8	11141680	MTMR9;MTMR9	ENST00000221086.3;ENST00000526292.1	TSS1500;TSS1500	-2.63 ; 0.42	-2.47 ; 0.21	0.04
cg15590950	chr1	44874649	RNF220;RNF220;RNF220	ENST00000355387.2;ENST00000361799.2;ENST00000416840.2	5'UTR;5'UTR;5'UTR	-1.9 ; 0.37	-1.81 ; 0.36	0.04
cg26147678	chr2	61371880	AC016747.3;C2orf74	ENST00000420918.1;ENST00000426997.1	3'UTR;TSS1500	-0.24 ; 0.32	-0.09 ; 0.22	0.04
cg09526712	chr16	1394089				1.11 ; 0.23	1.23 ; 0.33	0.04
cg18267374	chr8	24771273	NEFM;NEFM;NEFM;NEFM;NEFM;NEFM	ENST00000221166.5;ENST00000221166.5;ENST00000433454.2;ENST00000521540.1;ENST00000518131.1;ENST00000518131.1	5'UTR;1stExon;TSS1500;TSS200;5'UTR;1stExon	-0.65 ; 0.25	-0.49 ; 0.41	0.04
cg11229872	chr2	175195899				-1.09 ; 0.13	-1.07 ; 0.1	0.04
cg10184983	chr17	36734911				-0.3 ; 0.49	-0.19 ; 0.4	0.04
cg15377283	chr8	55371369				0.1 ; 0.3	0.26 ; 0.36	0.04
cg24428325	chr6	44529081				-1.64 ; 0.35	-1.37 ; 0.34	0.04
cg17242596	chr11	132527296	OPCML	ENST00000529038.1	3'UTR	-0.12 ; 0.2	-0.13 ; 0.25	0.04
cg05868512	chr8	54794875	RGS20	ENST00000522225.1	5'UTR	-1.85 ; 0.26	-1.82 ; 0.19	0.04
cg24686610	chr3	147125782	ZIC4;ZIC4;ZIC1	ENST00000491672.1;ENST00000383075.3;ENST00000282928.4	TSS1500;TSS1500;TSS1500	-0.99 ; 0.31	-0.84 ; 0.44	0.04
cg00089798	chr12	62585204	FAM19A2;FAM19A2;FAM19A2;FAM19A2;FAM19A2;FAM19A2	ENST00000551449.1;ENST00000416284.3;ENST00000551449.1;ENST00000416284.3;ENST00000551619.1;ENST00000549456.1	1stExon;1stExon;5'UTR;5'UTR;5'UTR;3'UTR	-0.21 ; 0.39	-0.14 ; 0.29	0.04
cg18742346	chr8	57358625	RP11-17A4.2;PENK;PENK;PENK;PENK;PENK;PENK;RP11-17A4.2	ENST00000518662.1;ENST00000523274.1;ENST00000523051.1;ENST00000518770.1;ENST00000539312.1;ENST00000451791.2;ENST00000314922.3;ENST00000518662.1	1stExon;TSS1500;5'UTR;5'UTR;5'UTR;5'UTR;TSS200;5'UTR	-0.09 ; 0.26	0.08 ; 0.39	0.04
cg23930313	chr12	25056083	BCAT1;BCAT1;BCAT1	ENST00000538118.1;ENST00000544418.1;ENST00000539282.1	TSS1500;TSS1500;TSS200	-1.66 ; 0.29	-1.39 ; 0.51	0.04
cg02505749	chr8	140715735	KCNK9;KCNK9	ENST00000522317.1;ENST00000303015.1	TSS1500;TSS1500	-0.19 ; 0.21	-0.01 ; 0.28	0.04
cg14493920	chr9	37038053				-2.96 ; 0.6	-3.02 ; 0.47	0.04
cg14795752	chr1	91185441				-1.53 ; 0.3	-1.42 ; 0.26	0.04
cg05875410	chr16	51187572				-0.3 ; 0.27	-0.12 ; 0.23	0.04
cg24496978	chr21	44495223	CBS;CBS;CBS;CBS;CBS;CBS;CBS	ENST00000470912.1;ENST00000398158.1;ENST00000398168.1;ENST00000398165.3;ENST00000359624.3;ENST00000352178.5;ENST00000539520.1	3'UTR;5'UTR;5'UTR;5'UTR;5'UTR;5'UTR;5'UTR	-3.74 ; 0.72	-3.55 ; 0.33	0.04
cg24301620	chr6	101846872	GRIK2;GRIK2;GRIK2;GRIK2;GRIK2	ENST00000403289.2;ENST00000421544.1;ENST00000421544.1;ENST00000358361.3;ENST00000358361.3	TSS1500;5'UTR;1stExon;5'UTR;1stExon	0.32 ; 0.28	0.41 ; 0.16	0.04
cg05673098	chr3	131752709	CPNE4;CPNE4;CPNE4	ENST00000429747.1;ENST00000511604.1;ENST00000512055.1	5'UTR;5'UTR;5'UTR	-2.22 ; 0.37	-2.01 ; 0.4	0.04
cg22812955	chr6	50818181				-0.95 ; 0.19	-0.84 ; 0.23	0.04
cg27120999	chr14	65008050	HSPA2;RP11-973N13.4;HSPA2	ENST00000247207.6;ENST00000554918.1;ENST00000554883.1	1stExon;TSS1500;5'UTR	0.31 ; 0.22	0.3 ; 0.23	0.04
cg06062984	chr3	22413960	ZNF385D;ZNF385D	ENST00000494118.1;ENST00000494118.1	1stExon;3'UTR	0.39 ; 0.27	0.51 ; 0.18	0.04
cg03843972	chr8	65286589				-1.07 ; 0.19	-0.94 ; 0.19	0.04
cg07408835	chr5	140306377	PCDHAC1;PCDHAC1;PCDHAC1	ENST00000253807.2;ENST00000409700.3;ENST00000409700.3	TSS200;5'UTR;1stExon	-0.09 ; 0.21	-0.07 ; 0.19	0.04
cg13799227	chr1	228652581				-1.75 ; 0.34	-1.67 ; 0.24	0.04
cg15554678	chr22	17083563	TPTEP1;TPTEP1;TPTEP1	ENST00000400593.2;ENST00000426585.1;ENST00000558085.1	5'UTR;5'UTR;5'UTR	-0.38 ; 0.28	-0.31 ; 0.32	0.04
cg22243996	chr6	26757644				-0.88 ; 0.31	-0.89 ; 0.28	0.04
cg17208528	chr6	134211114				-2.76 ; 0.68	-2.41 ; 0.46	0.04
cg15222651	chr19	9609152	ZNF560	ENST00000301480.3	5'UTR	-1.09 ; 0.18	-0.99 ; 0.2	0.04
cg02124383	chr7	8475198	NXPH1;NXPH1	ENST00000405863.1;ENST00000417186.1	5'UTR;5'UTR	-1.29 ; 0.32	-1.08 ; 0.22	0.04
cg09614653	chr10	22542145				-1.64 ; 0.21	-1.55 ; 0.29	0.04
cg13319711	chr7	39015544				-0.08 ; 0.18	0.06 ; 0.23	0.04
cg27322846	chr2	162284638	AC009487.5	ENST00000505579.1	5'UTR	-0.64 ; 0.19	-0.51 ; 0.18	0.04
cg18691434	chr7	99775425	STAG3;STAG3;GPC2;STAG3;STAG3;STAG3;STAG3	ENST00000426455.1;ENST00000426455.1;ENST00000292377.2;ENST00000339784.4;ENST00000317296.5;ENST00000394018.2;ENST00000394018.2	1stExon;5'UTR;TSS1500;TSS200;TSS200;1stExon;5'UTR	-0.03 ; 0.21	0.06 ; 0.19	0.04
cg00218447	chr12	54428171	HOXC4;HOXC5	ENST00000303406.4;ENST00000512206.1	5'UTR;5'UTR	-0.69 ; 0.37	-0.64 ; 0.38	0.04
cg05870739	chr5	140800586	PCDHGA11;PCDHGA11	ENST00000518882.1;ENST00000398587.2	TSS1500;TSS200	-0.96 ; 0.37	-0.95 ; 0.37	0.04
cg21092790	chr8	117950244	C8orf85;C8orf85	ENST00000523536.1;ENST00000378279.3	TSS1500;TSS200	-0.49 ; 0.19	-0.48 ; 0.27	0.04
cg11071401	chr17	48637194	RP11-94C24.10;CACNA1G;CACNA1G;RP11-94C24.10;RP11-94C24.10;CACNA1G	ENST00000505793.1;ENST00000360761.4;ENST00000354983.4;ENST00000508920.1;ENST00000505495.1;ENST00000442258.2	3'UTR;TSS1500;TSS1500;TSS1500;TSS1500;TSS1500	0.15 ; 0.16	0.43 ; 0.14	0.04
cg22872195	chr8	35401908	UNC5D	ENST00000453357.2	TSS200	0.43 ; 0.46	0.48 ; 0.2	0.04
cg19861117	chr19	46456325				-2.35 ; 0.49	-2.22 ; 0.37	0.04
cg23934731	chr15	89904873	CTD-2335A18.1;CTD-2335A18.1;CTD-2335A18.1;CTD-2335A18.1	ENST00000560008.1;ENST00000561327.1;ENST00000536780.2;ENST00000536780.2	TSS1500;TSS1500;1stExon;5'UTR	1.71 ; 0.41	2.1 ; 0.31	0.04
cg18774195	chr3	170303830	SLC7A14;SLC7A14;SLC7A14	ENST00000231706.4;ENST00000466168.1;ENST00000231706.4	1stExon;TSS200;5'UTR	-1.1 ; 0.66	-1.13 ; 0.26	0.04
cg09674468	chr1	234300299				-0.87 ; 0.37	-0.65 ; 0.22	0.04
cg14416371	chr11	43602847	MIR129-2	ENST00000362207.1	TSS200	-1.49 ; 0.87	-1.31 ; 0.62	0.04
cg03469618	chr3	75956295	ROBO2	ENST00000487694.2	5'UTR	-0.76 ; 0.2	-0.65 ; 0.21	0.04
cg15987088	chr3	172166234	GHSR;GHSR;GHSR;GHSR	ENST00000427970.1;ENST00000241256.2;ENST00000427970.1;ENST00000241256.2	1stExon;1stExon;5'UTR;5'UTR	-2.94 ; 0.31	-2.51 ; 0.37	0.04
cg20847733	chr7	136554160	CHRM2;CHRM2;AC009264.1;CHRM2;CHRM2;CHRM2	ENST00000480591.1;ENST00000445907.2;ENST00000439694.1;ENST00000445907.2;ENST00000320658.5;ENST00000401861.1	5'UTR;ExonBnd;3'UTR;5'UTR;5'UTR;5'UTR	-1.01 ; 0.34	-0.96 ; 0.33	0.04
cg05488160	chr6	27259162				-0.41 ; 0.16	-0.34 ; 0.09	0.04
cg03881775	chr3	147111135	ZIC4	ENST00000472749.2	TSS1500	-0.75 ; 0.31	-0.62 ; 0.37	0.04
cg17342807	chr4	379766				-2.36 ; 0.6	-2.19 ; 0.43	0.04
cg07584066	chr17	57642749	DHX40;DHX40	ENST00000425628.2;ENST00000251241.3	TSS1500;TSS200	0.98 ; 0.35	1.21 ; 0.37	0.04
cg25763393	chr19	52956832	ZNF578;ZNF578	ENST00000421239.2;ENST00000421239.2	1stExon;5'UTR	-0.38 ; 0.26	-0.33 ; 0.34	0.04
cg10956096	chr10	133119658				0.14 ; 0.26	0.37 ; 0.27	0.04
cg13187764	chr6	28677521				0.22 ; 0.36	0.45 ; 0.33	0.04
cg18395499	chr1	149194510	U1	ENST00000384619.1	TSS1500	-0.73 ; 0.1	-0.64 ; 0.18	0.04
cg24869601	chr6	10414350	RP1-290I10.6;RP1-290I10.6	ENST00000420777.1;ENST00000443546.1	5'UTR;TSS1500	0.04 ; 0.2	0.2 ; 0.2	0.04
cg04383128	chr6	27463112				-1.8 ; 0.39	-1.63 ; 0.31	0.04
cg09905199	chr1	159158497				-1.43 ; 0.22	-1.4 ; 0.29	0.04
cg26365925	chr3	44063315				-0.75 ; 0.31	-0.65 ; 0.16	0.04
cg01383997	chr3	126423799				-0.37 ; 0.2	-0.29 ; 0.24	0.04
cg05929882	chr12	114847508	RP11-385N17.1;RP11-385N17.1;TBX5;TBX5;RP11-385N17.1	ENST00000531202.1;ENST00000531024.1;ENST00000349716.5;ENST00000310346.4;ENST00000528549.1	5'UTR;5'UTR;TSS1500;TSS1500;5'UTR	-1.89 ; 0.32	-1.9 ; 0.29	0.04
cg19706817	chr1	26737272	LIN28A;LIN28A;LIN28A	ENST00000254231.4;ENST00000326279.6;ENST00000326279.6	TSS200;5'UTR;1stExon	-2.41 ; 0.55	-2.33 ; 0.26	0.04
cg20430077	chr10	102983513				-1.8 ; 0.27	-1.64 ; 0.22	0.04
cg04428163	chr20	1294021	SDCBP2	ENST00000381808.3	1stExon	-0.15 ; 0.26	0.06 ; 0.23	0.04
cg12877723	chr8	57358312	RP11-17A4.2;PENK	ENST00000518662.1;ENST00000523274.1	TSS200;TSS200	0.52 ; 0.27	0.75 ; 0.27	0.04
cg27138951	chr20	26188943	MIR663A;RP3-410C9.1	ENST00000385250.1;ENST00000427348.1	TSS200;3'UTR	0.42 ; 0.35	0.56 ; 0.19	0.04
cg02762440	chr5	71014792	CARTPT;CARTPT	ENST00000513096.1;ENST00000296777.4	TSS1500;TSS200	-1.24 ; 0.23	-1.16 ; 0.29	0.04
cg07563793	chr1	75596336	RP11-510C10.2;LHX8;RP11-510C10.3	ENST00000446238.1;ENST00000294638.5;ENST00000427892.1	3'UTR;5'UTR;3'UTR	-1.16 ; 0.33	-1 ; 0.32	0.04
cg06424065	chr4	6247640				0.82 ; 0.23	0.91 ; 0.24	0.04
cg25130831	chr12	131497012				2.76 ; 0.26	2.91 ; 0.3	0.04
cg04436469	chr10	134598496	RP11-288G11.3	ENST00000441365.2	TSS1500	0.04 ; 0.17	0.13 ; 0.25	0.04
cg14855972	chr1	101004472	GPR88	ENST00000315033.4	5'UTR	-1.37 ; 0.19	-1.2 ; 0.19	0.04
cg03369269	chr13	25745946	FAM123A;FAM123A;FAM123A;FAM123A	ENST00000515384.1;ENST00000515384.1;ENST00000357816.2;ENST00000381853.3	1stExon;5'UTR;5'UTR;TSS200	-1.11 ; 0.27	-0.88 ; 0.29	0.04
cg09834794	chr3	147087702	RP11-649A16.1	ENST00000473299.1	3'UTR	-0.71 ; 0.31	-0.61 ; 0.26	0.04
cg13186228	chr20	57225195	STX16;STX16;STX16-NPEPL1;STX16	ENST00000355957.5;ENST00000371138.4;ENST00000530122.1;ENST00000371132.4	TSS1500;TSS1500;TSS1500;TSS1500	-1.41 ; 0.48	-1.16 ; 0.48	0.04
cg11337945	chr5	2755158	C5orf38;C5orf38;C5orf38	ENST00000505778.1;ENST00000457752.2;ENST00000334000.3	3'UTR;3'UTR;3'UTR	-1.29 ; 0.54	-1.11 ; 0.41	0.04
cg17941572	chr1	63784454				0.05 ; 0.32	0.36 ; 0.31	0.04
cg12980692	chr19	51142613	SYT3;SYT3	ENST00000338916.3;ENST00000544769.1	TSS1500;5'UTR	-2.04 ; 0.29	-1.94 ; 0.32	0.04
cg00797058	chr10	8137978				1.08 ; 0.23	1.38 ; 0.17	0.04
cg12417071	chr13	37005489	CCNA1;CCNA1;CCNA1	ENST00000440264.1;ENST00000418263.1;ENST00000255465.4	TSS1500;TSS1500;TSS1500	-0.67 ; 0.53	-0.64 ; 0.3	0.04
cg12934788	chr18	44099028	LOXHD1;LOXHD1;LOXHD1;LOXHD1	ENST00000398705.2;ENST00000398686.4;ENST00000398705.2;ENST00000398686.4	5'UTR;5'UTR;1stExon;1stExon	-0.07 ; 0.24	-0.12 ; 0.22	0.04
cg02416510	chr8	54791763				-1.23 ; 0.29	-1.13 ; 0.27	0.04
cg23475371	chr21	31311842	GRIK1;GRIK1;GRIK1;GRIK1;GRIK1;GRIK1;GRIK1;GRIK1;GRIK1;GRIK1;GRIK1;GRIK1;GRIK1	ENST00000327783.4;ENST00000389125.3;ENST00000399913.1;ENST00000399907.1;ENST00000399914.1;ENST00000472429.1;ENST00000327783.4;ENST00000389125.3;ENST00000399913.1;ENST00000535441.1;ENST00000399907.1;ENST00000399914.1;ENST00000472429.1	1stExon;1stExon;1stExon;1stExon;1stExon;1stExon;5'UTR;5'UTR;5'UTR;TSS200;5'UTR;5'UTR;3'UTR	-1.31 ; 0.2	-1.18 ; 0.24	0.04
cg24546155	chr18	44786426				-0.78 ; 0.3	-0.61 ; 0.18	0.04
cg14615784	chr5	94955756	GPR150	ENST00000380007.2	TSS200	-3.23 ; 0.43	-3.1 ; 0.36	0.04
cg21899596	chr4	57522493	HOPX;HOPX;HOPX;HOPX;HOPX;HOPX;HOPX;HOPX;HOPX;HOPX;HOPX;HOPX	ENST00000503639.2;ENST00000514890.1;ENST00000381255.3;ENST00000317745.7;ENST00000555760.1;ENST00000556614.1;ENST00000503639.2;ENST00000381255.3;ENST00000556376.1;ENST00000506661.1;ENST00000509435.1;ENST00000337881.7	1stExon;5'UTR;5'UTR;5'UTR;5'UTR;5'UTR;5'UTR;1stExon;5'UTR;5'UTR;5'UTR;5'UTR	-1.06 ; 0.39	-0.66 ; 0.36	0.04
cg27361370	chr3	157813327				-0.92 ; 0.29	-0.6 ; 0.24	0.04
cg04323427	chr1	34642899	AC115286.1;C1orf94;C1orf94	ENST00000408126.1;ENST00000488417.1;ENST00000373374.3	TSS1500;TSS1500;5'UTR	-1.36 ; 0.24	-1.29 ; 0.28	0.04
cg07892422	chr12	54333323	HOXC13;HOXC-AS5;HOXC-AS5	ENST00000243056.3;ENST00000512916.2;ENST00000512916.2	1stExon;1stExon;3'UTR	0.29 ; 0.27	0.4 ; 0.23	0.04
cg00554858	chr5	95991891				2.53 ; 0.53	2.49 ; 0.25	0.04
cg11751645	chr11	56947754	LRRC55	ENST00000497933.1	TSS1500	-2.08 ; 0.45	-1.37 ; 0.36	0.04
cg24974454	chr11	74442061	CHRDL2;CHRDL2;CHRDL2;CHRDL2;CHRDL2;CHRDL2;CHRDL2;CHRDL2	ENST00000534159.1;ENST00000393519.2;ENST00000263671.5;ENST00000376332.3;ENST00000263671.5;ENST00000376332.3;ENST00000534159.1;ENST00000393519.2	1stExon;1stExon;1stExon;1stExon;5'UTR;5'UTR;3'UTR;5'UTR	-1.35 ; 0.27	-1.24 ; 0.22	0.04
cg22762492	chr5	3591171				-0.79 ; 0.4	-0.46 ; 0.46	0.04
cg11444278	chr13	28365587	GSX1	ENST00000302945.2	TSS1500	-1.55 ; 0.34	-1.39 ; 0.26	0.04
cg18358723	chr5	87955618				-0.62 ; 0.26	-0.46 ; 0.29	0.04
cg12538950	chr11	74022910	RP11-632K5.3;P4HA3;P4HA3	ENST00000502071.2;ENST00000427714.2;ENST00000331597.4	5'UTR;TSS1500;TSS1500	0.85 ; 0.19	0.9 ; 0.14	0.04
cg14791413	chr12	129338870				0.05 ; 0.14	0.12 ; 0.22	0.04
cg23989821	chr14	60952405	C14orf39	ENST00000321731.3	5'UTR	-0.99 ; 0.59	-0.62 ; 0.42	0.04
cg20587394	chr12	54332209	HOXC13;HOXC-AS5	ENST00000243056.3;ENST00000512916.2	TSS1500;3'UTR	-0.88 ; 0.22	-0.84 ; 0.14	0.04
cg23231420	chr1	77334177	ST6GALNAC5;ST6GALNAC5;ST6GALNAC5	ENST00000496845.1;ENST00000477717.1;ENST00000438953.2	5'UTR;ExonBnd;5'UTR	-1.12 ; 0.26	-1.01 ; 0.36	0.04
cg19672997	chr14	48144369	MDGA2;MDGA2	ENST00000439988.2;ENST00000399232.2	TSS1500;TSS1500	0.04 ; 0.32	0.12 ; 0.26	0.04
cg19643252	chr7	151264653				3.09 ; 0.36	3.59 ; 0.38	0.04
cg26897150	chr17	57642763	DHX40;DHX40	ENST00000425628.2;ENST00000251241.3	TSS1500;TSS200	-0.23 ; 0.15	-0.17 ; 0.15	0.04
cg03511041	chr20	61808126	RP5-963E22.4	ENST00000423020.1	3'UTR	-0.91 ; 0.28	-0.75 ; 0.21	0.04
cg04188862	chr15	88801474	RP11-356B18.2;NTRK3	ENST00000569588.1;ENST00000394480.1	5'UTR;TSS1500	1.26 ; 0.21	1.32 ; 0.3	0.04
cg25859441	chr4	21953738	RP11-17E2.2	ENST00000510705.2	5'UTR	3.13 ; 0.48	3.16 ; 0.32	0.04
cg20188017	chr6	134026410				-1.1 ; 0.45	-0.93 ; 0.25	0.04
cg03504245	chr8	50822168	SNTG1;SNTG1	ENST00000518864.1;ENST00000520697.1	TSS200;TSS1500	-0.72 ; 0.3	-0.6 ; 0.22	0.04
cg02840331	chr20	21086763	LINC00237	ENST00000420705.1	3'UTR	-1.06 ; 0.29	-0.97 ; 0.21	0.04
cg00500705	chr12	114029659				-1.77 ; 0.3	-1.55 ; 0.28	0.04
cg01628509	chr20	62106712				-0.72 ; 0.17	-0.61 ; 0.08	0.04
cg08312626	chr6	27534137				-1.1 ; 0.38	-0.93 ; 0.26	0.04
cg04445871	chr3	137480750				-0.99 ; 0.14	-0.88 ; 0.24	0.04
cg00553149	chr7	99775558	STAG3;GPC2;STAG3;STAG3;STAG3;STAG3;STAG3;STAG3;STAG3	ENST00000426455.1;ENST00000292377.2;ENST00000394018.2;ENST00000394018.2;ENST00000339784.4;ENST00000339784.4;ENST00000317296.5;ENST00000317296.5;ENST00000379577.2	5'UTR;TSS1500;1stExon;5'UTR;1stExon;5'UTR;1stExon;5'UTR;5'UTR	0.04 ; 0.48	0.2 ; 0.25	0.04
cg08605326	chr17	50237401	CA10;CA10;CA10;CA10	ENST00000451037.2;ENST00000285273.4;ENST00000570565.1;ENST00000442502.2	TSS1500;TSS1500;TSS200;TSS200	-0.35 ; 0.37	-0.02 ; 0.34	0.04
cg06724305	chr1	50887944	DMRTA2;DMRTA2	ENST00000404795.3;ENST00000418121.1	5'UTR;TSS1500	-0.99 ; 0.12	-0.88 ; 0.17	0.04
cg01369750	chr8	688018	ERICH1;ERICH1	ENST00000518277.1;ENST00000518277.1	1stExon;3'UTR	-1.39 ; 0.27	-1.18 ; 0.33	0.04
cg18655384	chr14	62583787	RP11-355I22.6;RP11-355I22.3;RP11-355I22.3;RP11-355I22.2	ENST00000553426.1;ENST00000334389.4;ENST00000555518.1;ENST00000554252.1	5'UTR;TSS1500;TSS1500;3'UTR	-0.87 ; 0.17	-0.67 ; 0.23	0.04
cg14546153	chr20	57090315	APCDD1L;APCDD1L;RP5-907D15.2	ENST00000439429.1;ENST00000371149.3;ENST00000427140.1	TSS1500;TSS1500;TSS200	-1.46 ; 0.26	-1.36 ; 0.21	0.04
cg22492943	chr13	108868076	LIG4;LIG4;LIG4	ENST00000405925.1;ENST00000356922.3;ENST00000442234.1	5'UTR;TSS1500;TSS200	-4.09 ; 0.1	-3.95 ; 0.17	0.04
cg06558502	chr19	57610699				-0.37 ; 0.2	-0.3 ; 0.18	0.04
cg26153631	chr12	54379056	HOXC-AS3;HOXC-AS3;HOXC10;HOXC-AS3;HOXC-AS3;HOXC10	ENST00000513165.1;ENST00000509870.1;ENST00000303460.4;ENST00000514702.1;ENST00000567780.1;ENST00000511575.1	TSS1500;TSS1500;1stExon;3'UTR;TSS1500;TSS1500	-0.58 ; 0.21	-0.49 ; 0.22	0.04
cg19335327	chr19	57351642	PEG3;ZIM2;PEG3;ZIM2;PEG3;PEG3;PEG3	ENST00000560429.1;ENST00000558257.1;ENST00000292074.9;ENST00000391708.3;ENST00000560101.1;ENST00000326441.7;ENST00000423103.2	5'UTR;5'UTR;5'UTR;5'UTR;3'UTR;5'UTR;5'UTR	1.17 ; 0.25	1.18 ; 0.18	0.04
cg20084504	chr13	28369514				-0.52 ; 0.29	-0.35 ; 0.23	0.04
cg07681728	chr3	186857593	RPL39L;RPL39L;RPL39L	ENST00000455270.1;ENST00000296277.4;ENST00000433055.1	TSS1500;TSS1500;5'UTR	-5.34 ; 0.89	-4.74 ; 0.91	0.04
cg02125910	chr5	140479983	PCDHB3	ENST00000231130.2	TSS1500	-0.76 ; 0.22	-0.71 ; 0.18	0.04
cg01798261	chr20	21378495	NKX2-4;RP11-227D2.3;NKX2-4;RP11-227D2.3;RP11-227D2.3	ENST00000351817.4;ENST00000419666.2;ENST00000351817.4;ENST00000552439.1;ENST00000552439.1	1stExon;TSS1500;5'UTR;1stExon;5'UTR	-0.13 ; 0.21	-0.01 ; 0.21	0.04
cg01337813	chr7	127808512				-1.8 ; 0.31	-1.65 ; 0.23	0.04
cg00347369	chr8	80523320	STMN2;STMN2;STMN2;STMN2;STMN2	ENST00000518491.1;ENST00000220876.6;ENST00000220876.6;ENST00000414622.2;ENST00000518111.1	TSS1500;5'UTR;1stExon;TSS200;TSS200	-1.8 ; 0.21	-1.68 ; 0.16	0.04
cg15509361	chr7	19183325	AC003986.5	ENST00000452700.1	TSS1500	-2.37 ; 0.3	-2.2 ; 0.32	0.04
cg01763090	chr15	31775406	OTUD7A	ENST00000307050.4	3'UTR	-1.23 ; 0.32	-0.96 ; 0.24	0.04
cg17862113	chr11	17743282	MYOD1	ENST00000250003.3	3'UTR	-0.33 ; 0.2	-0.16 ; 0.22	0.04
cg19555331	chr4	147561900				-0.98 ; 0.28	-0.9 ; 0.39	0.04
cg08102508	chr3	13115168	IQSEC1	ENST00000435445.1	TSS1500	-1.03 ; 0.34	-0.92 ; 0.27	0.04
cg00594011	chr4	107956556	DKK2;DKK2	ENST00000285311.3;ENST00000513208.1	1stExon;5'UTR	-1.89 ; 0.37	-1.73 ; 0.24	0.04
cg27316393	chr6	152128675	ESR1;ESR1;ESR1;ESR1;ESR1;ESR1;ESR1;ESR1;ESR1	ENST00000338799.5;ENST00000456483.2;ENST00000347491.5;ENST00000431590.2;ENST00000443427.1;ENST00000206249.3;ENST00000406599.1;ENST00000431219.2;ENST00000440973.1	5'UTR;5'UTR;TSS1500;TSS1500;5'UTR;TSS200;TSS200;5'UTR;5'UTR	-2.44 ; 0.37	-2.26 ; 0.43	0.04
cg02925039	chr12	43945213				-0.23 ; 0.19	-0.16 ; 0.1	0.04
cg05768922	chr11	124791389				-0.73 ; 0.19	-0.59 ; 0.28	0.04
cg02416536	chr12	98577192	RP11-690J15.1	ENST00000548344.1	3'UTR	0.12 ; 0.29	0.07 ; 0.2	0.04
cg04754315	chr4	57522801	HOPX;HOPX;HOPX;HOPX;HOPX;HOPX;HOPX;HOPX;HOPX;HOPX	ENST00000514890.1;ENST00000381255.3;ENST00000317745.7;ENST00000555760.1;ENST00000556614.1;ENST00000503639.2;ENST00000556376.1;ENST00000506661.1;ENST00000509435.1;ENST00000337881.7	TSS200;TSS200;TSS200;TSS200;TSS200;TSS200;5'UTR;5'UTR;5'UTR;5'UTR	-2.27 ; 0.36	-1.85 ; 0.23	0.04
cg20941110	chr15	83953819	BNC1;RP11-382A20.4	ENST00000345382.2;ENST00000565495.1	TSS1500;5'UTR	-1.42 ; 0.32	-1.22 ; 0.26	0.04
cg01891252	chr1	50881219				-0.96 ; 0.32	-0.87 ; 0.28	0.04
cg22199118	chr8	69350927	C8orf34;C8orf34;C8orf34	ENST00000337103.4;ENST00000337103.4;ENST00000349492.3	5'UTR;1stExon;5'UTR	-0.94 ; 0.42	-1.08 ; 0.24	0.04
cg00728890	chr4	42153081				-1.39 ; 0.32	-1.28 ; 0.35	0.04
cg09048251	chr5	77253974				-0.44 ; 0.23	-0.25 ; 0.21	0.04
cg08274637	chr13	51417923	DLEU7;DLEU7;DLEU7;DLEU7;DLEU7;DLEU7-AS1	ENST00000400393.3;ENST00000335465.6;ENST00000335465.6;ENST00000400393.3;ENST00000504404.1;ENST00000413510.1	1stExon;1stExon;5'UTR;5'UTR;TSS200;5'UTR	0.89 ; 0.32	1.09 ; 0.36	0.04
cg20415809	chr2	182321855	ITGA4;ITGA4;ITGA4;ITGA4;ITGA4	ENST00000478440.1;ENST00000425522.1;ENST00000425522.1;ENST00000339307.4;ENST00000397033.2	TSS1500;5'UTR;1stExon;TSS200;TSS200	-2.46 ; 0.48	-2.07 ; 0.54	0.04
cg23358933	chr12	113917079	RP11-82C23.2	ENST00000551357.1	5'UTR	-2 ; 0.29	-1.94 ; 0.3	0.04
cg16291276	chr1	208084071	CD34;CD34	ENST00000537704.1;ENST00000367037.4	5'UTR;5'UTR	0.12 ; 0.41	0.21 ; 0.31	0.04
cg08131100	chr7	149411652	KRBA1	ENST00000255992.10	TSS1500	-3.07 ; 0.87	-3.01 ; 0.95	0.04
cg15000841	chr11	64815642	NAALADL1;NAALADL1;NAALADL1	ENST00000358658.3;ENST00000526799.1;ENST00000528884.1	ExonBnd;5'UTR;5'UTR	-1.45 ; 0.36	-1.2 ; 0.26	0.04
cg12114834	chr11	122848518				-0.84 ; 0.34	-0.77 ; 0.33	0.04
cg11751806	chr12	43945680	ADAMTS20	ENST00000389420.3	1stExon	-1.21 ; 0.24	-1.07 ; 0.38	0.04
cg04379738	chr14	50155174	POLE2;POLE2;POLE2;POLE2	ENST00000216367.5;ENST00000556584.1;ENST00000554396.1;ENST00000539565.2	TSS200;TSS1500;TSS1500;TSS200	-1.03 ; 0.23	-0.85 ; 0.23	0.04
cg26949694	chr11	27742060	BDNF;BDNF;BDNF;BDNF;BDNF;RP11-587D21.4	ENST00000532997.1;ENST00000395981.3;ENST00000395978.3;ENST00000395981.3;ENST00000525950.1;ENST00000530663.1	TSS1500;1stExon;1stExon;5'UTR;5'UTR;3'UTR	-0.85 ; 0.18	-0.7 ; 0.24	0.04
cg10755235	chr14	60974039				-1.51 ; 0.4	-1.32 ; 0.45	0.04
cg00902823	chr17	71162349	SSTR2	ENST00000357585.1	5'UTR	-2.35 ; 0.22	-2.23 ; 0.25	0.04
cg08165221	chr2	5833017	SOX11;AC107057.2	ENST00000322002.3;ENST00000458264.1	1stExon;TSS1500	-0.93 ; 0.21	-0.86 ; 0.26	0.04
cg19492047	chr2	217236040	MARCH4;MARCH4	ENST00000273067.4;ENST00000273067.4	1stExon;5'UTR	-1.98 ; 0.3	-1.77 ; 0.42	0.04
cg17078116	chr8	24772344	NEFM;NEFM;NEFM;NEFM;NEFM	ENST00000221166.5;ENST00000518131.1;ENST00000521540.1;ENST00000433454.2;ENST00000521540.1	1stExon;1stExon;1stExon;TSS200;5'UTR	0.25 ; 0.22	0.3 ; 0.17	0.04
cg02858118	chr3	48694018				-2.47 ; 0.74	-1.82 ; 0.75	0.04
cg14478163	chr5	79866319	ANKRD34B	ENST00000338682.3	TSS200	-2.49 ; 0.32	-2.41 ; 0.32	0.04
cg00092518	chr13	50070550	PHF11;PHF11;PHF11	ENST00000488958.1;ENST00000357596.3;ENST00000357596.3	TSS1500;1stExon;5'UTR	0.62 ; 0.74	0.9 ; 0.31	0.04
cg00736523	chr9	32783202	TMEM215	ENST00000342743.5	TSS1500	-0.85 ; 0.22	-0.76 ; 0.21	0.04
cg18664869	chr5	140625004	PCDHB15	ENST00000231173.3	TSS200	-1 ; 0.23	-0.94 ; 0.36	0.04
cg19756097	chr2	99797439	MRPL30;MRPL30;MITD1;MRPL30;C2orf15;MRPL30	ENST00000409145.1;ENST00000465432.1;ENST00000289359.2;ENST00000338148.3;ENST00000512183.2;ENST00000410042.1	TSS1500;TSS1500;1stExon;TSS200;TSS200;5'UTR	-7.34 ; 0.98	-7.68 ; 0.63	0.04
cg09515947	chr16	62070005	CDH8;CDH8	ENST00000299345.5;ENST00000299345.5	1stExon;5'UTR	-1.09 ; 0.4	-1.01 ; 0.38	0.04
cg01625087	chr6	101841008				-0.83 ; 0.23	-0.69 ; 0.25	0.04
cg19355079	chr19	23253218				-0.6 ; 0.37	-0.4 ; 0.31	0.04
cg18731327	chr3	147114352				-0.8 ; 0.19	-0.64 ; 0.2	0.04
cg21982455	chr5	2757976				-1.02 ; 0.28	-0.92 ; 0.3	0.04
cg14461582	chr10	102895708	RP11-108L7.11	ENST00000441069.1	3'UTR	-0.88 ; 0.35	-0.66 ; 0.22	0.04
cg14561071	chr8	30769215				-1.58 ; 0.41	-1.5 ; 0.26	0.04
cg24871714	chr19	37095466	ZNF382;ZNF382;ZNF382;ZNF382	ENST00000423582.1;ENST00000460670.1;ENST00000292928.2;ENST00000439428.1	TSS1500;TSS1500;TSS1500;TSS1500	-0.22 ; 0.45	-0.07 ; 0.37	0.04
cg08572734	chr12	133485298	RP11-46H11.5	ENST00000536932.1	3'UTR	-3.95 ; 0.88	-3.82 ; 0.51	0.04
cg07167946	chr5	1878205				-2.77 ; 0.39	-2.41 ; 0.34	0.04
cg11273478	chr15	27019265	GABRB3;GABRB3;GABRB3	ENST00000311550.5;ENST00000299267.4;ENST00000557641.1	TSS1500;TSS1500;3'UTR	-1.32 ; 0.29	-1.15 ; 0.29	0.04
cg06522054	chr18	11752538	GNAL;GNAL	ENST00000423027.2;ENST00000540217.1	1stExon;5'UTR	-1.59 ; 0.24	-1.36 ; 0.41	0.04
cg14643892	chr12	64784070	RPS11P6	ENST00000535684.1	5'UTR	0.03 ; 0.28	0.24 ; 0.38	0.04
cg11294513	chr19	58220295	ZNF154	ENST00000451275.1	3'UTR	0.61 ; 0.24	0.66 ; 0.21	0.04
cg16052975	chr17	15821016				-0.4 ; 0.32	-0.1 ; 0.44	0.04
cg09650880	chr3	44041136				-1 ; 0.61	-0.57 ; 0.49	0.04
cg18984724	chr2	220299604	SPEG;SPEG;SPEG	ENST00000265327.5;ENST00000312358.7;ENST00000312358.7	TSS200;5'UTR;1stExon	-0.07 ; 0.22	0 ; 0.15	0.04
cg14614211	chr10	28034247	MKX;MKX;RP11-360I20.2	ENST00000419761.1;ENST00000375790.4;ENST00000419777.1	5'UTR;5'UTR;5'UTR	-0.52 ; 0.15	-0.44 ; 0.13	0.04
cg08850461	chr5	87990082	CTC-467M3.3;CTC-467M3.1	ENST00000508719.1;ENST00000510274.1	TSS1500;5'UTR	-0.2 ; 0.32	-0.19 ; 0.36	0.04
cg17580798	chr7	130132199	MEST;MEST;MEST	ENST00000341441.4;ENST00000378576.4;ENST00000393187.1	5'UTR;5'UTR;5'UTR	1.91 ; 0.23	2.25 ; 0.33	0.04
cg23316253	chr10	8076277				-1.04 ; 0.26	-0.84 ; 0.28	0.04
cg17286640	chr4	55991202				-2.06 ; 0.18	-2.11 ; 0.59	0.04
cg13260012	chr11	43603788				-1.69 ; 0.23	-1.47 ; 0.23	0.04
cg19598293	chr7	117854765	ANKRD7;ANKRD7	ENST00000477532.1;ENST00000477532.1	1stExon;5'UTR	-1.41 ; 0.41	-1.24 ; 0.38	0.04
cg20457732	chr1	71172486	RP5-952N6.1	ENST00000419450.1	5'UTR	-0.57 ; 0.47	-0.54 ; 0.36	0.04
cg27088150	chr3	62353894	RP11-204J18.3;RP11-204J18.3	ENST00000490916.1;ENST00000495542.1	3'UTR;3'UTR	-1.95 ; 0.3	-1.82 ; 0.2	0.04
cg25024074	chr2	182322501	ITGA4;ITGA4;ITGA4;ITGA4	ENST00000478440.1;ENST00000425522.1;ENST00000339307.4;ENST00000397033.2	TSS1500;1stExon;1stExon;1stExon	-2.75 ; 0.99	-2.27 ; 0.94	0.04
cg03975797	chr5	100238977	ST8SIA4;ST8SIA4	ENST00000451528.2;ENST00000231461.4	TSS200;TSS200	-4.09 ; 0.6	-3.92 ; 0.65	0.04
cg17105014	chr2	127413363	GYPC;GYPC;GYPC;GYPC	ENST00000356887.7;ENST00000409836.3;ENST00000464053.1;ENST00000259254.4	TSS1500;TSS1500;TSS1500;TSS200	0.73 ; 0.18	0.85 ; 0.16	0.04
cg25514273	chr13	70681804	KLHL1;KLHL1;ATXN8OS;KLHL1;ATXN8OS;ATXN8OS	ENST00000545028.1;ENST00000377844.4;ENST00000414504.1;ENST00000545028.1;ENST00000424524.1;ENST00000414504.1	1stExon;1stExon;1stExon;5'UTR;TSS1500;5'UTR	0.13 ; 0.3	0.36 ; 0.27	0.04
cg17206583	chr7	100809985	VGF;VGF	ENST00000448792.2;ENST00000249330.2	TSS1500;TSS1500	-2.34 ; 0.15	-2.22 ; 0.19	0.04
cg26255807	chr10	43857904				-3.52 ; 0.35	-3.33 ; 0.29	0.04
cg11324957	chr15	53086857				-1.26 ; 0.41	-1.05 ; 0.38	0.04
cg04840702	chr4	174422626				1.77 ; 0.24	1.92 ; 0.2	0.04
cg27031837	chr18	13868824				-2.47 ; 0.42	-2.14 ; 0.32	0.04
cg03506489	chr11	30038788	KCNA4;KCNA4	ENST00000526518.1;ENST00000328224.6	TSS1500;TSS1500	-0.78 ; 0.39	-0.6 ; 0.32	0.04
cg14164099	chr15	95870475	CTD-2536I1.1;CTD-2536I1.1	ENST00000508732.2;ENST00000556899.1	TSS200;TSS200	0.53 ; 0.29	0.78 ; 0.26	0.04
cg23688411	chr12	120907854	DYNLL1;DYNLL1;SRSF9;DYNLL1;DYNLL1	ENST00000392509.2;ENST00000548342.1;ENST00000229390.3;ENST00000392509.2;ENST00000548342.1	1stExon;1stExon;TSS1500;5'UTR;5'UTR	-1.56 ; 0.35	-1.44 ; 0.21	0.04
cg02638458	chr7	155301811	AC008060.5;CNPY1;CNPY1;CNPY1	ENST00000415333.1;ENST00000406197.1;ENST00000406197.1;ENST00000321736.5	TSS1500;ExonBnd;5'UTR;5'UTR	-2.4 ; 0.62	-1.83 ; 0.31	0.04
cg10102762	chr8	57025881	MOS	ENST00000311923.1	1stExon	-1.52 ; 0.3	-1.34 ; 0.27	0.04
cg09820378	chr5	140207488	PCDHA6;PCDHA6	ENST00000529310.1;ENST00000527624.1	TSS200;TSS200	1.41 ; 0.34	1.51 ; 0.33	0.04
cg27621576	chr6	166667211				-2.55 ; 0.75	-1.99 ; 0.33	0.04
cg22324567	chr8	25899434	EBF2	ENST00000408929.3	TSS1500	-0.68 ; 0.39	-0.48 ; 0.33	0.04
cg10292376	chr12	52995070	KRT72;KRT72;KRT72;KRT72;RP11-641A6.2	ENST00000398066.3;ENST00000398066.3;ENST00000537672.2;ENST00000293745.2;ENST00000551089.1	5'UTR;1stExon;1stExon;1stExon;TSS200	-0.14 ; 0.19	-0.03 ; 0.1	0.04
cg13846270	chr13	51417929	DLEU7;DLEU7;DLEU7;DLEU7;DLEU7;DLEU7-AS1	ENST00000400393.3;ENST00000335465.6;ENST00000335465.6;ENST00000400393.3;ENST00000504404.1;ENST00000413510.1	1stExon;1stExon;5'UTR;5'UTR;TSS200;5'UTR	0.4 ; 0.34	0.47 ; 0.29	0.04
cg13893543	chr1	224805631				-1.26 ; 0.24	-1.08 ; 0.24	0.04
cg04560456	chr6	105405068	LIN28B;LIN28B	ENST00000345080.4;ENST00000345080.4	5'UTR;1stExon	-0.81 ; 0.43	-0.94 ; 0.21	0.04
cg18215217	chr13	84456410	SLITRK1;SLITRK1	ENST00000377084.2;ENST00000377084.2	1stExon;5'UTR	-2.34 ; 0.38	-2.24 ; 0.4	0.04
cg14308375	chr4	111545119	PITX2	ENST00000306732.3	TSS1500	-1.65 ; 0.19	-1.33 ; 0.15	0.04
cg09238992	chr10	23484228				-1.47 ; 0.26	-1.26 ; 0.18	0.04
cg19846389	chr17	39722264	KRT9	ENST00000246662.4	3'UTR	-1.43 ; 0.22	-1.32 ; 0.13	0.04
cg22399133	chr2	208989248	CRYGD	ENST00000264376.4	TSS200	1.45 ; 0.35	1.68 ; 0.35	0.04
cg08157672	chr2	68547141	CNRIP1;CNRIP1;CNRIP1;CNRIP1;CNRIP1	ENST00000409559.3;ENST00000481714.1;ENST00000409862.1;ENST00000263655.3;ENST00000481714.1	TSS1500;1stExon;TSS200;TSS200;3'UTR	-4.19 ; 0.85	-3.96 ; 0.6	0.04
cg06970510	chr12	52401448				-0.37 ; 0.22	-0.18 ; 0.3	0.04
cg16996144	chr1	67217950	TCTEX1D1	ENST00000282670.2	TSS200	-1.29 ; 0.31	-1.19 ; 0.26	0.04
cg11605903	chr6	78176622				-0.36 ; 0.34	-0.3 ; 0.4	0.04
cg01227537	chr3	147127012	ZIC1	ENST00000282928.4	TSS200	0.21 ; 0.55	0.52 ; 0.23	0.04
cg15120754	chr2	145275322	ZEB2-AS1;ZEB2;ZEB2;ZEB2;ZEB2;ZEB2;ZEB2	ENST00000427278.2;ENST00000409487.2;ENST00000465070.1;ENST00000392860.3;ENST00000558170.1;ENST00000539609.2;ENST00000303660.3	TSS1500;TSS200;3'UTR;5'UTR;5'UTR;5'UTR;5'UTR	-1.55 ; 0.52	-1.23 ; 0.36	0.04
cg22976218	chr2	182544321	NEUROD1;NEUROD1;CERKL	ENST00000496876.1;ENST00000295108.3;ENST00000479558.1	3'UTR;5'UTR;3'UTR	-0.78 ; 0.36	-0.56 ; 0.39	0.04
cg04543233	chr20	21689105	PAX1	ENST00000460221.1	5'UTR	-2.58 ; 0.2	-2.49 ; 0.18	0.04
cg07152216	chr3	147141219	ZIC1	ENST00000474034.1	5'UTR	-0.29 ; 0.44	-0.18 ; 0.39	0.04
cg23692620	chr19	19971862				-0.44 ; 0.23	-0.35 ; 0.27	0.04
cg12089570	chr19	9473715	ZNF177;ZNF177;ZNF177;ZNF177	ENST00000343499.3;ENST00000343499.3;ENST00000541595.1;ENST00000446085.2	1stExon;5'UTR;5'UTR;5'UTR	-0.49 ; 0.24	-0.41 ; 0.25	0.04
cg11461030	chr1	46932239	LINC00505	ENST00000455247.1	5'UTR	-4.86 ; 0.26	-4.51 ; 0.23	0.04
cg20779964	chr20	54580070	CBLN4;CBLN4	ENST00000064571.2;ENST00000064571.2	1stExon;5'UTR	0.4 ; 0.27	0.46 ; 0.21	0.04
cg14496450	chr17	77178924	RBFOX3;RBFOX3	ENST00000415831.1;ENST00000453134.2	5'UTR;5'UTR	-1.71 ; 0.57	-1.55 ; 0.36	0.04
cg06323023	chr6	27841352	HIST1H3I;HIST1H4L	ENST00000328488.2;ENST00000355981.2	TSS1500;TSS200	-3.99 ; 0.42	-3.77 ; 0.49	0.03
cg04090392	chr15	83952774	BNC1;BNC1;RP11-382A20.4	ENST00000569704.1;ENST00000541809.1;ENST00000565495.1	TSS1500;TSS1500;5'UTR	-0.34 ; 0.29	-0.2 ; 0.31	0.03
cg21643086	chr6	27243037				-1.05 ; 0.43	-0.84 ; 0.34	0.03
cg02745912	chr7	142494204	TRBJ2-3;TRBJ2-4;TRBJ2-5;TRBJ2-6;TRBJ2-7;TRBJ2-2;TRBJ2-2P	ENST00000390415.1;ENST00000390416.1;ENST00000390417.1;ENST00000390418.1;ENST00000390419.1;ENST00000390413.1;ENST00000390414.1	TSS1500;TSS1500;TSS1500;TSS1500;TSS1500;TSS200;TSS200	-1 ; 0.3	-0.85 ; 0.24	0.03
cg10056132	chr10	50887731	C10orf53;C10orf53;C10orf53;C10orf53	ENST00000374113.3;ENST00000374113.3;ENST00000374111.3;ENST00000374111.3	5'UTR;1stExon;5'UTR;1stExon	-0.78 ; 0.27	-0.53 ; 0.2	0.03
cg17514701	chr12	71314752	PTPRR	ENST00000283228.2	TSS200	-1.7 ; 0.13	-1.64 ; 0.14	0.03
cg16415058	chr10	108923781	SORCS1;SORCS1	ENST00000344440.6;ENST00000263054.5	1stExon;1stExon	-0.95 ; 0.19	-0.87 ; 0.13	0.03
cg04562217	chr3	79815718	ROBO1	ENST00000464233.1	5'UTR	-0.86 ; 0.29	-0.7 ; 0.18	0.03
cg05847784	chr12	108237749	RP11-554D14.6	ENST00000547452.1	3'UTR	-2.16 ; 0.34	-2.08 ; 0.35	0.03
cg14979301	chr5	42994123				-0.89 ; 0.61	-0.81 ; 0.61	0.03
cg24304249	chr1	181455181	CACNA1E	ENST00000367567.4	5'UTR	-3.94 ; 0.31	-3.68 ; 0.37	0.03
cg05872614	chr16	55365815	RP11-26L20.4;RP11-26L20.3	ENST00000573934.1;ENST00000558730.2	TSS1500;3'UTR	-0.59 ; 0.16	-0.51 ; 0.11	0.03
cg01796044	chr16	30941664				2.69 ; 0.18	2.84 ; 0.17	0.03
cg19037454	chr4	165305238	MARCH1;MARCH1;MARCH1	ENST00000508725.1;ENST00000514618.1;ENST00000503008.1	TSS1500;TSS200;TSS200	-1.91 ; 0.42	-1.67 ; 0.23	0.03
cg09233651	chr12	114838567	TBX5;TBX5	ENST00000448888.2;ENST00000552726.1	5'UTR;3'UTR	-1.8 ; 0.5	-1.5 ; 0.33	0.03
cg12989934	chr5	170108187	CTC-265N9.1;CTC-265N9.1;KCNIP1	ENST00000523591.1;ENST00000523591.1;ENST00000520740.1	1stExon;3'UTR;5'UTR	-1.51 ; 0.37	-1.38 ; 0.31	0.03
cg12993715	chr3	147140847	ZIC1	ENST00000474034.1	5'UTR	-1.57 ; 0.53	-1.49 ; 0.38	0.03
cg02582957	chr2	182547955	AC013733.3;AC013733.3	ENST00000440371.1;ENST00000440371.1	1stExon;5'UTR	-1.26 ; 0.21	-1.1 ; 0.23	0.03
cg17475110	chr7	1709263				-1.4 ; 0.2	-1.32 ; 0.19	0.03
cg27338480	chr7	130131885	MEST;MEST;MEST;MEST;MEST	ENST00000341441.4;ENST00000378576.4;ENST00000393187.1;ENST00000223215.4;ENST00000437945.1	5'UTR;5'UTR;5'UTR;TSS200;TSS200	1.76 ; 0.2	2.05 ; 0.26	0.03
cg26348995	chr17	80345367				1.02 ; 0.36	1.07 ; 0.39	0.03
cg04223424	chr5	42994776				-2.37 ; 0.5	-2.06 ; 0.44	0.03
cg14349667	chr4	81189706	FGF5;FGF5	ENST00000503413.1;ENST00000503413.1	1stExon;5'UTR	-0.78 ; 0.28	-0.63 ; 0.49	0.03
cg08782481	chr6	27839916	HIST1H3I	ENST00000328488.2	1stExon	-0.92 ; 0.31	-0.76 ; 0.18	0.03
cg16085531	chr16	54322938				-0.37 ; 0.17	-0.27 ; 0.13	0.03
cg07060233	chr20	44687092	SLC12A5;SLC12A5	ENST00000243964.3;ENST00000454036.1	3'UTR;3'UTR	-0.5 ; 0.45	-0.08 ; 0.25	0.03
cg22234080	chr22	29876942	NEFH;NEFH	ENST00000328842.5;ENST00000310624.6	1stExon;1stExon	-0.2 ; 0.19	-0.12 ; 0.19	0.03
cg17928883	chr5	2038528				-0.55 ; 0.37	-0.52 ; 0.42	0.03
cg23300659	chr7	136553822	CHRM2;CHRM2;AC009264.1;CHRM2	ENST00000480591.1;ENST00000401861.1;ENST00000439694.1;ENST00000445907.2	TSS200;TSS200;3'UTR;5'UTR	-1.82 ; 0.42	-1.71 ; 0.46	0.03
cg07797421	chr1	154833700	KCNN3;KCNN3	ENST00000361147.4;ENST00000358505.2	TSS1500;5'UTR	0.22 ; 0.12	0.33 ; 0.08	0.03
cg00445518	chr19	45888783				-0.25 ; 0.2	0.08 ; 0.32	0.03
cg01083633	chr10	44162781	ZNF32-AS3	ENST00000458063.1	5'UTR	-1.25 ; 0.5	-0.96 ; 0.42	0.03
cg00181834	chr10	23463015				-0.63 ; 0.24	-0.63 ; 0.19	0.03
cg01843020	chr15	76629771				-3.31 ; 0.25	-3.09 ; 0.27	0.03
cg01497613	chr17	48041301				-1.2 ; 0.2	-1.11 ; 0.21	0.03
cg00864530	chr14	38371922	LINC00517	ENST00000554257.1	TSS1500	1.01 ; 0.41	0.91 ; 0.19	0.03
cg12001304	chr2	229045020				0.06 ; 0.28	0.11 ; 0.42	0.03
cg21159778	chr9	117266918	DFNB31;DFNB31;DFNB31;DFNB31	ENST00000265134.6;ENST00000362057.3;ENST00000374057.3;ENST00000480518.1	TSS1500;1stExon;1stExon;TSS1500	-0.75 ; 0.25	-0.29 ; 0.2	0.03
cg06704518	chr8	11565530	GATA4;GATA4;GATA4;GATA4;GATA4;GATA4	ENST00000335135.4;ENST00000532059.1;ENST00000259090.6;ENST00000259090.6;ENST00000528712.1;ENST00000532977.1	5'UTR;TSS1500;5'UTR;1stExon;5'UTR;5'UTR	-1.39 ; 0.38	-1.24 ; 0.18	0.03
cg06166809	chr5	94956900	GPR150	ENST00000380007.2	1stExon	-1.56 ; 0.25	-1.04 ; 0.31	0.03
cg00007644	chr11	20623259				-1.65 ; 0.3	-1.5 ; 0.21	0.03
cg25975621	chr1	217311177	ESRRG;ESRRG	ENST00000493603.1;ENST00000366940.2	TSS200;TSS200	-1.28 ; 0.33	-1.32 ; 0.39	0.03
cg04102163	chr4	41881185				0.85 ; 0.18	1.03 ; 0.23	0.03
cg27304406	chr15	83953690	BNC1;BNC1;RP11-382A20.4	ENST00000541809.1;ENST00000345382.2;ENST00000565495.1	TSS1500;TSS1500;5'UTR	-2.1 ; 0.36	-1.81 ; 0.46	0.03
cg10253847	chr6	28227085	NKAPL;ZKSCAN4	ENST00000343684.3;ENST00000423974.2	TSS200;TSS200	-0.51 ; 0.34	-0.19 ; 0.35	0.03
cg04003850	chr3	192126165	FGF12;FGF12	ENST00000454309.2;ENST00000454309.2	1stExon;5'UTR	-2.15 ; 0.44	-2.12 ; 0.46	0.03
cg03446636	chr1	63784592				0.34 ; 0.2	0.56 ; 0.31	0.03
cg11866674	chr7	22589544				-2.38 ; 0.34	-2.14 ; 0.35	0.03
cg23839136	chr7	70597599	WBSCR17;WBSCR17	ENST00000333538.5;ENST00000333538.5	5'UTR;1stExon	-0.2 ; 0.23	-0.14 ; 0.32	0.03
cg08431563	chr1	77334207	ST6GALNAC5;ST6GALNAC5	ENST00000496845.1;ENST00000438953.2	5'UTR;5'UTR	-1.5 ; 0.31	-1.43 ; 0.48	0.03
cg03478497	chr18	31021003	C18orf34;C18orf34;C18orf34	ENST00000403303.1;ENST00000383096.3;ENST00000300227.8	TSS1500;TSS1500;TSS1500	-0.83 ; 0.18	-0.7 ; 0.11	0.03
cg22841772	chr6	27559939				-0.98 ; 0.28	-0.77 ; 0.27	0.03
cg08863953	chr10	22542444				-0.58 ; 0.23	-0.4 ; 0.24	0.03
cg08044789	chr14	65414550	RAB15;RAB15;RAB15	ENST00000267512.5;ENST00000533601.2;ENST00000436278.2	3'UTR;3'UTR;3'UTR	-0.15 ; 0.14	-0.03 ; 0.08	0.03
cg13397057	chr16	62070246	CDH8;CDH8	ENST00000299345.5;ENST00000299345.5	1stExon;5'UTR	-0.66 ; 0.3	-0.6 ; 0.18	0.03
cg14424407	chr17	36734838				-0.15 ; 0.23	-0.1 ; 0.21	0.03
cg06989930	chr11	20181879	DBX1;DBX1;DBX1	ENST00000524983.2;ENST00000227256.3;ENST00000524983.2	1stExon;TSS200;5'UTR	-0.73 ; 0.54	-0.49 ; 0.29	0.03
cg26660002	chr2	154729763	GALNT13	ENST00000392825.3	5'UTR	-1.42 ; 0.52	-1.22 ; 0.21	0.03
cg18081940	chr1	154475173	TDRD10;TDRD10;TDRD10;SHE	ENST00000368480.3;ENST00000368482.4;ENST00000368482.4;ENST00000304760.2	TSS1500;1stExon;5'UTR;TSS1500	-0.69 ; 0.42	-0.49 ; 0.39	0.03
cg20172795	chr6	127441199	RSPO3;RP11-73O6.4	ENST00000485757.1;ENST00000563385.1	5'UTR;5'UTR	-2.7 ; 0.36	-2.49 ; 0.16	0.03
cg27131891	chr6	27513414				-0.41 ; 0.27	-0.49 ; 0.29	0.03
cg02573472	chr5	76940356				0.39 ; 0.2	0.54 ; 0.17	0.03
cg03347018	chr8	72756882	MSC;RP11-383H13.1;RP11-383H13.1;RP11-383H13.1	ENST00000325509.4;ENST00000524152.1;ENST00000521467.1;ENST00000457356.4	TSS200;5'UTR;5'UTR;5'UTR	-1.71 ; 0.32	-1.5 ; 0.38	0.03
cg01560873	chr5	3116792				-0.55 ; 0.43	-0.33 ; 0.29	0.03
cg16446783	chr11	18193360	MRGPRX4	ENST00000314254.3	TSS1500	0.37 ; 0.22	0.41 ; 0.14	0.03
cg17003736	chr3	147111308	ZIC4	ENST00000472749.2	TSS1500	-0.71 ; 0.32	-0.54 ; 0.31	0.03
cg12220691	chr19	41641742				-1.41 ; 0.38	-1.25 ; 0.39	0.03
cg01922936	chr5	100239017	ST8SIA4;ST8SIA4	ENST00000451528.2;ENST00000231461.4	TSS200;TSS200	-3.8 ; 0.46	-3.71 ; 0.46	0.03
cg18451114	chr1	38511677	POU3F1;RP5-884C9.2;RP5-884C9.2	ENST00000373012.2;ENST00000432922.1;ENST00000428151.1	1stExon;TSS1500;TSS1500	-2.53 ; 0.55	-2.2 ; 0.46	0.03
cg26551913	chr10	102508286	PAX2	ENST00000370294.4	5'UTR	-1.74 ; 0.41	-1.77 ; 0.3	0.03
cg14627089	chr19	57149630				-0.56 ; 0.28	-0.43 ; 0.25	0.03
cg01009664	chr3	129693613	TRH;TRH;TRH;TRH	ENST00000302649.3;ENST00000302649.3;ENST00000507066.1;ENST00000507066.1	1stExon;5'UTR;1stExon;5'UTR	-0.66 ; 0.42	-0.69 ; 0.48	0.03
cg10748355	chr3	62861796	CADPS;CADPS;CADPS;CADPS;CADPS	ENST00000490353.2;ENST00000283269.9;ENST00000357948.3;ENST00000383710.4;ENST00000383709.4	TSS1500;TSS1500;TSS1500;TSS1500;TSS1500	-1.06 ; 0.27	-0.94 ; 0.27	0.03
cg14448169	chr7	120968904	WNT16;WNT16	ENST00000414945.2;ENST00000222462.2	TSS1500;TSS200	-1.16 ; 0.5	-0.93 ; 0.3	0.03
cg09393254	chr6	100442118	MCHR2;MCHR2;MCHR2;RP11-14I4.3;RP11-14I4.3;RP11-14I4.3	ENST00000369212.1;ENST00000281806.2;ENST00000445970.1;ENST00000443234.1;ENST00000430122.1;ENST00000452482.1	TSS1500;TSS200;TSS200;5'UTR;5'UTR;5'UTR	-0.14 ; 0.27	0.03 ; 0.25	0.03
cg07087859	chr20	62102803				-1.9 ; 0.32	-1.82 ; 0.25	0.03
cg12668399	chr3	141516458				-1.28 ; 0.3	-0.88 ; 0.42	0.03
cg11326255	chr19	3786583	MATK	ENST00000395040.1	TSS200	-1.03 ; 0.59	-0.76 ; 0.25	0.03
cg20405893	chr10	50822158	CHAT;CHAT;CHAT;CHAT;CHAT;CHAT;CHAT	ENST00000455728.2;ENST00000337653.2;ENST00000466590.1;ENST00000339797.1;ENST00000395559.2;ENST00000395562.2;ENST00000466590.1	TSS1500;5'UTR;1stExon;5'UTR;5'UTR;5'UTR;5'UTR	-1.44 ; 0.4	-1.15 ; 0.28	0.03
cg18495191	chr6	167200499				-0.53 ; 0.35	-0.78 ; 0.25	0.03
cg22300957	chr4	41748857	RP11-227F19.1	ENST00000508038.1	TSS1500	-0.89 ; 0.26	-0.76 ; 0.3	0.03
cg22370006	chr6	154360344	OPRM1;OPRM1;OPRM1;OPRM1;OPRM1;OPRM1	ENST00000452687.2;ENST00000229768.5;ENST00000360422.4;ENST00000428397.2;ENST00000523520.1;ENST00000520708.1	TSS1500;TSS1500;TSS200;TSS200;TSS200;5'UTR	-1.03 ; 0.29	-0.94 ; 0.16	0.03
cg18954388	chr11	20621495				-0.95 ; 0.17	-0.8 ; 0.11	0.03
cg12153542	chr20	30063129	DEFB124;REM1;REM1	ENST00000481595.1;ENST00000201979.2;ENST00000201979.2	3'UTR;1stExon;5'UTR	-2.13 ; 0.4	-1.95 ; 0.33	0.03
cg11731596	chr17	15821130				-0.24 ; 0.27	-0.04 ; 0.33	0.03
cg19568591	chr2	183731599	FRZB;FRZB	ENST00000295113.4;ENST00000295113.4	1stExon;5'UTR	-3.21 ; 0.25	-2.93 ; 0.65	0.03
cg23697278	chr4	175750510	ADAM29;GLRA3;GLRA3	ENST00000507652.1;ENST00000340217.5;ENST00000274093.3	TSS1500;TSS200;TSS200	-2.15 ; 0.54	-1.96 ; 0.33	0.03
cg23497016	chr2	66666684	MEIS1-AS2;MEIS1-AS1;MEIS1;MEIS1-AS2;MEIS1;MEIS1	ENST00000458376.1;ENST00000421204.1;ENST00000402908.2;ENST00000439433.1;ENST00000495021.2;ENST00000495021.2	3'UTR;3'UTR;TSS1500;3'UTR;5'UTR;1stExon	-0.3 ; 0.46	-0.27 ; 0.23	0.03
cg09706751	chr16	57207217	FAM192A	ENST00000566077.1	5'UTR	3.43 ; 0.19	3.49 ; 0.25	0.03
cg19505136	chr3	239506	CHL1-AS2;CHL1-AS2;CHL1;CHL1;CHL1;CHL1	ENST00000444879.1;ENST00000452919.1;ENST00000489224.1;ENST00000256509.2;ENST00000397491.2;ENST00000489224.1	TSS1500;TSS1500;1stExon;5'UTR;5'UTR;5'UTR	1.04 ; 0.52	1.26 ; 0.41	0.03
cg12398124	chr2	154727907	GALNT13	ENST00000392825.3	TSS1500	-1.13 ; 0.43	-0.94 ; 0.26	0.03
cg26365690	chr6	142410061	NMBR;RP11-137J7.2	ENST00000258042.1;ENST00000454401.1	TSS200;5'UTR	-2.04 ; 0.42	-1.85 ; 0.32	0.03
cg19609242	chr5	38845762	CTD-2127H9.1;OSMR;OSMR	ENST00000512519.1;ENST00000274276.3;ENST00000502536.1	3'UTR;TSS1500;TSS200	-0.7 ; 0.41	-0.56 ; 0.31	0.03
cg19029181	chr3	147130536				0.79 ; 0.34	0.88 ; 0.36	0.03
cg06277657	chr7	137532374	DGKI;DGKI;DGKI	ENST00000453654.1;ENST00000540376.1;ENST00000446122.1	TSS1500;TSS1500;TSS1500	-0.85 ; 0.25	-0.72 ; 0.19	0.03
cg12530503	chr15	89911148	CTD-2335A18.1;MIR9-3;CTD-2335A18.1;CTD-2335A18.1;CTD-2335A18.1	ENST00000560663.1;ENST00000385084.1;ENST00000536780.2;ENST00000560008.1;ENST00000561327.1	TSS1500;TSS200;5'UTR;5'UTR;5'UTR	-0.15 ; 0.22	0.03 ; 0.18	0.03
cg20632573	chr11	20621341				-1.37 ; 0.2	-1.23 ; 0.21	0.03
cg26426348	chr2	96657403	ANKRD36C	ENST00000456556.1	1stExon	-2.23 ; 0.23	-1.88 ; 0.23	0.03
cg21554723	chr19	46438944	NOVA2	ENST00000263257.4	3'UTR	-0.43 ; 0.22	-0.54 ; 0.09	0.03
cg00806461	chr3	194408071	FAM43A	ENST00000329759.4	1stExon	-1.87 ; 0.55	-1.47 ; 0.6	0.03
cg02065387	chr5	161274307	GABRA1;GABRA1;GABRA1;GABRA1;GABRA1	ENST00000428797.2;ENST00000393943.4;ENST00000437025.2;ENST00000023897.6;ENST00000023897.6	TSS1500;TSS1500;TSS1500;1stExon;5'UTR	-2.64 ; 0.4	-2.5 ; 0.3	0.03
cg22840780	chr13	58207650	PCDH17	ENST00000377918.3	1stExon	-1.77 ; 0.36	-1.7 ; 0.35	0.03
cg15412759	chr6	50683213				-0.17 ; 0.27	-0.02 ; 0.29	0.03
cg24228040	chr22	50496857				-1.87 ; 0.6	-1.59 ; 0.44	0.03
cg17906786	chr13	37247708	SERTM1	ENST00000315190.3	TSS1500	-1.44 ; 0.24	-1.29 ; 0.2	0.03
cg19597382	chr4	147559423	POU4F2	ENST00000281321.3	TSS1500	-0.82 ; 0.45	-0.63 ; 0.34	0.03
cg10624665	chr17	42636570	FZD2;FZD2	ENST00000541149.1;ENST00000315323.3	1stExon;1stExon	-0.44 ; 0.2	-0.38 ; 0.18	0.03
cg01064265	chr16	55363058	RP11-26L20.3	ENST00000558730.2	3'UTR	-3.16 ; 0.51	-2.83 ; 0.53	0.03
cg04162059	chr12	64784177	C12orf56;C12orf56;RPS11P6	ENST00000433716.1;ENST00000333722.5;ENST00000535684.1	1stExon;1stExon;5'UTR	-1.42 ; 0.24	-1.12 ; 0.27	0.03
cg00548268	chr7	98245830	NPTX2	ENST00000265634.3	TSS1500	0.02 ; 0.21	0.23 ; 0.24	0.03
cg03478969	chr5	79866431	ANKRD34B	ENST00000338682.3	TSS200	-2.53 ; 0.31	-2.35 ; 0.17	0.03
cg25512936	chr3	44041103				-1.17 ; 0.14	-1.02 ; 0.16	0.03
cg23185829	chr6	85482946				-2.27 ; 0.46	-2.01 ; 0.41	0.03
cg22235018	chr6	50692150	TFAP2D	ENST00000492804.1	5'UTR	-0.62 ; 0.43	-0.34 ; 0.29	0.03
cg01133433	chr8	50822195	SNTG1;SNTG1	ENST00000518864.1;ENST00000520697.1	TSS200;TSS1500	-1.89 ; 0.23	-1.88 ; 0.34	0.03
cg16181396	chr3	147126206	ZIC1	ENST00000282928.4	TSS1500	-0.54 ; 0.27	-0.37 ; 0.3	0.03
cg23792314	chr12	25056243	BCAT1;BCAT1;BCAT1	ENST00000538118.1;ENST00000544418.1;ENST00000539282.1	TSS1500;TSS1500;TSS1500	-0.02 ; 0.37	0.14 ; 0.34	0.03
cg09509179	chr10	91598023	RP11-248C1.2	ENST00000448963.1	5'UTR	-0.4 ; 0.22	-0.37 ; 0.32	0.03
cg03506028	chr7	35494689				1.16 ; 0.32	1.33 ; 0.24	0.03
cg23409403	chr5	135701184	TRPC7;TRPC7;TRPC7	ENST00000513104.1;ENST00000513104.1;ENST00000355180.3	1stExon;5'UTR;TSS200	-0.66 ; 0.25	-0.63 ; 0.2	0.03
cg09481404	chr15	53087316				-0.44 ; 0.4	-0.38 ; 0.49	0.03
cg03932441	chr10	102415297				-2.44 ; 0.37	-2.3 ; 0.26	0.03
cg07099161	chr18	56935937	RAX;RAX	ENST00000334889.3;ENST00000256852.7	3'UTR;3'UTR	-1.47 ; 0.32	-1.31 ; 0.29	0.03
cg10271763	chr15	25068763	SNRPN	ENST00000400098.1	TSS200	1.63 ; 0.16	1.74 ; 0.19	0.03
cg03362215	chr6	78176806				-0.17 ; 0.22	-0.02 ; 0.25	0.03
cg10129041	chr2	129494526				-1.53 ; 0.4	-1.54 ; 0.3	0.03
cg00379648	chr12	106979451	RFX4	ENST00000539967.2	TSS200	-1.56 ; 0.51	-1.42 ; 0.39	0.03
cg26931202	chr7	117854634	ANKRD7	ENST00000477532.1	TSS200	-1.46 ; 0.39	-1.36 ; 0.42	0.03
cg07791803	chr8	34343944				-0.78 ; 0.37	-0.7 ; 0.29	0.03
cg27046936	chr1	78956847	PTGFR;PTGFR;PTGFR	ENST00000370757.3;ENST00000370757.3;ENST00000370758.1	1stExon;5'UTR;5'UTR	-0.26 ; 0.25	-0.04 ; 0.29	0.03
cg14984684	chr15	79382708	RASGRF1;RASGRF1	ENST00000558480.2;ENST00000419573.3	1stExon;1stExon	-1.78 ; 0.37	-1.5 ; 0.29	0.03
cg14096353	chr10	102504236	PAX2	ENST00000361791.3	TSS1500	-3.36 ; 0.41	-3.3 ; 0.3	0.03
cg23710218	chr8	72756656	MSC;MSC;RP11-383H13.1;MSC;RP11-383H13.1;RP11-383H13.1;RP11-383H13.1;RP11-383H13.1	ENST00000518440.1;ENST00000325509.4;ENST00000457356.4;ENST00000325509.4;ENST00000537896.1;ENST00000524152.1;ENST00000521467.1;ENST00000457356.4	TSS1500;1stExon;1stExon;5'UTR;ExonBnd;5'UTR;5'UTR;5'UTR	-1.36 ; 0.32	-1.15 ; 0.21	0.03
cg13292042	chr4	111535334	RP11-380D23.2;RP11-380D23.2	ENST00000513690.1;ENST00000503456.1	3'UTR;3'UTR	-2.44 ; 0.42	-2.07 ; 0.2	0.03
cg15652723	chr4	111560494	PITX2	ENST00000354925.2	5'UTR	-1.67 ; 0.16	-1.53 ; 0.2	0.03
cg17305181	chr8	67090581	CRH;CRH	ENST00000276571.3;ENST00000276571.3	5'UTR;1stExon	-0.94 ; 0.34	-0.62 ; 0.2	0.03
cg08699655	chr17	78151784	CARD14;CARD14;CARD14	ENST00000573882.1;ENST00000344227.2;ENST00000570421.1	5'UTR;TSS1500;TSS1500	4.01 ; 0.45	3.77 ; 0.21	0.03
cg19369022	chr19	51111388				-0.8 ; 0.48	-0.62 ; 0.33	0.03
cg07138551	chr18	5196738				-1.61 ; 0.24	-1.48 ; 0.29	0.03
cg16235582	chr11	78673212				-0.33 ; 0.24	-0.2 ; 0.3	0.03
cg11525643	chr15	35046765	RP11-814P5.1;GJD2;GJD2	ENST00000503496.1;ENST00000290374.4;ENST00000290374.4	TSS1500;1stExon;5'UTR	-0.71 ; 0.42	-0.26 ; 0.5	0.03
cg20306837	chr11	105481988	GRIA4	ENST00000539249.1	5'UTR	-3.22 ; 0.48	-2.94 ; 0.25	0.03
cg26434048	chr7	45961569	IGFBP3;IGFBP3;IGFBP3;IGFBP3	ENST00000545032.1;ENST00000381083.4;ENST00000442142.2;ENST00000275521.5	TSS1500;TSS1500;TSS1500;TSS1500	-0.58 ; 0.39	-0.4 ; 0.28	0.03
cg20395967	chr20	26190347	MIR663A;RP3-410C9.1	ENST00000385250.1;ENST00000427348.1	TSS1500;TSS1500	0.21 ; 0.58	0.62 ; 0.59	0.03
cg05139788	chr6	50690647	TFAP2D	ENST00000492804.1	5'UTR	0.52 ; 0.25	0.63 ; 0.23	0.03
cg20168806	chr6	10382828				-1.98 ; 0.56	-2.08 ; 0.43	0.03
cg01019587	chr7	53286921				-0.36 ; 0.18	-0.21 ; 0.3	0.03
cg12337525	chr4	81185228				-0.99 ; 0.34	-0.82 ; 0.18	0.03
cg22325703	chr11	94134235	GPR83;GPR83	ENST00000539203.1;ENST00000243673.2	1stExon;1stExon	-1.77 ; 0.22	-1.7 ; 0.26	0.03
cg25162948	chr13	50070718	PHF11;PHF11	ENST00000488958.1;ENST00000357596.3	TSS1500;5'UTR	-0.97 ; 0.58	-0.69 ; 0.18	0.03
cg09123473	chr17	56234826				-2.77 ; 0.7	-2.52 ; 0.61	0.03
cg20884298	chr13	46190037	FAM194B	ENST00000298738.2	TSS200	-1 ; 0.16	-0.89 ; 0.14	0.03
cg05290058	chr11	2890551	KCNQ1DN	ENST00000441418.2	TSS1500	0.5 ; 0.38	0.78 ; 0.37	0.03
cg07829842	chr16	56228495	CTD-2050B12.2;GNAO1	ENST00000567381.1;ENST00000569295.1	TSS200;5'UTR	-2.8 ; 0.76	-2.84 ; 0.44	0.03
cg12921750	chr18	70535336	NETO1	ENST00000327305.5	TSS200	-1.3 ; 0.27	-1.22 ; 0.26	0.03
cg21185686	chr5	140810433	PCDHGA12	ENST00000252085.3	1stExon	0.32 ; 0.23	0.39 ; 0.3	0.03
cg11134052	chr14	61119625	SIX1;SIX1;SIX1	ENST00000555955.2;ENST00000553535.1;ENST00000555955.2	1stExon;5'UTR;5'UTR	-2.67 ; 0.33	-2.54 ; 0.34	0.03
cg17283453	chr19	9473880	ZNF177;ZNF177;ZNF177	ENST00000343499.3;ENST00000541595.1;ENST00000446085.2	5'UTR;5'UTR;5'UTR	-0.29 ; 0.29	-0.34 ; 0.24	0.03
cg02069715	chr15	27215962	GABRG3;GABRG3	ENST00000333743.6;ENST00000555083.1	TSS1500;TSS1500	0.72 ; 0.35	0.75 ; 0.25	0.03
cg07068870	chr8	109094331	RSPO2	ENST00000517939.1	TSS200	-1.96 ; 0.2	-1.81 ; 0.32	0.03
cg13338137	chr13	79169966	POU4F1-AS1;POU4F1-AS1	ENST00000560584.1;ENST00000444769.2	5'UTR;5'UTR	-2.61 ; 0.41	-2.31 ; 0.42	0.03
cg09042966	chr13	103840341				0.04 ; 0.32	0.22 ; 0.24	0.03
cg01751605	chr7	137028546	PTN;PTN;PTN	ENST00000348225.2;ENST00000393083.2;ENST00000348225.2	1stExon;TSS200;5'UTR	-2.61 ; 0.4	-2.51 ; 0.44	0.03
cg25567594	chr20	21683478				-0.84 ; 0.33	-0.76 ; 0.32	0.03
cg11902458	chr1	154842746	KCNN3;KCNN3;KCNN3	ENST00000271915.3;ENST00000271915.3;ENST00000539103.1	1stExon;5'UTR;TSS200	-1.9 ; 0.18	-1.7 ; 0.25	0.03
cg02566288	chr6	166667022				-2.6 ; 0.78	-1.99 ; 0.54	0.03
cg22449114	chr20	590243				-0.85 ; 0.21	-0.75 ; 0.17	0.03
cg22944499	chr2	207507163	AC010731.4;AC010731.4;AC010731.4	ENST00000453816.1;ENST00000543490.1;ENST00000543490.1	TSS1500;1stExon;5'UTR	-0.33 ; 0.26	-0.19 ; 0.27	0.03
cg12965599	chr3	147125924	ZIC4;ZIC4;ZIC1	ENST00000491672.1;ENST00000383075.3;ENST00000282928.4	TSS1500;TSS1500;TSS1500	-0.52 ; 0.23	-0.33 ; 0.26	0.03
cg21627409	chr5	140810106	PCDHGA12	ENST00000252085.3	TSS200	-0.05 ; 0.34	-0.04 ; 0.32	0.03
cg14793287	chr12	48578573	C12orf68;C12orf68	ENST00000316554.3;ENST00000316554.3	1stExon;3'UTR	-0.81 ; 0.21	-0.59 ; 0.15	0.03
cg02036261	chr14	57276057	OTX2;OTX2;OTX2	ENST00000555006.1;ENST00000339475.4;ENST00000554559.1	5'UTR;5'UTR;5'UTR	-0.66 ; 0.49	-0.43 ; 0.47	0.03
cg02841000	chr6	28642062				-0.92 ; 0.34	-0.69 ; 0.45	0.03
cg01744133	chr9	101018113	TBC1D2;TBC1D2;TBC1D2	ENST00000375066.5;ENST00000375064.1;ENST00000342112.5	TSS200;TSS1500;TSS1500	-5.3 ; 0.37	-5.26 ; 0.17	0.03
cg21597595	chr2	5506228				-1.6 ; 0.69	-1.45 ; 0.6	0.03
cg03886192	chr5	161495049	GABRG2;GABRG2;GABRG2;GABRG2;GABRG2	ENST00000356592.3;ENST00000414552.2;ENST00000361925.4;ENST00000393933.4;ENST00000393933.4	1stExon;1stExon;1stExon;1stExon;5'UTR	-0.26 ; 0.43	-0.02 ; 0.43	0.03
cg00182639	chr12	114841671	TBX5;TBX5;TBX5;TBX5;TBX5	ENST00000448888.2;ENST00000349716.5;ENST00000526441.1;ENST00000552726.1;ENST00000552726.1	5'UTR;5'UTR;1stExon;1stExon;3'UTR	-0.14 ; 0.17	-0.02 ; 0.24	0.03
cg05121480	chr3	187387601				-0.77 ; 0.27	-0.65 ; 0.31	0.03
cg17014785	chr1	173639135	ANKRD45	ENST00000333279.2	TSS200	-1.95 ; 0.45	-1.34 ; 0.55	0.03
cg04511041	chr5	140613869	PCDHB18	ENST00000526308.1	TSS200	-0.94 ; 0.28	-0.86 ; 0.35	0.03
cg27079680	chr5	150326190				-0.22 ; 0.18	-0.18 ; 0.28	0.03
cg01059449	chr18	44338099	ST8SIA5;ST8SIA5;ST8SIA5	ENST00000538168.1;ENST00000536490.1;ENST00000315087.5	TSS1500;TSS1500;TSS1500	-0.52 ; 0.33	-0.52 ; 0.17	0.03
cg00096810	chr5	178753432				-0.19 ; 0.14	0.08 ; 0.11	0.03
cg09267427	chr12	124953924	NCOR2	ENST00000404121.2	5'UTR	1.04 ; 0.41	1.19 ; 0.31	0.03
cg25200152	chr1	147790458				-0.08 ; 0.41	0.12 ; 0.62	0.03
cg18529845	chr2	31806042	SRD5A2;SRD5A2	ENST00000405650.1;ENST00000405650.1	1stExon;3'UTR	-0.41 ; 0.53	-0.29 ; 0.51	0.03
cg15523238	chr15	26108796	ATP10A;ATP10A	ENST00000553577.1;ENST00000356865.6	TSS1500;TSS1500	-0.59 ; 0.42	-0.32 ; 0.36	0.03
cg15867079	chr4	117847545				-0.45 ; 0.17	-0.3 ; 0.11	0.03
cg09774917	chr6	10417385	TFAP2A	ENST00000482890.1	TSS1500	-0.21 ; 0.22	-0.15 ; 0.23	0.03
cg20792062	chr12	5153288	KCNA5;KCNA5	ENST00000252321.3;ENST00000252321.3	5'UTR;1stExon	-0.74 ; 0.17	-0.73 ; 0.2	0.03
cg20720697	chr2	1858583				-1.69 ; 0.25	-1.49 ; 0.19	0.03
cg25787956	chr18	77548882				0.8 ; 0.17	0.96 ; 0.13	0.03
cg01614237	chr4	6660771				-2.68 ; 1.28	-1.01 ; 0.63	0.03
cg22300282	chr6	72130553	LINC00472	ENST00000426635.1	TSS200	-0.04 ; 0.5	0.3 ; 0.38	0.03
cg10689404	chr17	35300645	LHX1	ENST00000254457.4	3'UTR	0.41 ; 0.32	0.63 ; 0.34	0.03
cg23819679	chr1	150266488	MRPS21;MRPS21;MRPS21	ENST00000309092.7;ENST00000369084.5;ENST00000369084.5	5'UTR;5'UTR;1stExon	-1.54 ; 0.25	-1.72 ; 0.69	0.03
cg13379794	chr5	3590590				-1.79 ; 0.23	-1.56 ; 0.24	0.03
cg00439630	chr15	25915520				-2.39 ; 0.23	-2.43 ; 0.55	0.03
cg07715201	chr5	37840839	GDNF;GDNF;GDNF-AS1	ENST00000326524.2;ENST00000515058.1;ENST00000503382.2	TSS1500;TSS1500;5'UTR	-1.58 ; 0.29	-1.44 ; 0.27	0.03
cg13138187	chr5	176931315				2.92 ; 0.25	2.86 ; 0.12	0.03
cg09789636	chr1	248021163				-1.42 ; 0.33	-1.29 ; 0.38	0.03
cg21174746	chr5	11903296	CTNND2	ENST00000458100.2	5'UTR	-1.64 ; 0.34	-1.41 ; 0.28	0.03
cg16853982	chr1	236849389	ACTN2;ACTN2;ACTN2	ENST00000542672.1;ENST00000366578.4;ENST00000492634.1	TSS1500;TSS1500;TSS1500	0.48 ; 0.18	0.66 ; 0.23	0.03
cg00208504	chr4	140200520				-1.58 ; 0.32	-1.41 ; 0.19	0.03
cg00741624	chr14	93897389	UNC79;UNC79;UNC79;UNC79	ENST00000553484.1;ENST00000393151.2;ENST00000555664.1;ENST00000256339.4	1stExon;1stExon;1stExon;5'UTR	0.47 ; 0.24	0.53 ; 0.26	0.03
cg05923226	chr19	15121516	CCDC105;SLC1A6	ENST00000292574.2;ENST00000430939.2	TSS200;TSS200	0.73 ; 0.36	0.84 ; 0.2	0.03
cg18323768	chr8	24858943	CTD-2168K21.1	ENST00000522570.1	5'UTR	-2.2 ; 0.4	-2.01 ; 0.37	0.03
cg04919274	chr3	154146871	GPR149	ENST00000389740.2	1stExon	-0.87 ; 0.36	-0.76 ; 0.37	0.03
cg11060276	chr8	57359414	PENK;PENK;PENK;PENK;PENK;PENK;RP11-17A4.2	ENST00000523274.1;ENST00000314922.3;ENST00000518770.1;ENST00000539312.1;ENST00000451791.2;ENST00000523051.1;ENST00000518662.1	TSS1500;TSS1500;TSS200;TSS200;TSS200;TSS1500;5'UTR	-1.83 ; 0.35	-1.53 ; 0.37	0.03
cg08122885	chr7	39016050				-1.61 ; 0.29	-1.68 ; 0.2	0.03
cg25423752	chr5	178422415	GRM6;GRM6;GRM6	ENST00000519175.1;ENST00000517717.1;ENST00000231188.5	3'UTR;TSS200;TSS1500	-1.78 ; 0.34	-1.65 ; 0.4	0.03
cg22303045	chr6	100917022				-1.97 ; 0.29	-1.96 ; 0.29	0.03
cg02938414	chr4	174444166				-0.62 ; 0.12	-0.5 ; 0.19	0.03
cg19928294	chr6	102943909				-1.43 ; 0.3	-1.51 ; 0.22	0.03
cg19080839	chr7	150939592	SMARCD3	ENST00000477169.1	3'UTR	0.45 ; 0.27	0.53 ; 0.17	0.03
cg20610619	chr17	14212480				-0.61 ; 0.3	-0.67 ; 0.44	0.03
cg06014958	chr6	10425553	RP1-290I10.3	ENST00000420389.1	3'UTR	-1.66 ; 0.37	-1.53 ; 0.35	0.03
cg24122498	chr17	4648682	ZMYND15	ENST00000433935.1	ExonBnd	-0.11 ; 0.3	0.01 ; 0.31	0.03
cg02723856	chr15	53086726				-0.89 ; 0.25	-0.69 ; 0.31	0.03
cg14428146	chr8	23563925	RP11-175E9.1;NKX2-6;NKX2-6	ENST00000523874.1;ENST00000325017.3;ENST00000418222.1	TSS1500;1stExon;TSS200	-0.46 ; 0.44	-0.27 ; 0.55	0.03
cg10319512	chr2	145274874	ZEB2-AS1;ZEB2	ENST00000427278.2;ENST00000465070.1	TSS1500;3'UTR	-2.03 ; 0.53	-1.95 ; 0.43	0.03
cg24296626	chr13	25746012	FAM123A;FAM123A;FAM123A;FAM123A	ENST00000515384.1;ENST00000515384.1;ENST00000357816.2;ENST00000381853.3	1stExon;5'UTR;5'UTR;TSS200	-1.9 ; 0.32	-1.68 ; 0.33	0.03
cg04403809	chr20	44686493	SLC12A5;SLC12A5	ENST00000243964.3;ENST00000454036.1	3'UTR;3'UTR	-0.84 ; 0.25	-0.55 ; 0.21	0.03
cg20552282	chr20	21686728	PAX1;PAX1	ENST00000460221.1;ENST00000444366.2	5'UTR;TSS200	-1.66 ; 0.26	-1.57 ; 0.31	0.03
cg18146843	chr1	53099248	FAM159A;FAM159A;FAM159A	ENST00000517870.1;ENST00000401050.3;ENST00000401050.3	1stExon;1stExon;5'UTR	-1.17 ; 0.38	-0.93 ; 0.3	0.03
cg02362467	chr8	104513683	RP11-1C8.4;RP11-1C8.4	ENST00000523422.1;ENST00000523422.1	1stExon;3'UTR	-3.69 ; 0.5	-3.68 ; 0.65	0.03
cg27493010	chr12	126675667	RP4-765H13.1	ENST00000536505.1	TSS1500	0.11 ; 0.36	0.33 ; 0.31	0.03
cg24199400	chr3	113160430	WDR52;WDR52;WDR52	ENST00000295868.2;ENST00000295868.2;ENST00000393845.2	5'UTR;1stExon;TSS200	0.5 ; 0.3	0.71 ; 0.29	0.03
cg16202734	chr17	37321890				-0.02 ; 0.31	0.16 ; 0.3	0.03
cg18230771	chr15	89347176	ACAN;ACAN;ACAN	ENST00000439576.2;ENST00000558207.1;ENST00000559004.1	5'UTR;5'UTR;5'UTR	-1.91 ; 0.45	-1.79 ; 0.34	0.03
cg19899395	chr1	46959349				-0.53 ; 0.36	-0.39 ; 0.26	0.03
cg06583576	chr3	147073118	RP11-649A16.1	ENST00000473299.1	3'UTR	-1.36 ; 0.22	-1.33 ; 0.32	0.03
cg01141459	chr22	30476452	HORMAD2;HORMAD2;HORMAD2;CTA-85E5.10	ENST00000403975.1;ENST00000336726.6;ENST00000336726.6;ENST00000429350.1	TSS1500;1stExon;5'UTR;TSS1500	2.07 ; 0.22	2.33 ; 0.26	0.03
cg00169725	chr5	176543901				0.43 ; 0.17	0.52 ; 0.27	0.03
cg21286526	chr6	87646986	HTR1E;HTR1E	ENST00000369584.1;ENST00000305344.4	TSS1500;TSS200	-2.23 ; 0.28	-2.13 ; 0.31	0.03
cg10177394	chr6	10385126				-0.6 ; 0.29	-0.42 ; 0.3	0.03
cg10096645	chr18	24130851	KCTD1;KCTD1	ENST00000408011.2;ENST00000317932.6	TSS1500;5'UTR	-1.02 ; 0.31	-0.9 ; 0.09	0.03
cg15853125	chr21	32932267	TIAM1;TIAM1;AP000251.2;TIAM1	ENST00000469412.1;ENST00000286827.3;ENST00000433071.1;ENST00000469412.1	1stExon;TSS1500;5'UTR;3'UTR	-2.63 ; 0.61	-2.45 ; 0.44	0.03
cg03572772	chr5	140624869	PCDHB15	ENST00000231173.3	TSS1500	-0.84 ; 0.31	-0.65 ; 0.56	0.03
cg10141715	chr12	101603453	SLC5A8	ENST00000536262.2	1stExon	-0.39 ; 0.3	-0.23 ; 0.26	0.03
cg18267381	chr3	21792434	ZNF385D;ZNF385D;ZNF385D	ENST00000281523.2;ENST00000281523.2;ENST00000494118.1	1stExon;5'UTR;3'UTR	-0.45 ; 0.39	-0.36 ; 0.2	0.03
cg12355110	chr19	57617754				-0.1 ; 0.22	-0.06 ; 0.16	0.03
cg12671030	chr2	109647956				0.18 ; 0.34	0.34 ; 0.34	0.03
cg22861116	chr5	140762582	PCDHGA7	ENST00000518325.1	1stExon	0.42 ; 0.28	0.66 ; 0.19	0.03
cg23818621	chr8	4850551				-1.56 ; 0.34	-1.37 ; 0.32	0.03
cg03712816	chr18	76741157				-1.16 ; 0.32	-1.01 ; 0.4	0.03
cg11813455	chr6	152128515	ESR1;ESR1;ESR1;ESR1;ESR1;ESR1;ESR1;ESR1;ESR1;ESR1	ENST00000338799.5;ENST00000456483.2;ENST00000406599.1;ENST00000347491.5;ENST00000431590.2;ENST00000443427.1;ENST00000443427.1;ENST00000206249.3;ENST00000431219.2;ENST00000440973.1	5'UTR;5'UTR;TSS1500;TSS1500;TSS1500;1stExon;5'UTR;TSS200;5'UTR;5'UTR	-1.94 ; 0.22	-1.83 ; 0.28	0.03
cg24645221	chr8	57358928	RP11-17A4.2;PENK;PENK;PENK;PENK;PENK;PENK;RP11-17A4.2	ENST00000518662.1;ENST00000523274.1;ENST00000523051.1;ENST00000518770.1;ENST00000539312.1;ENST00000451791.2;ENST00000314922.3;ENST00000518662.1	1stExon;TSS1500;5'UTR;5'UTR;5'UTR;5'UTR;TSS1500;5'UTR	-1.19 ; 0.28	-1.03 ; 0.27	0.03
cg04123409	chr12	113841617	SDS;SDS;SDS;SDS	ENST00000446302.2;ENST00000257549.4;ENST00000446302.2;ENST00000257549.4	5'UTR;5'UTR;1stExon;1stExon	-1.17 ; 0.26	-1.07 ; 0.17	0.03
cg27332243	chr1	154842767	KCNN3;KCNN3	ENST00000539103.1;ENST00000271915.3	TSS200;TSS200	-2.99 ; 0.23	-2.68 ; 0.28	0.03
cg01215442	chr19	18980443	CERS1	ENST00000427170.2	3'UTR	-0.81 ; 0.19	-0.7 ; 0.18	0.03
cg10715092	chr20	26190354	MIR663A;RP3-410C9.1	ENST00000385250.1;ENST00000427348.1	TSS1500;TSS1500	0.7 ; 0.5	1.02 ; 0.51	0.03
cg12163935	chr2	227656057	IRS1	ENST00000305123.4	3'UTR	-2.89 ; 0.53	-2.75 ; 0.55	0.03
cg04894619	chr3	179754615	PEX5L;PEX5L;PEX5L;PEX5L;PEX5L;PEX5L;PEX5L;PEX5L;PEX5L	ENST00000465751.1;ENST00000467460.1;ENST00000472994.1;ENST00000485199.1;ENST00000465751.1;ENST00000467460.1;ENST00000472994.1;ENST00000485199.1;ENST00000263962.8	1stExon;1stExon;1stExon;1stExon;5'UTR;5'UTR;5'UTR;5'UTR;TSS200	-1.14 ; 0.25	-0.94 ; 0.37	0.03
cg02612397	chr6	125855124				0.59 ; 0.35	0.65 ; 0.15	0.03
cg19815340	chr3	27770391				-1.8 ; 0.21	-1.78 ; 0.09	0.03
cg08829877	chr22	19960832	ARVCF	ENST00000263207.3	ExonBnd	2.54 ; 0.18	2.62 ; 0.18	0.03
cg23097006	chr20	25063817	VSX1;VSX1	ENST00000429762.3;ENST00000424574.1	TSS1500;TSS1500	-2.21 ; 0.32	-1.96 ; 0.21	0.03
cg15467646	chr1	22141014				-3.91 ; 0.73	-3.36 ; 0.72	0.03
cg17020834	chr5	152870258	GRIA1;GRIA1;GRIA1;GRIA1;GRIA1;GRIA1;GRIA1;GRIA1;GRIA1;GRIA1;GRIA1;GRIA1	ENST00000521843.1;ENST00000285900.4;ENST00000285900.4;ENST00000544403.1;ENST00000544403.1;ENST00000340592.5;ENST00000518142.1;ENST00000518142.1;ENST00000537037.1;ENST00000537037.1;ENST00000448073.2;ENST00000518862.1	TSS1500;5'UTR;1stExon;1stExon;5'UTR;TSS200;5'UTR;1stExon;5'UTR;1stExon;TSS1500;5'UTR	-1.67 ; 0.3	-1.59 ; 0.15	0.03
cg19098763	chr1	50513661	ELAVL4	ENST00000448907.2	TSS200	-0.89 ; 0.35	-0.53 ; 0.47	0.03
cg17284779	chr10	50816917	CHAT;SLC18A3	ENST00000339797.1;ENST00000374115.3	TSS1500;TSS1500	-1.16 ; 0.25	-1.01 ; 0.19	0.03
cg20028827	chr13	79169823	POU4F1-AS1;POU4F1-AS1	ENST00000560584.1;ENST00000444769.2	5'UTR;5'UTR	-0.43 ; 0.26	-0.38 ; 0.29	0.03
cg17885226	chr6	105388731	LINC00577	ENST00000369123.3	TSS1500	1.07 ; 0.28	1.07 ; 0.34	0.03
cg07441272	chr3	186857475	RPL39L;RPL39L;RPL39L	ENST00000296277.4;ENST00000455270.1;ENST00000433055.1	TSS200;TSS1500;5'UTR	-3.46 ; 0.64	-3.29 ; 0.47	0.03
cg15820536	chr12	132195144	SFSWAP;SFSWAP;SFSWAP	ENST00000261674.4;ENST00000544623.1;ENST00000541286.1	TSS1500;TSS1500;TSS1500	-2.95 ; 0.24	-2.85 ; 0.18	0.03
cg07637213	chr10	50820604	SLC18A3;CHAT;SLC18A3;CHAT;CHAT	ENST00000374115.3;ENST00000395559.2;ENST00000374115.3;ENST00000466590.1;ENST00000339797.1	1stExon;TSS1500;3'UTR;TSS1500;5'UTR	-0.38 ; 0.19	-0.33 ; 0.12	0.03
cg19431448	chr15	79383385	RASGRF1;RASGRF1	ENST00000558480.2;ENST00000419573.3	TSS1500;TSS1500	-3.95 ; 0.66	-3.69 ; 0.42	0.03
cg26799209	chr8	72754953	RP11-383H13.1;RP11-383H13.1;MSC;RP11-383H13.1;RP11-383H13.1	ENST00000537896.1;ENST00000524152.1;ENST00000518440.1;ENST00000457356.4;ENST00000521467.1	TSS1500;TSS1500;3'UTR;TSS1500;5'UTR	-1.49 ; 0.45	-1.45 ; 0.33	0.03
cg02375320	chr2	38978881	GEMIN6;SRSF7;SRSF7;SRSF7;GEMIN6	ENST00000409011.1;ENST00000409276.1;ENST00000446327.2;ENST00000313117.6;ENST00000409011.1	1stExon;TSS1500;TSS1500;TSS1500;5'UTR	-0.81 ; 0.22	-0.61 ; 0.22	0.03
cg14606116	chr20	53092818	DOK5;DOK5	ENST00000491469.1;ENST00000395939.1	5'UTR;5'UTR	-2.36 ; 0.24	-2.15 ; 0.34	0.03
cg24101578	chr20	44880263	CDH22;CDH22;CDH22	ENST00000372262.3;ENST00000372262.3;ENST00000537909.1	1stExon;5'UTR;5'UTR	-0.71 ; 0.24	-0.61 ; 0.2	0.03
cg11497758	chr8	144567473	ZC3H3	ENST00000530603.1	3'UTR	1.99 ; 0.36	2.09 ; 0.19	0.03
cg00748494	chr13	23412343				-0.45 ; 0.74	0.27 ; 0.51	0.03
cg13265524	chr2	202484246	ALS2CR11;ALS2CR11;ALS2CR11	ENST00000439802.1;ENST00000286195.3;ENST00000450242.1	TSS1500;TSS1500;TSS1500	-0.44 ; 0.2	-0.33 ; 0.16	0.03
cg20039048	chr11	8305302				-1.92 ; 0.34	-1.68 ; 0.23	0.03
cg06983174	chr8	56433594	RP11-628E19.2	ENST00000522918.1	TSS200	-1.44 ; 0.3	-1.38 ; 0.37	0.03
cg26365110	chr10	31709144	ZEB1;ZEB1;ZEB1;ZEB1;ZEB1;ZEB1	ENST00000488625.2;ENST00000560196.1;ENST00000542879.1;ENST00000437844.2;ENST00000543514.1;ENST00000493835.1	5'UTR;5'UTR;5'UTR;5'UTR;5'UTR;5'UTR	3.51 ; 0.3	3.53 ; 0.53	0.03
cg01503065	chr4	155411806	DCHS2;DCHS2;DCHS2	ENST00000456341.2;ENST00000339452.1;ENST00000443500.1	1stExon;1stExon;1stExon	-0.79 ; 0.3	-0.6 ; 0.21	0.03
cg12110911	chr2	207506991	AC010731.4;AC010731.4	ENST00000453816.1;ENST00000543490.1	TSS1500;TSS200	-1.11 ; 0.34	-0.96 ; 0.35	0.03
cg26934062	chr11	125757419	HYLS1;HYLS1;HYLS1;HYLS1	ENST00000526028.1;ENST00000425380.2;ENST00000356438.3;ENST00000425380.2	TSS1500;1stExon;5'UTR;5'UTR	-2.11 ; 0.37	-2.31 ; 0.4	0.03
cg01777019	chr6	152128805	ESR1;ESR1;ESR1;ESR1;ESR1;ESR1;ESR1;ESR1;ESR1;ESR1;ESR1	ENST00000338799.5;ENST00000456483.2;ENST00000431590.2;ENST00000443427.1;ENST00000406599.1;ENST00000206249.3;ENST00000206249.3;ENST00000544394.1;ENST00000347491.5;ENST00000431219.2;ENST00000440973.1	5'UTR;5'UTR;TSS1500;5'UTR;TSS200;5'UTR;1stExon;TSS1500;TSS200;5'UTR;5'UTR	-3.23 ; 0.4	-2.99 ; 0.44	0.03
cg07743878	chr12	41583721				-1.84 ; 0.19	-1.73 ; 0.33	0.03
cg00807197	chr12	128822865				-0.44 ; 0.44	-0.39 ; 0.25	0.03
cg21801127	chr12	65672174	MSRB3;MSRB3;MSRB3;MSRB3	ENST00000355192.3;ENST00000538725.1;ENST00000540804.1;ENST00000535664.1	TSS1500;TSS1500;TSS1500;TSS1500	-1.04 ; 0.18	-0.89 ; 0.27	0.03
cg04278702	chr6	87647399	HTR1E;HTR1E;HTR1E	ENST00000305344.4;ENST00000369584.1;ENST00000305344.4	1stExon;TSS200;5'UTR	-1.73 ; 0.38	-1.6 ; 0.41	0.03
cg11827910	chr11	31825756	PAX6;PAX6	ENST00000533156.1;ENST00000464174.1	3'UTR;5'UTR	-1.14 ; 0.33	-0.81 ; 0.31	0.03
cg06929595	chr16	20085625	GPR139	ENST00000570682.1	TSS1500	-2.89 ; 0.25	-2.67 ; 0.37	0.03
cg00420722	chr4	83205792				-4.85 ; 0.29	-5.02 ; 0.2	0.03
cg24717325	chr6	28784509				-0.75 ; 0.26	-0.45 ; 0.29	0.03
cg00257047	chr2	88849457	AC104134.2	ENST00000413234.1	5'UTR	-1.63 ; 0.22	-1.39 ; 0.21	0.03
cg04485799	chr22	50438356				-0.1 ; 0.34	0.17 ; 0.35	0.03
cg03545548	chr3	167320581				1.14 ; 0.29	1.25 ; 0.2	0.03
cg10683646	chr4	42153195				-1.71 ; 0.33	-1.57 ; 0.36	0.03
cg19254119	chr19	9609422	ZNF560	ENST00000301480.3	TSS200	0.11 ; 0.42	0.13 ; 0.4	0.03
cg26210445	chr2	162273326	TBR1;TBR1;TBR1	ENST00000389554.3;ENST00000539334.1;ENST00000410035.1	1stExon;TSS1500;TSS1500	-0.66 ; 0.5	-0.67 ; 0.38	0.03
cg09478857	chr1	117664976	TRIM45;TRIM45;TRIM45;TRIM45;TRIM45	ENST00000369461.3;ENST00000369461.3;ENST00000256649.4;ENST00000369464.3;ENST00000485032.1	1stExon;5'UTR;TSS1500;TSS1500;TSS1500	-2.39 ; 0.3	-2.23 ; 0.38	0.03
cg14273116	chr4	107897				-0.75 ; 0.17	-0.66 ; 0.27	0.03
cg08260245	chr22	51016501	CHKB-CPT1B;CPT1B;CHKB-CPT1B;CPT1B;CPT1B;CPT1B;CPT1B	ENST00000453634.1;ENST00000434492.2;ENST00000452668.1;ENST00000312108.7;ENST00000395650.2;ENST00000440709.1;ENST00000405237.3	3'UTR;5'UTR;3'UTR;5'UTR;5'UTR;5'UTR;TSS200	2.08 ; 0.5	2.33 ; 0.19	0.03
cg22993706	chr8	75542856	RP11-730G20.1	ENST00000522127.1	3'UTR	1.34 ; 0.26	1.04 ; 0.24	0.03
cg13583272	chr17	739376	NXN;NXN	ENST00000537628.2;ENST00000577098.1	5'UTR;3'UTR	1.72 ; 0.22	1.81 ; 0.26	0.03
cg09780241	chr4	111535597	RP11-380D23.2;RP11-380D23.2	ENST00000513690.1;ENST00000503456.1	3'UTR;3'UTR	-1.69 ; 0.4	-1.59 ; 0.35	0.03
cg08447525	chr3	154146536	GPR149	ENST00000389740.2	1stExon	-0.8 ; 0.32	-0.71 ; 0.31	0.03
cg11708136	chr11	88799191	GRM5	ENST00000393294.3	TSS200	-1.48 ; 0.35	-1.2 ; 0.29	0.03
cg17560006	chr3	133969591	RYK;RYK	ENST00000296084.4;ENST00000427044.2	TSS200;5'UTR	-3.99 ; 0.34	-4.13 ; 0.2	0.03
cg02609848	chr10	1780184	ADARB2	ENST00000381312.1	TSS1500	-3.54 ; 0.53	-3.4 ; 0.31	0.03
cg21934311	chr17	56234897				-1.18 ; 0.32	-1.15 ; 0.19	0.03
cg19166302	chr3	122296613	PARP15;PARP15	ENST00000464300.2;ENST00000483793.1	1stExon;1stExon	-2.67 ; 0.35	-2.46 ; 0.39	0.03
cg14314744	chr6	100897445				-0.49 ; 0.33	-0.22 ; 0.18	0.03
cg04752299	chr10	8085558				-2.57 ; 0.25	-2.44 ; 0.28	0.03
cg11176990	chr2	39187533				-2.82 ; 0.49	-2.4 ; 0.65	0.03
cg21349625	chr12	113917449	RP11-82C23.2	ENST00000551357.1	5'UTR	-0.79 ; 0.21	-0.67 ; 0.18	0.03
cg02932669	chr13	102068258	NALCN;NALCN;NALCN	ENST00000251127.6;ENST00000376196.3;ENST00000470333.1	5'UTR;5'UTR;3'UTR	-1.51 ; 0.22	-1.37 ; 0.27	0.03
cg08755224	chr20	21001116				-0.52 ; 0.29	-0.4 ; 0.29	0.03
cg17592231	chr11	43604758				0.95 ; 0.19	1.08 ; 0.14	0.03
cg15089219	chr2	119915368	C1QL2	ENST00000272520.3	1stExon	-1.34 ; 0.36	-1.27 ; 0.23	0.03
cg26422458	chr1	79472452	ELTD1	ENST00000370742.3	TSS200	0.86 ; 0.22	1.04 ; 0.22	0.03
cg18486698	chr11	44332891	ALX4	ENST00000329255.3	TSS1500	-2.3 ; 0.28	-2.23 ; 0.32	0.03
cg07646791	chr6	166667648				-0.49 ; 0.46	-0.25 ; 0.18	0.03
cg02436616	chr16	87219779	C16orf95	ENST00000562840.1	3'UTR	1.6 ; 0.22	1.66 ; 0.15	0.03
cg05362548	chr8	11205166	AF131216.5;TDH;TDH	ENST00000525867.1;ENST00000534302.1;ENST00000534302.1	TSS200;1stExon;5'UTR	-2.76 ; 1.15	-2.12 ; 0.73	0.03
cg18882407	chr1	242161806	MAP1LC3C	ENST00000357246.3	ExonBnd	-1.11 ; 0.51	-0.88 ; 0.31	0.03
cg22108469	chr5	174158984				-0.87 ; 0.47	-0.69 ; 0.41	0.03
cg14843800	chr12	119419786	SRRM4	ENST00000267260.4	1stExon	-3.75 ; 0.73	-3.2 ; 0.36	0.03
cg18449120	chr2	5832882	SOX11;AC107057.2	ENST00000322002.3;ENST00000458264.1	1stExon;TSS1500	0.88 ; 0.37	0.98 ; 0.28	0.03
cg01158822	chr6	10415201	RP1-290I10.6;RP1-290I10.6;RP1-290I10.6;TFAP2A;TFAP2A;TFAP2A	ENST00000420777.1;ENST00000443546.1;ENST00000443546.1;ENST00000466073.1;ENST00000379604.2;ENST00000379613.3	5'UTR;1stExon;5'UTR;1stExon;1stExon;1stExon	-0.81 ; 0.22	-0.68 ; 0.15	0.03
cg21635854	chr11	20184350				-0.87 ; 0.35	-0.74 ; 0.33	0.03
cg22498251	chr7	19157710	TWIST1	ENST00000242261.5	TSS1500	-2.83 ; 0.34	-2.66 ; 0.31	0.03
cg26843324	chr12	113905115				-3.02 ; 0.59	-2.82 ; 0.37	0.03
cg09312254	chr12	112450979	TMEM116;ERP29;TMEM116;ERP29	ENST00000437003.2;ENST00000261735.3;ENST00000354825.3;ENST00000455836.1	TSS200;TSS200;TSS200;TSS200	-6.98 ; 0.76	-7.69 ; 0.46	0.03
cg08047907	chr1	169396858	C1orf114;C1orf114;C1orf114	ENST00000367805.3;ENST00000367806.3;ENST00000545005.1	TSS200;TSS1500;5'UTR	-1.65 ; 0.56	-1.46 ; 0.42	0.03
cg26544742	chr6	27533825				-1.03 ; 0.28	-0.99 ; 0.24	0.03
cg20128928	chr4	104640560	TACR3	ENST00000304883.2	1stExon	0.71 ; 0.21	0.79 ; 0.17	0.03
cg17859448	chr1	101703749	S1PR1;S1PR1;S1PR1	ENST00000305352.6;ENST00000424264.1;ENST00000475821.1	5'UTR;5'UTR;5'UTR	-1.43 ; 0.27	-1.37 ; 0.22	0.03
cg15908152	chr8	23605561	RP11-175E9.1	ENST00000523874.1	5'UTR	-1.54 ; 0.23	-1.38 ; 0.28	0.03
cg21511365	chr8	9763739				-2.11 ; 0.66	-1.73 ; 0.52	0.03
cg12196853	chr22	27496930				-2.28 ; 0.25	-2.29 ; 0.19	0.03
cg08770761	chr16	2563461	ATP6V0C;ATP6V0C;RP11-20I23.3;ATP6V0C;ATP6V0C;ATP6V0C	ENST00000568694.1;ENST00000330398.4;ENST00000569317.1;ENST00000568562.1;ENST00000562353.1;ENST00000565223.1	TSS1500;TSS1500;TSS1500;TSS1500;TSS1500;TSS1500	-0.54 ; 0.16	-0.51 ; 0.18	0.03
cg13445796	chr11	20181725	DBX1;DBX1	ENST00000227256.3;ENST00000524983.2	1stExon;1stExon	-0.07 ; 0.5	0.15 ; 0.38	0.03
cg21570702	chr11	71814692	snoU13;LAMTOR1;LAMTOR1;LAMTOR1;LAMTOR1	ENST00000459046.1;ENST00000538404.1;ENST00000535107.1;ENST00000545249.1;ENST00000278671.5	TSS1500;TSS1500;TSS1500;TSS1500;TSS1500	-0.63 ; 0.17	-0.56 ; 0.12	0.03
cg26241993	chr19	51487245	KLK7;KLK7;KLK7;KLK7	ENST00000336317.4;ENST00000391807.1;ENST00000336317.4;ENST00000304045.1	5'UTR;TSS200;1stExon;TSS200	0.26 ; 0.35	0.53 ; 0.2	0.03
cg18119192	chr8	11567691	GATA4	ENST00000528712.1	5'UTR	-1.44 ; 0.23	-1.21 ; 0.28	0.03
cg22071015	chr2	232794971				-1.08 ; 0.36	-1.12 ; 0.18	0.03
cg11124364	chr7	19812850	TMEM196;TMEM196;TMEM196;TMEM196;TMEM196;TMEM196	ENST00000405844.1;ENST00000405764.3;ENST00000405844.1;ENST00000405764.3;ENST00000493519.1;ENST00000422233.1	1stExon;1stExon;5'UTR;5'UTR;TSS200;5'UTR	-1.45 ; 0.41	-1.2 ; 0.4	0.02
cg04856858	chr2	236402015	AGAP1;AGAP1	ENST00000409457.1;ENST00000304032.7	TSS1500;TSS1500	-1.15 ; 0.24	-1.11 ; 0.25	0.02
cg07142201	chr11	109293216	C11orf87;RP11-708B6.2	ENST00000327419.6;ENST00000532929.1	5'UTR;3'UTR	-1.41 ; 0.34	-1.34 ; 0.29	0.02
cg00848392	chr6	31734401	SAPCD1-AS1;VWA7	ENST00000419679.1;ENST00000467576.1	TSS1500;3'UTR	-0.4 ; 0.23	-0.29 ; 0.24	0.02
cg08753297	chr6	56716612	RP11-472M19.2	ENST00000426453.1	5'UTR	-1.47 ; 0.23	-1.33 ; 0.18	0.02
cg20959460	chr5	77253544				0.88 ; 0.29	1.06 ; 0.28	0.02
cg03647724	chr16	10480289	ATF7IP2;ATF7IP2;ATF7IP2	ENST00000396559.1;ENST00000561932.1;ENST00000543967.1	5'UTR;5'UTR;5'UTR	-2.57 ; 0.46	-2.41 ; 0.47	0.02
cg06705930	chr11	31823191	PAX6	ENST00000464174.1	5'UTR	-0.08 ; 0.23	0.1 ; 0.16	0.02
cg27112666	chr6	100050791				-2 ; 0.43	-1.89 ; 0.28	0.02
cg21275135	chr6	99273679				-2.32 ; 0.19	-2.2 ; 0.27	0.02
cg05374654	chr11	94134666	GPR83;GPR83	ENST00000539203.1;ENST00000243673.2	TSS200;TSS200	-1.09 ; 0.16	-1.02 ; 0.26	0.02
cg17654660	chr5	176784965	RGS14;RGS14;RGS14;RGS14	ENST00000408923.3;ENST00000408923.3;ENST00000336477.4;ENST00000336477.4	5'UTR;1stExon;5'UTR;1stExon	-1.23 ; 0.27	-1.57 ; 0.25	0.02
cg14186937	chr11	101454765	RP11-748H22.1;TRPC6;TRPC6;TRPC6;TRPC6	ENST00000527374.1;ENST00000360497.4;ENST00000532133.1;ENST00000344327.3;ENST00000526713.1	TSS1500;TSS1500;TSS1500;TSS200;3'UTR	-1.45 ; 0.26	-1.29 ; 0.28	0.02
cg13200838	chr1	91194708				-1.59 ; 0.3	-1.51 ; 0.19	0.02
cg26836696	chr5	145722201	CTC-359M8.1	ENST00000515598.1	3'UTR	-1.49 ; 0.36	-1.46 ; 0.27	0.02
cg07660494	chr2	216966036	TMEM169;TMEM169;TMEM169	ENST00000406027.2;ENST00000454545.1;ENST00000295658.4	3'UTR;3'UTR;3'UTR	1.04 ; 0.19	1.07 ; 0.19	0.02
cg07315018	chr7	130131916	MEST;MEST;MEST;MEST;MEST	ENST00000341441.4;ENST00000378576.4;ENST00000393187.1;ENST00000223215.4;ENST00000437945.1	5'UTR;5'UTR;5'UTR;TSS200;TSS200	1.22 ; 0.12	1.46 ; 0.23	0.02
cg08175609	chr12	115134201				-0.13 ; 0.35	-0.2 ; 0.29	0.02
cg02339752	chr16	86549705				-0.5 ; 0.22	-0.4 ; 0.22	0.02
cg24292761	chr6	117584665				0.42 ; 0.22	0.49 ; 0.23	0.02
cg02994956	chr22	29876534	NEFH;NEFH	ENST00000328842.5;ENST00000310624.6	1stExon;1stExon	0.14 ; 0.15	0.27 ; 0.08	0.02
cg24680586	chr10	105036727	INA	ENST00000369849.4	TSS200	-2.24 ; 0.63	-1.85 ; 0.44	0.02
cg21317965	chr6	50803850				-0.84 ; 0.27	-0.63 ; 0.18	0.02
cg22796572	chr19	3880544	ATCAY;ATCAY	ENST00000357694.5;ENST00000398448.3	TSS200;TSS200	-1.29 ; 0.2	-1.3 ; 0.2	0.02
cg23893898	chr4	6247571				-0.15 ; 0.25	-0.12 ; 0.25	0.02
cg21186708	chr13	112716728				-1.1 ; 0.29	-0.96 ; 0.32	0.02
cg16241421	chr12	111473641				-1.41 ; 0.36	-1.06 ; 0.29	0.02
cg03168108	chr2	51259697	NRXN1;NRXN1;NRXN1;AC007682.1;NRXN1	ENST00000405472.3;ENST00000401669.2;ENST00000404971.1;ENST00000440698.1;ENST00000406316.2	TSS1500;TSS1500;TSS200;TSS200;TSS200	-1.61 ; 0.34	-1.46 ; 0.53	0.02
cg00807464	chr12	111618977	CUX2	ENST00000552889.1	5'UTR	-2.11 ; 0.32	-1.77 ; 0.26	0.02
cg11921736	chr3	113160437	WDR52;WDR52;WDR52	ENST00000295868.2;ENST00000295868.2;ENST00000393845.2	5'UTR;1stExon;TSS200	1.02 ; 0.3	1.2 ; 0.36	0.02
cg00687551	chr14	60385995	LRRC9;LRRC9	ENST00000445360.1;ENST00000454474.2	TSS1500;TSS1500	-4.05 ; 0.37	-3.74 ; 0.25	0.02
cg04013024	chr3	147075221	RP11-649A16.1	ENST00000473299.1	3'UTR	0.69 ; 0.31	0.76 ; 0.25	0.02
cg11297107	chr19	38924319	RYR1	ENST00000360985.3	TSS200	-3.77 ; 0.58	-3.43 ; 0.6	0.02
cg08218101	chr4	15704393	BST1;BST1	ENST00000382346.3;ENST00000265016.4	TSS1500;TSS200	-1.33 ; 0.44	-0.99 ; 0.41	0.02
cg24945701	chr3	62362783				0.46 ; 0.35	0.53 ; 0.2	0.02
cg18130044	chr20	21682362				-0.71 ; 0.34	-0.63 ; 0.41	0.02
cg05204532	chr2	8597177				-0.87 ; 0.2	-1.14 ; 0.3	0.02
cg22896354	chr17	21367200				-0.08 ; 0.43	0.09 ; 0.36	0.02
cg17479840	chr17	9863061	GAS7;GAS7;GAS7	ENST00000541114.1;ENST00000432992.1;ENST00000542249.1	TSS1500;TSS1500;5'UTR	-0.02 ; 0.13	0.02 ; 0.11	0.02
cg10532489	chr16	29888304				-0.29 ; 0.38	0.08 ; 0.35	0.02
cg09773586	chr12	46778276	RP11-474P2.4;RP11-96H19.1	ENST00000552634.1;ENST00000551503.1	3'UTR;5'UTR	-3.69 ; 0.37	-3.29 ; 0.24	0.02
cg03877376	chr12	114846162	TBX5;TBX5;RP11-385N17.1;TBX5;TBX5;RP11-385N17.1;RP11-385N17.1;RP11-385N17.1;RP11-385N17.1;TBX5	ENST00000349716.5;ENST00000310346.4;ENST00000528549.1;ENST00000349716.5;ENST00000310346.4;ENST00000531202.1;ENST00000532697.1;ENST00000532697.1;ENST00000531024.1;ENST00000448888.2	5'UTR;5'UTR;TSS1500;1stExon;1stExon;5'UTR;1stExon;5'UTR;5'UTR;TSS1500	-1.87 ; 0.29	-1.62 ; 0.25	0.02
cg22633597	chr19	6591674	CD70;CD70	ENST00000423145.2;ENST00000245903.2	TSS1500;TSS1500	-0.78 ; 0.6	-0.36 ; 0.42	0.02
cg15190742	chr4	42154140	BEND4	ENST00000411720.2	1stExon	-3.2 ; 0.52	-3.02 ; 0.56	0.02
cg14351904	chr11	22454442				-0.16 ; 0.16	-0.23 ; 0.16	0.02
cg08638184	chr7	19183563	AC003986.5	ENST00000452700.1	TSS1500	-1.11 ; 0.22	-1.07 ; 0.26	0.02
cg18297437	chr3	147131332				-0.78 ; 0.2	-0.71 ; 0.17	0.02
cg17018096	chr19	8657692				-0.51 ; 0.19	-0.44 ; 0.22	0.02
cg13482142	chr2	234261155	RP11-400N9.1	ENST00000563747.1	1stExon	2.78 ; 0.23	2.67 ; 0.17	0.02
cg20300246	chr9	139096747				-1.59 ; 0.16	-1.4 ; 0.13	0.02
cg02693127	chr4	148652654	ARHGAP10	ENST00000336498.3	TSS1500	-2.04 ; 0.47	-1.75 ; 0.53	0.02
cg12277278	chr20	61636767				-1.08 ; 0.27	-0.95 ; 0.24	0.02
cg13548361	chr10	104178949	PSD;PSD;FBXL15;FBXL15;FBXL15;PSD	ENST00000492902.1;ENST00000406432.1;ENST00000224862.3;ENST00000369956.2;ENST00000481808.1;ENST00000020673.5	3'UTR;5'UTR;TSS1500;TSS1500;TSS200;TSS200	-2.02 ; 0.26	-1.81 ; 0.21	0.02
cg20741333	chr1	10924583				-2.02 ; 0.38	-1.87 ; 0.19	0.02
cg08204783	chr19	12624679	ZNF709	ENST00000493776.1	TSS200	0.16 ; 0.29	0.31 ; 0.23	0.02
cg25803977	chr8	143820035				-0.58 ; 0.21	-0.56 ; 0.16	0.02
cg13974773	chr6	27463217				-2.06 ; 0.68	-2.03 ; 0.44	0.02
cg00699029	chr12	54379609	HOXC-AS3;HOXC-AS3;HOXC10;HOXC-AS3;HOXC10	ENST00000513165.1;ENST00000509870.1;ENST00000303460.4;ENST00000514702.1;ENST00000511575.1	TSS1500;TSS1500;1stExon;TSS1500;TSS1500	-0.97 ; 0.3	-0.81 ; 0.19	0.02
cg24604043	chr19	2740392	SLC39A3;SLC39A3	ENST00000545664.1;ENST00000269740.3	TSS1500;TSS1500	-2.37 ; 0.31	-2.22 ; 0.23	0.02
cg15088000	chr19	40724308	TTC9B	ENST00000311308.6	TSS200	-3.69 ; 0.78	-3.37 ; 0.65	0.02
cg02656594	chr16	27412496	IL21R;IL21R	ENST00000337929.3;ENST00000564089.1	TSS1500;TSS1500	0.2 ; 0.3	0.25 ; 0.25	0.02
cg01640606	chr14	61119891	SIX1;SIX1	ENST00000553535.1;ENST00000555955.2	TSS200;TSS200	-3 ; 0.29	-2.83 ; 0.22	0.02
cg07077665	chr15	37395084				-0.61 ; 0.83	0.02 ; 0.3	0.02
cg05308495	chr19	54515169				0.93 ; 0.38	0.95 ; 0.39	0.02
cg22294267	chr19	57352252	PEG3;ZIM2;PEG3;PEG3;ZIM2	ENST00000326441.7;ENST00000558257.1;ENST00000423103.2;ENST00000560101.1;ENST00000391708.3	TSS200;TSS200;TSS200;TSS200;TSS200	2.08 ; 0.22	2.2 ; 0.26	0.02
cg26770445	chr6	27247876				-1.57 ; 0.43	-1.37 ; 0.33	0.02
cg18356785	chr11	47611780	C1QTNF4	ENST00000530097.1	3'UTR	1.45 ; 0.35	1.8 ; 0.33	0.02
cg01287088	chr5	176827392	PFN3	ENST00000358571.2	1stExon	0.77 ; 0.27	1 ; 0.3	0.02
cg02589901	chr3	154146816	GPR149	ENST00000389740.2	1stExon	-1.13 ; 0.24	-1.1 ; 0.26	0.02
cg17630392	chr5	32712623	NPR3;NPR3	ENST00000265074.8;ENST00000415167.2	1stExon;1stExon	-0.24 ; 0.21	-0.16 ; 0.3	0.02
cg12332526	chr10	94792635				0.9 ; 0.37	0.87 ; 0.17	0.02
cg10743390	chr19	30020728	VSTM2B	ENST00000335523.6	ExonBnd	1.2 ; 0.19	1.24 ; 0.14	0.02
cg09416154	chr6	109701201	CD164	ENST00000506649.1	3'UTR	-2.95 ; 0.31	-3.33 ; 0.38	0.02
cg08830055	chr5	176853285	GRK6;GRK6;GRK6;GRK6	ENST00000355472.5;ENST00000507633.1;ENST00000393576.3;ENST00000355958.5	TSS1500;TSS1500;TSS1500;TSS1500	-5.22 ; 0.24	-4.93 ; 0.3	0.02
cg16840358	chr3	27765484	EOMES;EOMES;EOMES;EOMES	ENST00000295743.4;ENST00000535713.1;ENST00000461503.1;ENST00000537516.1	TSS1500;TSS1500;TSS1500;TSS1500	-0.25 ; 0.19	-0.15 ; 0.21	0.02
cg26585100	chr16	84078960				-0.85 ; 0.27	-0.73 ; 0.14	0.02
cg18499201	chr17	77395887	RBFOX3;RBFOX3	ENST00000415831.1;ENST00000453134.2	5'UTR;5'UTR	0.88 ; 0.26	0.89 ; 0.2	0.02
cg06261926	chr2	161264607	RBMS1;RBMS1;RBMS1;RBMS1	ENST00000409972.1;ENST00000409075.1;ENST00000409289.2;ENST00000474820.1	TSS1500;5'UTR;5'UTR;3'UTR	-1.37 ; 0.49	-1.16 ; 0.3	0.02
cg13302823	chr8	145559792	SCRT1	ENST00000332135.3	1stExon	-0.06 ; 0.21	0.03 ; 0.19	0.02
cg05412788	chr12	120835721				2.07 ; 0.5	2.39 ; 0.52	0.02
cg01066602	chr7	35299217	AC009531.2;AC009531.2	ENST00000442323.1;ENST00000442323.1	3'UTR;1stExon	-1.33 ; 0.29	-1.35 ; 0.25	0.02
cg27588605	chr6	99271944				-1.54 ; 0.24	-1.33 ; 0.3	0.02
cg10856875	chr14	65008641	HSPA2	ENST00000247207.6	1stExon	-0.46 ; 0.23	-0.31 ; 0.25	0.02
cg09426103	chr7	96654554	DLX5;DLX5	ENST00000493764.1;ENST00000222598.4	TSS1500;TSS200	-2.7 ; 0.2	-2.52 ; 0.13	0.02
cg01187562	chr11	76382128	LRRC32;LRRC32	ENST00000407242.2;ENST00000260061.5	TSS1500;TSS1500	-2.6 ; 0.36	-2.46 ; 0.23	0.02
cg14319235	chr1	79472282				0.44 ; 0.22	0.53 ; 0.22	0.02
cg08857144	chr2	70995351	ADD2;ADD2;ADD2;ADD2;ADD2	ENST00000407644.2;ENST00000264436.3;ENST00000356565.4;ENST00000473232.1;ENST00000413157.2	TSS1500;TSS200;TSS200;TSS200;TSS200	-3.2 ; 0.71	-2.88 ; 0.46	0.02
cg06707544	chr19	51487229	KLK7;KLK7;KLK7;KLK7	ENST00000336317.4;ENST00000391807.1;ENST00000336317.4;ENST00000304045.1	5'UTR;TSS200;1stExon;TSS200	-1.19 ; 0.38	-0.82 ; 0.31	0.02
cg13116438	chr6	31940606	DOM3Z;DOM3Z;DOM3Z;DOM3Z	ENST00000375356.3;ENST00000478221.1;ENST00000375349.3;ENST00000337523.5	TSS1500;TSS1500;TSS1500;TSS1500	-4.43 ; 0.25	-4.28 ; 0.19	0.02
cg10068417	chr13	50706583	DLEU1	ENST00000490577.1	5'UTR	0.4 ; 0.41	0.53 ; 0.23	0.02
cg08954417	chr8	50823377	SNTG1;SNTG1;SNTG1;SNTG1	ENST00000520697.1;ENST00000522124.1;ENST00000517473.1;ENST00000518864.1	TSS200;TSS1500;TSS1500;5'UTR	-2.02 ; 0.42	-1.83 ; 0.38	0.02
[truncated: 1,402 more rows]

## Sheet: Table S8
ensembl GeneID	Gene name	Mean;sd EX	Mean;sd WD	% Variance explained
[truncated: 146 more rows]

[truncated: 2 more sheets: Table S9, Table S10]
